# Supplementary material for: Human Cancer Long Non-Coding RNA Transcriptomes
Source: PLoS One. 2011 Oct 3;6(10):e25915. doi: 10.1371/journal.pone.0025915 (PMC3185064; doi:10.1371/journal.pone.0025915)
Supplement: Table S2 — Filtered SAGE libraries. (XLSX) [file pone.0025915.s005.xlsx]

## Sheet: >50000
Supplementary Table 2 - Filtered SAGE libraries
SAGE Library Name	SAGE Tags
SAGE_Bone_Marrow_AML_FS_CD34+CD38+	61519		SAGE libraries with
SAGE_Brain_astrocyte_normal_CL_NHA5	51481		>50000 raw tag counts.
SAGE_Brain_astrocytoma_grade_I_B_H1043	75922
SAGE_Brain_astrocytoma_grade_II_B_H127	114489
SAGE_Brain_astrocytoma_grade_II_B_H359	105764
SAGE_Brain_astrocytoma_grade_II_B_H388	106285
SAGE_Brain_astrocytoma_grade_II_B_H501	128309
SAGE_Brain_astrocytoma_grade_II_B_H516	108116
SAGE_Brain_astrocytoma_grade_II_B_H518	116022
SAGE_Brain_astrocytoma_grade_II_B_H530	102439
SAGE_Brain_astrocytoma_grade_II_B_H563	88568
SAGE_Brain_astrocytoma_grade_III_B_343	100158
SAGE_Brain_astrocytoma_grade_III_B_407	108312
SAGE_Brain_astrocytoma_grade_III_B_439	107824
SAGE_Brain_astrocytoma_grade_III_B_584	103008
SAGE_Brain_astrocytoma_grade_III_B_828	99939
SAGE_Brain_astrocytoma_grade_III_B_H1020	51573
SAGE_Brain_astrocytoma_grade_III_B_H1055	109886
SAGE_Brain_astrocytoma_grade_III_B_H272	96059
SAGE_Brain_astrocytoma_grade_III_B_H970	106982
SAGE_Brain_astrocytoma_grade_III_B_R140	118733
SAGE_Brain_astrocytoma_grade_III_B_R927	107344
SAGE_Brain_ependymoma_B_1150	62373
SAGE_Brain_ependymoma_B_1394	56314
SAGE_Brain_ependymoma_B_H580	68614
SAGE_Brain_ependymoma_B_R1023	122690
SAGE_Brain_ependymoma_B_R353	73822
SAGE_Brain_ependymoma_B_R455	51825
SAGE_Brain_ependymoma_B_R510	84073
SAGE_Brain_ependymoma_B_R512	75379
SAGE_Brain_ependymoma_B_R582	52189
SAGE_Brain_ependymoma_B_R628	120431
SAGE_Brain_fetal_normal_B_S1	305546
SAGE_Brain_glioblastoma_B_GBM1062	59762
SAGE_Brain_glioblastoma_B_H1110	68986
SAGE_Brain_glioblastoma_B_H1353	124805
SAGE_Brain_glioblastoma_B_H1425C	88990
SAGE_Brain_glioblastoma_B_H833	100600
SAGE_Brain_glioblastoma_B_pooled	56428
SAGE_Brain_glioblastoma_B_R20	101053
SAGE_Brain_glioblastoma_B_R336	102322
SAGE_Brain_glioblastoma_B_R70	99099
SAGE_Brain_glioblastoma_CL_28d	110624
SAGE_Brain_glioblastoma_CL_4d	115212
SAGE_Brain_glioblastoma_CL_H392	55990
SAGE_Brain_glioblastoma_CL_H54+EGFRvIII	56982
SAGE_Brain_glioblastoma_CL_H54+LacZ	66908
SAGE_Brain_glioblastoma_CL_stem_cells	108414
SAGE_Brain_glioblastoma_control_CL_H247	60428
SAGE_Brain_glioblastoma_hypoxia_CL_H247	71765
SAGE_Brain_medulloblastoma_B_96-04-P019	52645
SAGE_Brain_medulloblastoma_B_97-05-P015	69971
SAGE_Brain_medulloblastoma_B_97-05-P312	74295
SAGE_Brain_medulloblastoma_B_98-05-P040	89258
SAGE_Brain_medulloblastoma_B_98-09-P558	85984
SAGE_Brain_medulloblastoma_B_C609	74612
SAGE_Brain_medulloblastoma_B_DL5	83671
SAGE_Brain_medulloblastoma_B_DL7	68392
SAGE_Brain_medulloblastoma_B_H1322	59498
SAGE_Brain_medulloblastoma_B_H1413	61853
SAGE_Brain_medulloblastoma_B_H275	72318
SAGE_Brain_medulloblastoma_B_H306	60454
SAGE_Brain_medulloblastoma_B_H484	57469
SAGE_Brain_medulloblastoma_B_H876	67404
SAGE_Brain_medulloblastoma_B_H972	85376
SAGE_Brain_Medulloblastoma_CL_425C2	62642
SAGE_Brain_Medulloblastoma_CL_425Otx2siRNA	97291
SAGE_Brain_medulloblastoma_CL_4-HCR	66599
SAGE_Brain_medulloblastoma_CL_D283	66316
SAGE_Brain_Medulloblastoma_CL_UW228-N	94937
SAGE_Brain_Medulloblastoma_CL_UW228-V2	80827
SAGE_Brain_meningioma_grade_I_B_SF4271	69253
SAGE_Brain_meningioma_grade_I_B_SF4465	54647
SAGE_Brain_meningioma_grade_III_B_SF2366	59786
SAGE_Brain_normal_cerebellum_B_1	50385
SAGE_Brain_normal_cortex_B_BB542	94233
SAGE_Brain_normal_cortex_B_pool6	62451
SAGE_Brain_normal_leptomeninges_B_AL2	72473
SAGE_Brain_normal_peds_cortex_B_H1571	77554
SAGE_Breast_carcinoma_associated_myoepithelium_CD10+_AP_DCIS6	81452
SAGE_Breast_carcinoma_associated_myoepithelium_CD10+_AP_DCIS7	51993
SAGE_Breast_carcinoma_associated_myofibroblast_CD10+_AP_IDC7	65091
SAGE_Breast_carcinoma_associated_myofibroblast_CD10+_AP_IDC8	73967
SAGE_Breast_carcinoma_associated_myofibroblast_CD10+_AP_IDC9	63539
SAGE_Breast_carcinoma_associated_stroma_B_DCIS6	57049
SAGE_Breast_carcinoma_associated_stroma_B_IDC7	68024
SAGE_Breast_carcinoma_B_95-347	67070
SAGE_Breast_carcinoma_B_BWHT18_DCIS	50701
SAGE_Breast_carcinoma_B_DCIS-4	60605
SAGE_Breast_carcinoma_B_IDC-3	68891
SAGE_Breast_carcinoma_B_IDC-4	64095
SAGE_Breast_carcinoma_B_IDC-5	60451
SAGE_Breast_carcinoma_CL_MCF7control_0h	59877
SAGE_Breast_carcinoma_CL_MCF7estradiol_10H	60725
SAGE_Breast_carcinoma_CL_MCF7estradiol_3h	60162
SAGE_Breast_carcinoma_epithelium_BEREP4+_AP_DCIS-2	66168
SAGE_Breast_carcinoma_epithelium_BEREP4+_AP_DCIS-3	57402
SAGE_Breast_carcinoma_epithelium_BEREP4+_AP_DCIS6	72857
SAGE_Breast_carcinoma_epithelium_BEREP4+_AP_DCIS7	89184
SAGE_Breast_carcinoma_epithelium_BerEP4+_AP_IDC8	66520
SAGE_Breast_carcinoma_epithelium_BerEP4+_AP_IDC9	65935
SAGE_Breast_carcinoma_epithelium_BerEP4+AP_IDC7	73410
SAGE_Breast_carcinoma_epithelium_CD24+_AP_IDC28	57956
SAGE_Breast_carcinoma_epithelium_CD24+_AP_PE2	50132
SAGE_Breast_carcinoma_epithelium_CD44+_AP_ASC3	52478
SAGE_Breast_carcinoma_epithelium_CD44+_AP_PE2	52342
SAGE_Breast_carcinoma_epithelium_PROCR+_AP_IDC28	52781
SAGE_Breast_carcinoma_epithelium_PROCR+_AP_IDC29	54080
SAGE_Breast_carcinoma_epithelium_X_MUC1+_AP	75147
SAGE_Breast_carcinoma_MD_LCIS	67834
SAGE_Breast_carcinoma_myoepithelium_X_ITGB6+_AP	78785
SAGE_Breast_fibroadenoma_MD	55688
SAGE_Breast_metastatic_carcinoma_B_LN2	60343
SAGE_Breast_normal_B_gestational hyperplasia1	61704
SAGE_Breast_normal_epithelium_BEREP4+_AP_N2	50512
SAGE_Breast_normal_epithelium_CD24+_AP_N5	76469
SAGE_Breast_normal_epithelium_CD44+_AP_N2	56008
SAGE_Breast_normal_epithelium_CD44+_AP_N5	80464
SAGE_Breast_normal_epithelium_MUC1+_AP_N15	71704
SAGE_Breast_normal_epithelium_MUC1+_AP_N5	76227
SAGE_Breast_normal_myoepithelium_CD10+_AP_IDC7	69006
SAGE_Breast_normal_myoepithelium_CD10+_AP_N1	57222
SAGE_Breast_normal_myoepithelium_CD10+_AP_N15	63994
SAGE_Breast_normal_myoepithelium_CD10+_AP_N5	76173
SAGE_Breast_normal_myoepithelium_CL_HME50	55516
SAGE_Breast_normal_organoid_B	58181
SAGE_Breast_normal_stroma_AP_1	79152
SAGE_Breast_normal_stroma_B_IDC8	50485
SAGE_Breast_phyllodes_tumor_fibroblasts_AP_070202	59575
SAGE_Cartilage_chondrosarcoma_grade_2_B_UIGA0	93846
SAGE_Cartilage_chondrosarcoma_grade_2_CL_UIFU0	75019
SAGE_Cartilage_chondrosarcoma_grade_2_CL_UIGE0	77757
SAGE_Cartilage_chondrosarcoma_grade_3_CL_UIIA0	68021
SAGE_Cartilage_dedifferentiated_chondrosarcoma_metastasis_CL_UIFK0	85944
SAGE_Cartilage_dedifferentiated_chondrosarcoma_metastasis_CL_UIGD0	109862
SAGE_Cartilage_dedifferentiated_chondrosarcoma_metastasis_CL_UIGP0	108319
SAGE_Cartilage_dedifferentiated_chondrosarcoma_metastasis_CL_UIGX0	88439
SAGE_Colon_adenocarcinoma_B_Tu102	55700
SAGE_Colon_adenocarcinoma_CL_Caco2	60682
SAGE_Colon_adenocarcinoma_CL_HCT116	55641
SAGE_Colon_adenocarcinoma_CL_RKO	51294
SAGE_Colon_adenocarcinoma_CL_SW837	61148
SAGE_Colon_carcinoma_CL_Hct116_p53_knockout_Anoxia	79053
SAGE_Colon_carcinoma_CL_Hct116_p53_knockout_Normal_Oxygen	79284
SAGE_Colon_carcinoma_CL_Hct116_wildtype_p53_Anoxia	79015
SAGE_Colon_carcinoma_CL_Hct116_wildtype_p53_Normal_Oxygen	80398
SAGE_Embryonic_stem_cell_BG01_normal_p20_CL_SHE19	201668
SAGE_Embryonic_stem_cell_H1_normal_p31_CL_SHE17	276203
SAGE_Embryonic_stem_cell_H1_normal_p54_CL_SHE16	218214
SAGE_Embryonic_stem_cell_H13_normal_p22_CL_SHE15	221101
SAGE_Embryonic_stem_cell_H14_normal_p22_CL_SHE14	212170
SAGE_Embryonic_stem_cell_H7_normal_p33_CL_SHE13	272465
SAGE_Embryonic_stem_cell_H9_normal_p38_CL_SHES1	151735
SAGE_Embryonic_stem_cell_H9_normal_p38_CL_SHES2	401432
SAGE_Embryonic_stem_cell_HES3_normal_p16_CL_SHE10	205353
SAGE_Embryonic_stem_cell_HES4_normal_p36_CL_SHE11	209232
SAGE_Embryonic_stem_cell_HSF6_normal_p50_CL_SHES9	224488
SAGE_Esophagus_Adenocarcinoma_B_CA1D	73793
SAGE_Esophagus_Dysplasia_B_HGD02	78611
SAGE_Esophagus_Dysplasia_B_LGD01	74904
SAGE_Esophagus_Normal_B_CN01	75634
SAGE_GallBladder_Adenocarcinoma_B_C01	81380
SAGE_GallBladder_Adenocarcinoma_B_HAIIb	66988
SAGE_GallBladder_Adenocarcinoma_B_NAM01	78548
SAGE_GallBladder_Normal_B_HN	85706
SAGE_Heart_normal_B_1	83063
SAGE_Kidney_carcinoma_B_D2	100281
SAGE_Liver_cholangiocarcinoma_B_K1	60319
SAGE_Liver_cholangiocarcinoma_CL_K3	54842
SAGE_Liver_cholangiocarcinoma_CL_K4	52973
SAGE_Liver_normal_B_1	66308
SAGE_Lung_adenocarcinoma_MD_L10	86887
SAGE_Lung_Bronchial_Brush_10BE	86725
SAGE_Lung_Bronchial_Brush_11ABE	89622
SAGE_Lung_Bronchial_Brush_11BBE	92950
SAGE_Lung_Bronchial_Brush_12BE	88186
SAGE_Lung_Bronchial_Brush_13BE	91425
SAGE_Lung_Bronchial_Brush_14BE	155462
SAGE_Lung_Bronchial_Brush_15BE	143129
SAGE_Lung_Bronchial_Brush_16BE	131285
SAGE_Lung_Bronchial_Brush_1BE	81964
SAGE_Lung_Bronchial_Brush_2BE	123995
SAGE_Lung_Bronchial_Brush_3BE	61701
SAGE_Lung_Bronchial_Brush_4ABE	114669
SAGE_Lung_Bronchial_Brush_4BBE	107726
SAGE_Lung_Bronchial_Brush_5BE	82048
SAGE_Lung_Bronchial_Brush_6BE	91571
SAGE_Lung_Bronchial_Brush_7BE	81309
SAGE_Lung_Bronchial_Brush_8ABE	83683
SAGE_Lung_Bronchial_Brush_8BBE	80057
SAGE_Lung_Bronchial_Brush_9BE	79218
SAGE_lung_CIS-1	163460
SAGE_lung_CIS-2	160466
SAGE_lung_CIS-3	201617
SAGE_lung_CIS-4	174246
SAGE_lung_CIS-5	211034
SAGE_lung_Dys	155185
SAGE_lung_Met	202340
SAGE_Lung_never1	138419
SAGE_Lung_never2	127477
SAGE_Lung_never3	132292
SAGE_Lung_never4	139536
SAGE_Lung_normal_B_1	88708
SAGE_lung_SqCC-1	150712
SAGE_lung_SqCC-2	152220
SAGE_lung_SqCC-3	208451
SAGE_lung_SqCC-4	176874
SAGE_lung_SqCC-5	152786
SAGE_lung_SqCC-6	150233
SAGE_Lung_tumor_associated_chronic_inflammation_B_UIHM0	98962
SAGE_Lymph_Node_Lymphoma_B_1	72008
SAGE_Lymph_Node_normal_B_1	99426
SAGE_Muscle_normal_B_old	53889
SAGE_Muscle_normal_B_young	53947
SAGE_Muscle_Rhabdomyosarcoma_B_1	61270
SAGE_Ovary_adenocarcinoma_B_OVT-7	53514
SAGE_Ovary_cystadenoma_CL_ML10-10	55144
SAGE_Ovary_endometriosis_CL_E12	76097
SAGE_Pelvis_mixoid_chondrosarcoma_grade2_B_UIHT0	83577
SAGE_Peritoneum_normal_B_13	53527
SAGE_Placenta_first_trimester_normal_B_1	89265
SAGE_Placenta_hydatidiform_mole_B_1	101677
SAGE_Placenta_normal_B_1	118083
SAGE_Prostate_adenocarcinoma_MD_PR317	64951
SAGE_Prostate_carcinoma_B_pool2	66034
SAGE_Prostate_carcinoma_CL_LNCaP	60250
SAGE_Prostate_carcinoma_CL_LNCaP_no-DHT	62160
SAGE_Prostate_normal_B_2	64058
SAGE_Prostate_normal_epithelium_CS_confluent	71897
SAGE_Prostate_normal_epithelium_CS_senescent	71717
SAGE_Prostate_normal_MD_PR317	59277
SAGE_Eye_lens_B_UIHI0	85898
SAGE_Retina_Macula_normal_B_4Mac	101417
SAGE_Retina_macula_normal_B_HMAC2	102417
SAGE_Retina_normal_B_4cRet	103701
SAGE_Retina_Peripheral_normal_B_1	59661
SAGE_Retina_Peripheral_normal_B_2	105312
SAGE_Retina_Peripheral_normal_B_4Peri	126691
SAGE_Retina_Pigment_epithelium_normal_B_1	53666
SAGE_Retina_Retinoblastoma_B_1	88490
SAGE_Retinal_Pigment_Epithelium_normal_B_4MacRPE	77262
SAGE_Retinal_Pigment_Epithelium_normal_B_4PeriRPE	90199
SAGE_Spinal_cord_normal_B_1	54785
SAGE_Stomach_adenocarcinoma_B_G234	64925
SAGE_Stomach_adenocarcinoma_MD_HG7	93714
SAGE_Stomach_adenocarcinoma_MD_HS29	58831
SAGE_Stomach_carcinoma_B_G189	63075
SAGE_Stomach_carcinoma_B_xenograft_X101	69749
SAGE_Stomach_carcinoma_B_xenograph_X43	51620
SAGE_Stomach_normal_MD_14S	73353
SAGE_Testis_Embyronal_Carcinoma_B_1	66352
SAGE_Thyroid_follicular_adenoma_B_TT005	101578
SAGE_Thyroid_follicular_carcinoma_B_TT004	124664
SAGE_Thyroid_normal_B_001	115938
SAGE_Universal_reference_human_RNA_CL	51729
SAGE_Vascular_endothelium_breast_carcinoma_associated_P1H12+_AP_DCIS6	65314
SAGE_Vascular_endothelium_hemangioma_B_146	75680
SAGE_Vascular_endothelium_normal_breast_associated_P1H12+_AP_1	57023
SAGE_Vascular_endothelium_normal_liver_associated_AP_NLEC1	77759
SAGE_Vascular_normal_CS_control	51642
SAGE_Vascular_normal_CS_VEGF+	57316
SAGE_White_Blood_Cells_breast_carcinoma_associated_CD45+_AP_DCIS6	66176
SAGE_White_Blood_Cells_lung_macrophage_normal_AP_L1	51872
SAGE_White_Blood_Cells_monocyte_depleted_mononuclear_cells_normal_AP_A1	53795
SAGE_White_Blood_Cells_monocyte_depleted_mononuclear_cells_normal_AP_P1	51634
SAGE_White_Blood_Cells_monocyte_normal_AP_A1	99913
SAGE_White_Blood_Cells_monocyte_normal_AP_P1	101158
SAGE_White_Blood_Cells_monocytes_normal_AP_A2	98786
SAGE_White_Blood_Cells_monocytes_normal_AP_C1	101656
SAGE_White_Blood_Cells_monocytes_normal_AP_P2	54426
SAGE_White_Blood_Cells_plaque_macrophage_normal_AP_P1	102873
SAGE_White_Blood_Cells_plaque_macrophage_normal_AP_P2	50297
