# Supplementary material for: Human Cancer Long Non-Coding RNA Transcriptomes
Source: PLoS One. 2011 Oct 3;6(10):e25915. doi: 10.1371/journal.pone.0025915 (PMC3185064; doi:10.1371/journal.pone.0025915)
Supplement: Table S4 — LncRNA reference list. (XLSX) [file pone.0025915.s007.xlsx]

## Sheet: LncRNA list
Supplementary Table 4 - LncRNA list
Ensembl ID	Gene Biotype
ENSG00000004142	processed_transcript
ENSG00000006534	processed_transcript
ENSG00000049319	processed_transcript
ENSG00000056678	processed_transcript
ENSG00000083622	processed_transcript
ENSG00000085365	processed_transcript
ENSG00000088970	lincRNA
ENSG00000089336	processed_transcript
ENSG00000100101	processed_transcript
ENSG00000100181	processed_transcript
ENSG00000100931	processed_transcript
ENSG00000104691	processed_transcript
ENSG00000104725	processed_transcript
ENSG00000105132	processed_transcript
ENSG00000108819	processed_transcript
ENSG00000110347	processed_transcript
ENSG00000115934	processed_transcript
ENSG00000117242	processed_transcript
ENSG00000121446	processed_transcript
ENSG00000124835	processed_transcript
ENSG00000124915	lincRNA
ENSG00000125514	processed_transcript
ENSG00000126005	processed_transcript
ENSG00000126749	processed_transcript
ENSG00000128482	processed_transcript
ENSG00000129816	processed_transcript
ENSG00000129845	processed_transcript
ENSG00000130600	processed_transcript
ENSG00000131007	processed_transcript
ENSG00000131009	processed_transcript
ENSG00000131401	processed_transcript
ENSG00000131538	processed_transcript
ENSG00000131548	processed_transcript
ENSG00000131797	lincRNA
ENSG00000131951	processed_transcript
ENSG00000132832	processed_transcript
ENSG00000135253	processed_transcript
ENSG00000137700	processed_transcript
ENSG00000141028	processed_transcript
ENSG00000142396	processed_transcript
ENSG00000144596	processed_transcript
ENSG00000145063	lincRNA
ENSG00000146666	processed_transcript
ENSG00000147676	processed_transcript
ENSG00000147753	processed_transcript
ENSG00000147761	processed_transcript
ENSG00000149656	processed_transcript
ENSG00000150316	processed_transcript
ENSG00000151303	processed_transcript
ENSG00000151651	processed_transcript
ENSG00000152487	processed_transcript
ENSG00000152931	lincRNA
ENSG00000153363	lincRNA
ENSG00000154035	lincRNA
ENSG00000154874	processed_transcript
ENSG00000158427	processed_transcript
ENSG00000159712	processed_transcript
ENSG00000160336	processed_transcript
ENSG00000160695	processed_transcript
ENSG00000160957	processed_transcript
ENSG00000161103	processed_transcript
ENSG00000162290	processed_transcript
ENSG00000162947	processed_transcript
ENSG00000162997	processed_transcript
ENSG00000163364	processed_transcript
ENSG00000163828	processed_transcript
ENSG00000164621	lincRNA
ENSG00000165366	processed_transcript
ENSG00000166707	lincRNA
ENSG00000166917	processed_transcript
ENSG00000167117	lincRNA
ENSG00000167355	processed_transcript
ENSG00000167912	lincRNA
ENSG00000168852	processed_transcript
ENSG00000170233	processed_transcript
ENSG00000170590	processed_transcript
ENSG00000170846	lincRNA
ENSG00000170858	processed_transcript
ENSG00000170919	lincRNA
ENSG00000170983	processed_transcript
ENSG00000171671	processed_transcript
ENSG00000171889	lincRNA
ENSG00000172250	processed_transcript
ENSG00000172965	processed_transcript
ENSG00000173811	processed_transcript
ENSG00000174083	processed_transcript
ENSG00000174365	lincRNA
ENSG00000174403	processed_transcript
ENSG00000174680	processed_transcript
ENSG00000175061	lincRNA
ENSG00000175147	lincRNA
ENSG00000175164	processed_transcript
ENSG00000175513	processed_transcript
ENSG00000175611	lincRNA
ENSG00000175699	lincRNA
ENSG00000175701	lincRNA
ENSG00000175772	lincRNA
ENSG00000175873	processed_transcript
ENSG00000175967	processed_transcript
ENSG00000176057	processed_transcript
ENSG00000176075	processed_transcript
ENSG00000176320	processed_transcript
ENSG00000176395	processed_transcript
ENSG00000176700	processed_transcript
ENSG00000176728	processed_transcript
ENSG00000176734	processed_transcript
ENSG00000176754	processed_transcript
ENSG00000176840	processed_transcript
ENSG00000176936	processed_transcript
ENSG00000177112	processed_transcript
ENSG00000177133	processed_transcript
ENSG00000177338	processed_transcript
ENSG00000177369	processed_transcript
ENSG00000177406	processed_transcript
ENSG00000177410	lincRNA
ENSG00000177460	processed_transcript
ENSG00000177553	processed_transcript
ENSG00000177640	lincRNA
ENSG00000177738	lincRNA
ENSG00000177757	processed_transcript
ENSG00000177788	processed_transcript
ENSG00000177822	lincRNA
ENSG00000177853	lincRNA
ENSG00000177993	lincRNA
ENSG00000178193	processed_transcript
ENSG00000178248	processed_transcript
ENSG00000178440	processed_transcript
ENSG00000178457	processed_transcript
ENSG00000178947	lincRNA
ENSG00000178977	processed_transcript
ENSG00000179082	lincRNA
ENSG00000179136	processed_transcript
ENSG00000179141	processed_transcript
ENSG00000179219	processed_transcript
ENSG00000179406	processed_transcript
ENSG00000179428	processed_transcript
ENSG00000179447	processed_transcript
ENSG00000179452	processed_transcript
ENSG00000179600	processed_transcript
ENSG00000179676	processed_transcript
ENSG00000179743	lincRNA
ENSG00000179818	processed_transcript
ENSG00000179859	lincRNA
ENSG00000179935	lincRNA
ENSG00000180139	processed_transcript
ENSG00000180422	processed_transcript
ENSG00000180712	lincRNA
ENSG00000180769	lincRNA
ENSG00000180910	processed_transcript
ENSG00000181097	processed_transcript
ENSG00000181123	processed_transcript
ENSG00000181171	processed_transcript
ENSG00000181211	processed_transcript
ENSG00000181652	processed_transcript
ENSG00000181798	lincRNA
ENSG00000181995	processed_transcript
ENSG00000182021	processed_transcript
ENSG00000182057	processed_transcript
ENSG00000182109	processed_transcript
ENSG00000182165	lincRNA
ENSG00000182404	processed_transcript
ENSG00000182586	processed_transcript
ENSG00000182648	processed_transcript
ENSG00000182841	processed_transcript
ENSG00000182873	processed_transcript
ENSG00000183016	processed_transcript
ENSG00000183242	lincRNA
ENSG00000183308	processed_transcript
ENSG00000183385	processed_transcript
ENSG00000183535	lincRNA
ENSG00000183566	processed_transcript
ENSG00000183674	lincRNA
ENSG00000183822	processed_transcript
ENSG00000184068	lincRNA
ENSG00000184115	processed_transcript
ENSG00000184274	processed_transcript
ENSG00000184324	processed_transcript
ENSG00000184441	processed_transcript
ENSG00000184586	processed_transcript
ENSG00000184774	processed_transcript
ENSG00000184856	processed_transcript
ENSG00000184991	processed_transcript
ENSG00000185044	lincRNA
ENSG00000185065	lincRNA
ENSG00000185186	processed_transcript
ENSG00000185203	processed_transcript
ENSG00000185290	processed_transcript
ENSG00000185433	lincRNA
ENSG00000185495	processed_transcript
ENSG00000185700	processed_transcript
ENSG00000185716	lincRNA
ENSG00000185728	processed_transcript
ENSG00000185837	processed_transcript
ENSG00000185863	processed_transcript
ENSG00000185904	lincRNA
ENSG00000186056	processed_transcript
ENSG00000186118	processed_transcript
ENSG00000186148	processed_transcript
ENSG00000186367	processed_transcript
ENSG00000186530	lincRNA
ENSG00000186594	lincRNA
ENSG00000186615	lincRNA
ENSG00000186842	processed_transcript
ENSG00000187008	processed_transcript
ENSG00000187156	processed_transcript
ENSG00000187186	processed_transcript
ENSG00000187229	lincRNA
ENSG00000187621	processed_transcript
ENSG00000187667	lincRNA
ENSG00000187904	processed_transcript
ENSG00000187979	processed_transcript
ENSG00000188185	lincRNA
ENSG00000188206	processed_transcript
ENSG00000188280	processed_transcript
ENSG00000188338	processed_transcript
ENSG00000188365	processed_transcript
ENSG00000188424	processed_transcript
ENSG00000188477	processed_transcript
ENSG00000188525	processed_transcript
ENSG00000188585	processed_transcript
ENSG00000188660	processed_transcript
ENSG00000188693	processed_transcript
ENSG00000188740	processed_transcript
ENSG00000188933	processed_transcript
ENSG00000189149	lincRNA
ENSG00000189196	processed_transcript
ENSG00000189223	lincRNA
ENSG00000189229	lincRNA
ENSG00000189238	lincRNA
ENSG00000189316	processed_transcript
ENSG00000196096	lincRNA
ENSG00000196295	processed_transcript
ENSG00000196299	processed_transcript
ENSG00000196421	lincRNA
ENSG00000196553	processed_transcript
ENSG00000196566	processed_transcript
ENSG00000196593	processed_transcript
ENSG00000196634	processed_transcript
ENSG00000196668	lincRNA
ENSG00000196696	processed_transcript
ENSG00000196756	lincRNA
ENSG00000196893	processed_transcript
ENSG00000196951	lincRNA
ENSG00000196970	processed_transcript
ENSG00000196972	lincRNA
ENSG00000197041	lincRNA
ENSG00000197085	lincRNA
ENSG00000197099	processed_transcript
ENSG00000197210	processed_transcript
ENSG00000197251	processed_transcript
ENSG00000197308	lincRNA
ENSG00000197462	processed_transcript
ENSG00000197463	processed_transcript
ENSG00000197486	lincRNA
ENSG00000197503	lincRNA
ENSG00000197522	lincRNA
ENSG00000197549	processed_transcript
ENSG00000197558	processed_transcript
ENSG00000197585	processed_transcript
ENSG00000197644	processed_transcript
ENSG00000197670	lincRNA
ENSG00000197934	processed_transcript
ENSG00000197955	processed_transcript
ENSG00000197989	lincRNA
ENSG00000198221	lincRNA
ENSG00000198250	processed_transcript
ENSG00000198358	processed_transcript
ENSG00000198468	lincRNA
ENSG00000198491	processed_transcript
ENSG00000198547	lincRNA
ENSG00000198592	processed_transcript
ENSG00000198671	processed_transcript
ENSG00000198833	processed_transcript
ENSG00000203258	processed_transcript
ENSG00000203266	processed_transcript
ENSG00000203279	processed_transcript
ENSG00000203280	processed_transcript
ENSG00000203288	processed_transcript
ENSG00000203307	processed_transcript
ENSG00000203321	lincRNA
ENSG00000203325	processed_transcript
ENSG00000203327	processed_transcript
ENSG00000203335	processed_transcript
ENSG00000203341	processed_transcript
ENSG00000203347	lincRNA
ENSG00000203356	lincRNA
ENSG00000203362	processed_transcript
ENSG00000203364	processed_transcript
ENSG00000203372	processed_transcript
ENSG00000203386	processed_transcript
ENSG00000203394	processed_transcript
ENSG00000203395	lincRNA
ENSG00000203402	processed_transcript
ENSG00000203417	processed_transcript
ENSG00000203434	processed_transcript
ENSG00000203441	processed_transcript
ENSG00000203446	processed_transcript
ENSG00000203463	processed_transcript
ENSG00000203466	processed_transcript
ENSG00000203469	processed_transcript
ENSG00000203472	lincRNA
ENSG00000203496	processed_transcript
ENSG00000203497	processed_transcript
ENSG00000203498	processed_transcript
ENSG00000203499	lincRNA
ENSG00000203506	processed_transcript
ENSG00000203508	lincRNA
ENSG00000203520	processed_transcript
ENSG00000203527	processed_transcript
ENSG00000203564	processed_transcript
ENSG00000203565	processed_transcript
ENSG00000203585	processed_transcript
ENSG00000203586	lincRNA
ENSG00000203588	processed_transcript
ENSG00000203593	processed_transcript
ENSG00000203601	processed_transcript
ENSG00000203605	processed_transcript
ENSG00000203620	processed_transcript
ENSG00000203635	processed_transcript
ENSG00000203643	processed_transcript
ENSG00000203645	processed_transcript
ENSG00000203650	lincRNA
ENSG00000203688	processed_transcript
ENSG00000203729	processed_transcript
ENSG00000203733	processed_transcript
ENSG00000203739	processed_transcript
ENSG00000203801	processed_transcript
ENSG00000203849	processed_transcript
ENSG00000203875	lincRNA
ENSG00000203886	processed_transcript
ENSG00000203897	processed_transcript
ENSG00000203900	lincRNA
ENSG00000203905	lincRNA
ENSG00000203971	processed_transcript
ENSG00000203999	lincRNA
ENSG00000204018	processed_transcript
ENSG00000204025	processed_transcript
ENSG00000204044	processed_transcript
ENSG00000204054	lincRNA
ENSG00000204055	processed_transcript
ENSG00000204091	processed_transcript
ENSG00000204092	processed_transcript
ENSG00000204117	processed_transcript
ENSG00000204148	processed_transcript
ENSG00000204164	processed_transcript
ENSG00000204241	lincRNA
ENSG00000204261	processed_transcript
ENSG00000204272	lincRNA
ENSG00000204362	processed_transcript
ENSG00000204380	processed_transcript
ENSG00000204460	processed_transcript
ENSG00000204466	processed_transcript
ENSG00000204517	lincRNA
ENSG00000204528	processed_transcript
ENSG00000204547	processed_transcript
ENSG00000204581	processed_transcript
ENSG00000204583	lincRNA
ENSG00000204584	processed_transcript
ENSG00000204588	lincRNA
ENSG00000204603	lincRNA
ENSG00000204623	lincRNA
ENSG00000204625	processed_transcript
ENSG00000204650	processed_transcript
ENSG00000204666	lincRNA
ENSG00000204684	processed_transcript
ENSG00000204685	processed_transcript
ENSG00000204706	processed_transcript
ENSG00000204754	processed_transcript
ENSG00000204758	lincRNA
ENSG00000204772	processed_transcript
ENSG00000204791	processed_transcript
ENSG00000204792	processed_transcript
ENSG00000204802	lincRNA
ENSG00000204832	processed_transcript
ENSG00000204836	lincRNA
ENSG00000204837	processed_transcript
ENSG00000204929	lincRNA
ENSG00000204934	lincRNA
ENSG00000204949	processed_transcript
ENSG00000204971	processed_transcript
ENSG00000204990	processed_transcript
ENSG00000205054	processed_transcript
ENSG00000205116	processed_transcript
ENSG00000205181	lincRNA
ENSG00000205188	processed_transcript
ENSG00000205231	processed_transcript
ENSG00000205266	processed_transcript
ENSG00000205293	processed_transcript
ENSG00000205351	processed_transcript
ENSG00000205424	processed_transcript
ENSG00000205444	processed_transcript
ENSG00000205456	lincRNA
ENSG00000205488	processed_transcript
ENSG00000205500	processed_transcript
ENSG00000205559	processed_transcript
ENSG00000205611	processed_transcript
ENSG00000205622	processed_transcript
ENSG00000205628	lincRNA
ENSG00000205632	processed_transcript
ENSG00000205634	lincRNA
ENSG00000205662	processed_transcript
ENSG00000205663	lincRNA
ENSG00000205673	processed_transcript
ENSG00000205682	processed_transcript
ENSG00000205696	processed_transcript
ENSG00000205822	processed_transcript
ENSG00000205830	processed_transcript
ENSG00000205837	processed_transcript
ENSG00000205861	processed_transcript
ENSG00000205865	processed_transcript
ENSG00000205866	processed_transcript
ENSG00000205885	processed_transcript
ENSG00000205959	processed_transcript
ENSG00000206028	lincRNA
ENSG00000206029	lincRNA
ENSG00000206062	processed_transcript
ENSG00000206088	lincRNA
ENSG00000206113	processed_transcript
ENSG00000206114	lincRNA
ENSG00000206140	lincRNA
ENSG00000206142	processed_transcript
ENSG00000206176	processed_transcript
ENSG00000206232	processed_transcript
ENSG00000206249	processed_transcript
ENSG00000206296	processed_transcript
ENSG00000206337	processed_transcript
ENSG00000206344	lincRNA
ENSG00000206417	processed_transcript
ENSG00000206446	processed_transcript
ENSG00000206504	processed_transcript
ENSG00000206508	processed_transcript
ENSG00000206552	lincRNA
ENSG00000206567	processed_transcript
ENSG00000206573	processed_transcript
ENSG00000211683	processed_transcript
ENSG00000212663	processed_transcript
ENSG00000212766	lincRNA
ENSG00000212855	processed_transcript
ENSG00000212856	processed_transcript
ENSG00000212930	processed_transcript
ENSG00000212939	processed_transcript
ENSG00000212978	lincRNA
ENSG00000213279	processed_transcript
ENSG00000213373	lincRNA
ENSG00000213468	processed_transcript
ENSG00000213688	processed_transcript
ENSG00000213742	processed_transcript
ENSG00000213863	processed_transcript
ENSG00000213963	processed_transcript
ENSG00000213981	lincRNA
ENSG00000213994	processed_transcript
ENSG00000214000	lincRNA
ENSG00000214039	lincRNA
ENSG00000214043	lincRNA
ENSG00000214049	lincRNA
ENSG00000214145	processed_transcript
ENSG00000214146	lincRNA
ENSG00000214174	lincRNA
ENSG00000214184	processed_transcript
ENSG00000214237	processed_transcript
ENSG00000214271	lincRNA
ENSG00000214293	lincRNA
ENSG00000214381	processed_transcript
ENSG00000214407	processed_transcript
ENSG00000214432	lincRNA
ENSG00000214481	processed_transcript
ENSG00000214512	processed_transcript
ENSG00000214548	processed_transcript
ENSG00000214553	processed_transcript
ENSG00000214559	processed_transcript
ENSG00000214650	processed_transcript
ENSG00000214654	processed_transcript
ENSG00000214691	processed_transcript
ENSG00000214719	processed_transcript
ENSG00000214733	processed_transcript
ENSG00000214738	processed_transcript
ENSG00000214772	processed_transcript
ENSG00000214796	processed_transcript
ENSG00000214797	lincRNA
ENSG00000214803	processed_transcript
ENSG00000214837	processed_transcript
ENSG00000214851	lincRNA
ENSG00000214870	lincRNA
ENSG00000214888	processed_transcript
ENSG00000214894	lincRNA
ENSG00000214915	processed_transcript
ENSG00000214922	processed_transcript
ENSG00000214934	processed_transcript
ENSG00000214942	processed_transcript
ENSG00000214955	processed_transcript
ENSG00000214986	processed_transcript
ENSG00000214992	processed_transcript
ENSG00000215022	processed_transcript
ENSG00000215023	processed_transcript
ENSG00000215039	lincRNA
ENSG00000215068	lincRNA
ENSG00000215113	processed_transcript
ENSG00000215115	processed_transcript
ENSG00000215117	processed_transcript
ENSG00000215154	processed_transcript
ENSG00000215159	processed_transcript
ENSG00000215162	processed_transcript
ENSG00000215190	lincRNA
ENSG00000215196	lincRNA
ENSG00000215231	processed_transcript
ENSG00000215241	processed_transcript
ENSG00000215246	processed_transcript
ENSG00000215248	lincRNA
ENSG00000215302	lincRNA
ENSG00000215374	lincRNA
ENSG00000215386	lincRNA
ENSG00000215403	processed_transcript
ENSG00000215417	lincRNA
ENSG00000215424	lincRNA
ENSG00000215447	lincRNA
ENSG00000215458	processed_transcript
ENSG00000215483	processed_transcript
ENSG00000215498	processed_transcript
ENSG00000215523	processed_transcript
ENSG00000215533	processed_transcript
ENSG00000215557	processed_transcript
ENSG00000215560	processed_transcript
ENSG00000215580	processed_transcript
ENSG00000215692	processed_transcript
ENSG00000215808	lincRNA
ENSG00000215838	processed_transcript
ENSG00000215841	processed_transcript
ENSG00000215859	processed_transcript
ENSG00000215863	lincRNA
ENSG00000215866	lincRNA
ENSG00000215869	processed_transcript
ENSG00000215881	processed_transcript
ENSG00000215889	processed_transcript
ENSG00000215908	lincRNA
ENSG00000216621	processed_transcript
ENSG00000216863	processed_transcript
ENSG00000217576	processed_transcript
ENSG00000218018	processed_transcript
ENSG00000218109	processed_transcript
ENSG00000218510	processed_transcript
ENSG00000219445	lincRNA
ENSG00000219481	lincRNA
ENSG00000219926	processed_transcript
ENSG00000220504	processed_transcript
ENSG00000220890	processed_transcript
ENSG00000220908	processed_transcript
ENSG00000220925	processed_transcript
ENSG00000221817	processed_transcript
ENSG00000222030	processed_transcript
ENSG00000222032	processed_transcript
ENSG00000222035	processed_transcript
ENSG00000222041	lincRNA
ENSG00000222042	processed_transcript
ENSG00000222043	processed_transcript
ENSG00000222044	processed_transcript
ENSG00000223342	processed_transcript
ENSG00000223343	processed_transcript
ENSG00000223344	processed_transcript
ENSG00000223345	processed_transcript
ENSG00000223346	processed_transcript
ENSG00000223351	processed_transcript
ENSG00000223356	processed_transcript
ENSG00000223357	lincRNA
ENSG00000223358	processed_transcript
ENSG00000223360	processed_transcript
ENSG00000223364	processed_transcript
ENSG00000223365	processed_transcript
ENSG00000223373	processed_transcript
ENSG00000223374	processed_transcript
ENSG00000223379	processed_transcript
ENSG00000223380	processed_transcript
ENSG00000223381	processed_transcript
ENSG00000223382	processed_transcript
ENSG00000223385	lincRNA
ENSG00000223387	processed_transcript
ENSG00000223388	processed_transcript
ENSG00000223390	processed_transcript
ENSG00000223392	lincRNA
ENSG00000223393	processed_transcript
ENSG00000223396	processed_transcript
ENSG00000223400	processed_transcript
ENSG00000223401	processed_transcript
ENSG00000223403	processed_transcript
ENSG00000223404	processed_transcript
ENSG00000223405	processed_transcript
ENSG00000223408	processed_transcript
ENSG00000223410	processed_transcript
ENSG00000223414	lincRNA
ENSG00000223424	processed_transcript
ENSG00000223430	processed_transcript
ENSG00000223432	processed_transcript
ENSG00000223436	processed_transcript
ENSG00000223438	processed_transcript
ENSG00000223440	processed_transcript
ENSG00000223442	processed_transcript
ENSG00000223444	processed_transcript
ENSG00000223446	processed_transcript
ENSG00000223454	processed_transcript
ENSG00000223456	processed_transcript
ENSG00000223458	processed_transcript
ENSG00000223461	processed_transcript
ENSG00000223462	processed_transcript
ENSG00000223466	processed_transcript
ENSG00000223469	processed_transcript
ENSG00000223470	processed_transcript
ENSG00000223473	processed_transcript
ENSG00000223475	processed_transcript
ENSG00000223477	processed_transcript
ENSG00000223478	processed_transcript
ENSG00000223479	processed_transcript
ENSG00000223482	processed_transcript
ENSG00000223485	processed_transcript
ENSG00000223486	lincRNA
ENSG00000223487	processed_transcript
ENSG00000223492	processed_transcript
ENSG00000223502	processed_transcript
ENSG00000223504	processed_transcript
ENSG00000223509	lincRNA
ENSG00000223511	processed_transcript
ENSG00000223516	processed_transcript
ENSG00000223517	processed_transcript
ENSG00000223518	lincRNA
ENSG00000223522	processed_transcript
ENSG00000223523	processed_transcript
ENSG00000223525	processed_transcript
ENSG00000223528	processed_transcript
ENSG00000223530	processed_transcript
ENSG00000223534	processed_transcript
ENSG00000223536	processed_transcript
ENSG00000223537	processed_transcript
ENSG00000223542	lincRNA
ENSG00000223546	lincRNA
ENSG00000223548	processed_transcript
ENSG00000223552	processed_transcript
ENSG00000223554	processed_transcript
ENSG00000223557	processed_transcript
ENSG00000223561	processed_transcript
ENSG00000223562	processed_transcript
ENSG00000223563	processed_transcript
ENSG00000223571	processed_transcript
ENSG00000223573	lincRNA
ENSG00000223576	processed_transcript
ENSG00000223577	processed_transcript
ENSG00000223579	processed_transcript
ENSG00000223581	processed_transcript
ENSG00000223586	lincRNA
ENSG00000223587	processed_transcript
ENSG00000223597	processed_transcript
ENSG00000223598	processed_transcript
ENSG00000223608	processed_transcript
ENSG00000223617	processed_transcript
ENSG00000223623	processed_transcript
ENSG00000223626	processed_transcript
ENSG00000223627	processed_transcript
ENSG00000223631	processed_transcript
ENSG00000223633	processed_transcript
ENSG00000223634	processed_transcript
ENSG00000223635	processed_transcript
ENSG00000223641	processed_transcript
ENSG00000223642	processed_transcript
ENSG00000223643	processed_transcript
ENSG00000223646	processed_transcript
ENSG00000223647	processed_transcript
ENSG00000223649	processed_transcript
ENSG00000223652	processed_transcript
ENSG00000223653	lincRNA
ENSG00000223659	processed_transcript
ENSG00000223660	processed_transcript
ENSG00000223661	processed_transcript
ENSG00000223662	processed_transcript
ENSG00000223665	processed_transcript
ENSG00000223669	processed_transcript
ENSG00000223673	processed_transcript
ENSG00000223675	processed_transcript
ENSG00000223678	processed_transcript
ENSG00000223685	processed_transcript
ENSG00000223692	processed_transcript
ENSG00000223695	processed_transcript
ENSG00000223697	processed_transcript
ENSG00000223701	processed_transcript
ENSG00000223704	processed_transcript
ENSG00000223711	processed_transcript
ENSG00000223714	processed_transcript
ENSG00000223715	processed_transcript
ENSG00000223716	processed_transcript
ENSG00000223720	processed_transcript
ENSG00000223725	processed_transcript
ENSG00000223726	processed_transcript
ENSG00000223727	processed_transcript
ENSG00000223729	processed_transcript
ENSG00000223732	processed_transcript
ENSG00000223734	processed_transcript
ENSG00000223742	processed_transcript
ENSG00000223745	processed_transcript
ENSG00000223747	processed_transcript
ENSG00000223749	lincRNA
ENSG00000223751	processed_transcript
ENSG00000223754	processed_transcript
ENSG00000223759	lincRNA
ENSG00000223760	processed_transcript
ENSG00000223761	processed_transcript
ENSG00000223764	processed_transcript
ENSG00000223765	processed_transcript
ENSG00000223768	lincRNA
ENSG00000223770	processed_transcript
ENSG00000223774	processed_transcript
ENSG00000223776	processed_transcript
ENSG00000223779	processed_transcript
ENSG00000223781	processed_transcript
ENSG00000223783	processed_transcript
ENSG00000223784	processed_transcript
ENSG00000223786	processed_transcript
ENSG00000223791	processed_transcript
ENSG00000223795	processed_transcript
ENSG00000223797	lincRNA
ENSG00000223799	lincRNA
ENSG00000223800	processed_transcript
ENSG00000223804	lincRNA
ENSG00000223806	processed_transcript
ENSG00000223808	processed_transcript
ENSG00000223809	processed_transcript
ENSG00000223811	processed_transcript
ENSG00000223812	processed_transcript
ENSG00000223813	lincRNA
ENSG00000223814	processed_transcript
ENSG00000223815	processed_transcript
ENSG00000223817	processed_transcript
ENSG00000223821	processed_transcript
ENSG00000223823	processed_transcript
ENSG00000223826	processed_transcript
ENSG00000223827	processed_transcript
ENSG00000223829	processed_transcript
ENSG00000223831	processed_transcript
ENSG00000223834	processed_transcript
ENSG00000223835	processed_transcript
ENSG00000223837	processed_transcript
ENSG00000223838	processed_transcript
ENSG00000223839	processed_transcript
ENSG00000223842	processed_transcript
ENSG00000223843	processed_transcript
ENSG00000223850	processed_transcript
ENSG00000223855	lincRNA
ENSG00000223859	processed_transcript
ENSG00000223863	processed_transcript
ENSG00000223868	processed_transcript
ENSG00000223870	processed_transcript
ENSG00000223871	lincRNA
ENSG00000223872	processed_transcript
ENSG00000223880	processed_transcript
ENSG00000223881	processed_transcript
ENSG00000223882	processed_transcript
ENSG00000223883	processed_transcript
ENSG00000223884	processed_transcript
ENSG00000223891	lincRNA
ENSG00000223901	processed_transcript
ENSG00000223906	processed_transcript
ENSG00000223907	processed_transcript
ENSG00000223910	processed_transcript
ENSG00000223911	processed_transcript
ENSG00000223914	processed_transcript
ENSG00000223923	processed_transcript
ENSG00000223929	processed_transcript
ENSG00000223930	processed_transcript
ENSG00000223935	processed_transcript
ENSG00000223941	processed_transcript
ENSG00000223942	processed_transcript
ENSG00000223944	processed_transcript
ENSG00000223946	processed_transcript
ENSG00000223947	processed_transcript
ENSG00000223949	processed_transcript
ENSG00000223956	processed_transcript
ENSG00000223959	processed_transcript
ENSG00000223960	lincRNA
ENSG00000223966	processed_transcript
ENSG00000223969	processed_transcript
ENSG00000223975	processed_transcript
ENSG00000223979	processed_transcript
ENSG00000223985	processed_transcript
ENSG00000223989	processed_transcript
ENSG00000223991	processed_transcript
ENSG00000223992	processed_transcript
ENSG00000223993	processed_transcript
ENSG00000223998	processed_transcript
ENSG00000223999	processed_transcript
ENSG00000224000	processed_transcript
ENSG00000224008	processed_transcript
ENSG00000224015	processed_transcript
ENSG00000224017	processed_transcript
ENSG00000224018	processed_transcript
ENSG00000224020	processed_transcript
ENSG00000224021	processed_transcript
ENSG00000224023	processed_transcript
ENSG00000224027	processed_transcript
ENSG00000224028	processed_transcript
ENSG00000224029	processed_transcript
ENSG00000224031	processed_transcript
ENSG00000224032	lincRNA
ENSG00000224034	processed_transcript
ENSG00000224037	lincRNA
ENSG00000224038	processed_transcript
ENSG00000224043	processed_transcript
ENSG00000224046	lincRNA
ENSG00000224048	processed_transcript
ENSG00000224049	processed_transcript
ENSG00000224050	processed_transcript
ENSG00000224056	processed_transcript
ENSG00000224057	processed_transcript
ENSG00000224063	processed_transcript
ENSG00000224066	processed_transcript
ENSG00000224073	processed_transcript
ENSG00000224074	processed_transcript
ENSG00000224075	processed_transcript
ENSG00000224076	processed_transcript
ENSG00000224077	processed_transcript
ENSG00000224078	processed_transcript
ENSG00000224079	processed_transcript
ENSG00000224081	processed_transcript
ENSG00000224086	processed_transcript
ENSG00000224087	processed_transcript
ENSG00000224090	lincRNA
ENSG00000224091	processed_transcript
ENSG00000224093	processed_transcript
ENSG00000224095	processed_transcript
ENSG00000224096	processed_transcript
ENSG00000224099	processed_transcript
ENSG00000224100	processed_transcript
ENSG00000224101	processed_transcript
ENSG00000224107	processed_transcript
ENSG00000224115	processed_transcript
ENSG00000224116	processed_transcript
ENSG00000224119	processed_transcript
ENSG00000224122	processed_transcript
ENSG00000224127	processed_transcript
ENSG00000224128	processed_transcript
ENSG00000224133	processed_transcript
ENSG00000224137	processed_transcript
ENSG00000224138	processed_transcript
ENSG00000224141	lincRNA
ENSG00000224142	processed_transcript
ENSG00000224149	processed_transcript
ENSG00000224152	lincRNA
ENSG00000224157	processed_transcript
ENSG00000224164	processed_transcript
ENSG00000224165	lincRNA
ENSG00000224167	processed_transcript
ENSG00000224173	processed_transcript
ENSG00000224174	processed_transcript
ENSG00000224177	processed_transcript
ENSG00000224179	processed_transcript
ENSG00000224184	processed_transcript
ENSG00000224187	processed_transcript
ENSG00000224189	lincRNA
ENSG00000224190	processed_transcript
ENSG00000224191	lincRNA
ENSG00000224192	processed_transcript
ENSG00000224194	processed_transcript
ENSG00000224195	processed_transcript
ENSG00000224198	processed_transcript
ENSG00000224204	processed_transcript
ENSG00000224209	lincRNA
ENSG00000224211	processed_transcript
ENSG00000224215	processed_transcript
ENSG00000224216	processed_transcript
ENSG00000224218	processed_transcript
ENSG00000224220	processed_transcript
ENSG00000224222	processed_transcript
ENSG00000224223	processed_transcript
ENSG00000224228	processed_transcript
ENSG00000224229	processed_transcript
ENSG00000224231	processed_transcript
ENSG00000224235	processed_transcript
ENSG00000224238	processed_transcript
ENSG00000224239	processed_transcript
ENSG00000224243	processed_transcript
ENSG00000224247	processed_transcript
ENSG00000224250	processed_transcript
ENSG00000224251	processed_transcript
ENSG00000224257	processed_transcript
ENSG00000224259	processed_transcript
ENSG00000224260	processed_transcript
ENSG00000224265	processed_transcript
ENSG00000224267	processed_transcript
ENSG00000224269	processed_transcript
ENSG00000224271	lincRNA
ENSG00000224272	processed_transcript
ENSG00000224276	processed_transcript
ENSG00000224277	processed_transcript
ENSG00000224281	lincRNA
ENSG00000224285	processed_transcript
ENSG00000224286	processed_transcript
ENSG00000224292	processed_transcript
ENSG00000224294	processed_transcript
ENSG00000224298	processed_transcript
ENSG00000224301	processed_transcript
ENSG00000224303	processed_transcript
ENSG00000224304	processed_transcript
ENSG00000224307	processed_transcript
ENSG00000224308	processed_transcript
ENSG00000224310	processed_transcript
ENSG00000224311	processed_transcript
ENSG00000224318	processed_transcript
ENSG00000224322	processed_transcript
ENSG00000224326	processed_transcript
ENSG00000224328	processed_transcript
ENSG00000224329	processed_transcript
ENSG00000224330	processed_transcript
ENSG00000224342	processed_transcript
ENSG00000224345	processed_transcript
ENSG00000224347	processed_transcript
ENSG00000224349	processed_transcript
ENSG00000224356	processed_transcript
ENSG00000224358	lincRNA
ENSG00000224359	processed_transcript
ENSG00000224360	processed_transcript
ENSG00000224363	processed_transcript
ENSG00000224371	processed_transcript
ENSG00000224374	processed_transcript
ENSG00000224375	processed_transcript
ENSG00000224376	processed_transcript
ENSG00000224381	processed_transcript
ENSG00000224382	processed_transcript
ENSG00000224384	processed_transcript
ENSG00000224386	processed_transcript
ENSG00000224387	processed_transcript
ENSG00000224388	processed_transcript
ENSG00000224391	processed_transcript
ENSG00000224394	processed_transcript
ENSG00000224397	processed_transcript
ENSG00000224400	processed_transcript
ENSG00000224404	processed_transcript
ENSG00000224405	processed_transcript
ENSG00000224406	lincRNA
ENSG00000224407	processed_transcript
ENSG00000224409	processed_transcript
ENSG00000224413	processed_transcript
ENSG00000224417	processed_transcript
ENSG00000224418	processed_transcript
ENSG00000224424	processed_transcript
ENSG00000224428	processed_transcript
ENSG00000224429	processed_transcript
ENSG00000224440	processed_transcript
ENSG00000224441	processed_transcript
ENSG00000224445	processed_transcript
ENSG00000224446	processed_transcript
ENSG00000224456	processed_transcript
ENSG00000224459	processed_transcript
ENSG00000224460	processed_transcript
ENSG00000224467	processed_transcript
ENSG00000224468	processed_transcript
ENSG00000224477	processed_transcript
ENSG00000224478	processed_transcript
ENSG00000224481	processed_transcript
ENSG00000224489	processed_transcript
ENSG00000224490	processed_transcript
ENSG00000224500	processed_transcript
ENSG00000224502	processed_transcript
ENSG00000224504	processed_transcript
ENSG00000224505	processed_transcript
ENSG00000224506	processed_transcript
ENSG00000224507	processed_transcript
ENSG00000224508	processed_transcript
ENSG00000224509	processed_transcript
ENSG00000224511	processed_transcript
ENSG00000224513	processed_transcript
ENSG00000224514	processed_transcript
ENSG00000224515	processed_transcript
ENSG00000224516	processed_transcript
ENSG00000224517	processed_transcript
ENSG00000224521	processed_transcript
ENSG00000224525	processed_transcript
ENSG00000224531	processed_transcript
ENSG00000224532	lincRNA
ENSG00000224533	processed_transcript
ENSG00000224535	processed_transcript
ENSG00000224536	processed_transcript
ENSG00000224541	processed_transcript
ENSG00000224549	processed_transcript
ENSG00000224559	processed_transcript
ENSG00000224563	processed_transcript
ENSG00000224565	processed_transcript
ENSG00000224568	processed_transcript
ENSG00000224574	processed_transcript
ENSG00000224577	processed_transcript
ENSG00000224582	processed_transcript
ENSG00000224583	processed_transcript
ENSG00000224592	processed_transcript
ENSG00000224595	processed_transcript
ENSG00000224596	lincRNA
ENSG00000224597	processed_transcript
ENSG00000224605	processed_transcript
ENSG00000224606	processed_transcript
ENSG00000224609	lincRNA
ENSG00000224610	processed_transcript
ENSG00000224612	processed_transcript
ENSG00000224613	processed_transcript
ENSG00000224614	lincRNA
ENSG00000224616	processed_transcript
ENSG00000224619	processed_transcript
ENSG00000224621	processed_transcript
ENSG00000224623	processed_transcript
ENSG00000224626	processed_transcript
ENSG00000224635	processed_transcript
ENSG00000224636	processed_transcript
ENSG00000224638	processed_transcript
ENSG00000224639	processed_transcript
ENSG00000224641	processed_transcript
ENSG00000224642	processed_transcript
ENSG00000224643	processed_transcript
ENSG00000224644	processed_transcript
ENSG00000224645	processed_transcript
ENSG00000224648	processed_transcript
ENSG00000224649	processed_transcript
ENSG00000224652	lincRNA
ENSG00000224655	processed_transcript
ENSG00000224658	processed_transcript
ENSG00000224660	lincRNA
ENSG00000224661	processed_transcript
ENSG00000224665	processed_transcript
ENSG00000224666	processed_transcript
ENSG00000224671	processed_transcript
ENSG00000224675	processed_transcript
ENSG00000224684	processed_transcript
ENSG00000224687	lincRNA
ENSG00000224691	processed_transcript
ENSG00000224698	lincRNA
ENSG00000224699	processed_transcript
ENSG00000224700	processed_transcript
ENSG00000224702	processed_transcript
ENSG00000224705	processed_transcript
ENSG00000224707	processed_transcript
ENSG00000224711	processed_transcript
ENSG00000224713	processed_transcript
ENSG00000224714	lincRNA
ENSG00000224715	processed_transcript
ENSG00000224717	lincRNA
ENSG00000224718	processed_transcript
ENSG00000224721	lincRNA
ENSG00000224729	processed_transcript
ENSG00000224731	processed_transcript
ENSG00000224733	processed_transcript
ENSG00000224738	processed_transcript
ENSG00000224739	processed_transcript
ENSG00000224743	processed_transcript
ENSG00000224744	processed_transcript
ENSG00000224745	processed_transcript
ENSG00000224746	processed_transcript
ENSG00000224750	processed_transcript
ENSG00000224753	processed_transcript
ENSG00000224758	processed_transcript
ENSG00000224761	processed_transcript
ENSG00000224764	processed_transcript
ENSG00000224765	processed_transcript
ENSG00000224766	processed_transcript
ENSG00000224771	processed_transcript
ENSG00000224788	processed_transcript
ENSG00000224789	processed_transcript
ENSG00000224790	processed_transcript
ENSG00000224794	processed_transcript
ENSG00000224795	processed_transcript
ENSG00000224798	processed_transcript
ENSG00000224799	processed_transcript
ENSG00000224804	processed_transcript
ENSG00000224805	processed_transcript
ENSG00000224808	processed_transcript
ENSG00000224810	processed_transcript
ENSG00000224812	lincRNA
ENSG00000224814	processed_transcript
ENSG00000224817	processed_transcript
ENSG00000224818	processed_transcript
ENSG00000224819	processed_transcript
ENSG00000224822	processed_transcript
ENSG00000224825	processed_transcript
ENSG00000224832	processed_transcript
ENSG00000224835	processed_transcript
ENSG00000224842	processed_transcript
ENSG00000224843	lincRNA
ENSG00000224844	processed_transcript
ENSG00000224845	processed_transcript
ENSG00000224846	processed_transcript
ENSG00000224848	processed_transcript
ENSG00000224849	processed_transcript
ENSG00000224850	processed_transcript
ENSG00000224851	processed_transcript
ENSG00000224853	processed_transcript
ENSG00000224855	processed_transcript
ENSG00000224857	processed_transcript
ENSG00000224862	processed_transcript
ENSG00000224863	lincRNA
ENSG00000224865	lincRNA
ENSG00000224870	lincRNA
ENSG00000224871	processed_transcript
ENSG00000224875	processed_transcript
ENSG00000224876	processed_transcript
ENSG00000224879	processed_transcript
ENSG00000224883	processed_transcript
ENSG00000224884	processed_transcript
ENSG00000224885	processed_transcript
ENSG00000224888	processed_transcript
ENSG00000224893	processed_transcript
ENSG00000224897	lincRNA
ENSG00000224899	processed_transcript
ENSG00000224900	processed_transcript
ENSG00000224901	processed_transcript
ENSG00000224903	processed_transcript
ENSG00000224905	processed_transcript
ENSG00000224910	processed_transcript
ENSG00000224911	processed_transcript
ENSG00000224914	processed_transcript
ENSG00000224915	processed_transcript
ENSG00000224918	processed_transcript
ENSG00000224919	processed_transcript
ENSG00000224922	processed_transcript
ENSG00000224923	processed_transcript
ENSG00000224924	processed_transcript
ENSG00000224930	processed_transcript
ENSG00000224932	processed_transcript
ENSG00000224933	processed_transcript
ENSG00000224934	processed_transcript
ENSG00000224935	processed_transcript
ENSG00000224939	processed_transcript
ENSG00000224943	processed_transcript
ENSG00000224944	processed_transcript
ENSG00000224945	processed_transcript
ENSG00000224950	lincRNA
ENSG00000224957	lincRNA
ENSG00000224958	lincRNA
ENSG00000224959	lincRNA
ENSG00000224961	processed_transcript
ENSG00000224965	processed_transcript
ENSG00000224968	processed_transcript
ENSG00000224969	processed_transcript
ENSG00000224970	processed_transcript
ENSG00000224972	processed_transcript
ENSG00000224973	processed_transcript
ENSG00000224977	processed_transcript
ENSG00000224984	processed_transcript
ENSG00000224985	processed_transcript
ENSG00000224989	processed_transcript
ENSG00000224992	processed_transcript
ENSG00000224995	processed_transcript
ENSG00000225000	processed_transcript
ENSG00000225002	processed_transcript
ENSG00000225006	processed_transcript
ENSG00000225007	processed_transcript
ENSG00000225009	processed_transcript
ENSG00000225012	processed_transcript
ENSG00000225028	processed_transcript
ENSG00000225030	processed_transcript
ENSG00000225032	processed_transcript
ENSG00000225037	processed_transcript
ENSG00000225038	processed_transcript
ENSG00000225039	processed_transcript
ENSG00000225044	processed_transcript
ENSG00000225050	processed_transcript
ENSG00000225056	processed_transcript
ENSG00000225057	processed_transcript
ENSG00000225058	processed_transcript
ENSG00000225062	processed_transcript
ENSG00000225063	processed_transcript
ENSG00000225064	processed_transcript
ENSG00000225065	processed_transcript
ENSG00000225070	processed_transcript
ENSG00000225074	lincRNA
ENSG00000225075	processed_transcript
ENSG00000225076	processed_transcript
ENSG00000225077	processed_transcript
ENSG00000225083	processed_transcript
ENSG00000225084	processed_transcript
ENSG00000225085	processed_transcript
ENSG00000225087	processed_transcript
ENSG00000225091	processed_transcript
ENSG00000225092	processed_transcript
ENSG00000225096	processed_transcript
ENSG00000225102	processed_transcript
ENSG00000225105	processed_transcript
ENSG00000225106	processed_transcript
ENSG00000225107	processed_transcript
ENSG00000225111	processed_transcript
ENSG00000225112	processed_transcript
ENSG00000225113	processed_transcript
ENSG00000225119	processed_transcript
ENSG00000225126	processed_transcript
ENSG00000225127	processed_transcript
ENSG00000225128	processed_transcript
ENSG00000225129	processed_transcript
ENSG00000225135	processed_transcript
ENSG00000225138	processed_transcript
ENSG00000225140	processed_transcript
ENSG00000225144	processed_transcript
ENSG00000225146	processed_transcript
ENSG00000225148	processed_transcript
ENSG00000225151	lincRNA
ENSG00000225152	processed_transcript
ENSG00000225156	processed_transcript
ENSG00000225160	processed_transcript
ENSG00000225166	processed_transcript
ENSG00000225172	processed_transcript
ENSG00000225173	processed_transcript
ENSG00000225174	lincRNA
ENSG00000225177	processed_transcript
ENSG00000225179	processed_transcript
ENSG00000225180	processed_transcript
ENSG00000225181	processed_transcript
ENSG00000225184	processed_transcript
ENSG00000225187	processed_transcript
ENSG00000225188	processed_transcript
ENSG00000225194	lincRNA
ENSG00000225195	processed_transcript
ENSG00000225203	processed_transcript
ENSG00000225205	processed_transcript
ENSG00000225208	processed_transcript
ENSG00000225209	processed_transcript
ENSG00000225210	processed_transcript
ENSG00000225213	processed_transcript
ENSG00000225214	processed_transcript
ENSG00000225216	processed_transcript
ENSG00000225218	processed_transcript
ENSG00000225226	processed_transcript
ENSG00000225230	processed_transcript
ENSG00000225231	processed_transcript
ENSG00000225233	processed_transcript
ENSG00000225234	processed_transcript
ENSG00000225235	processed_transcript
ENSG00000225241	processed_transcript
ENSG00000225243	processed_transcript
ENSG00000225249	processed_transcript
ENSG00000225255	processed_transcript
ENSG00000225258	processed_transcript
ENSG00000225261	processed_transcript
ENSG00000225263	processed_transcript
ENSG00000225264	processed_transcript
ENSG00000225265	processed_transcript
ENSG00000225269	processed_transcript
ENSG00000225273	lincRNA
ENSG00000225278	processed_transcript
ENSG00000225279	processed_transcript
ENSG00000225280	processed_transcript
ENSG00000225284	processed_transcript
ENSG00000225285	processed_transcript
ENSG00000225292	processed_transcript
ENSG00000225298	processed_transcript
ENSG00000225299	processed_transcript
ENSG00000225300	processed_transcript
ENSG00000225302	processed_transcript
ENSG00000225303	processed_transcript
ENSG00000225306	processed_transcript
ENSG00000225311	processed_transcript
ENSG00000225313	processed_transcript
ENSG00000225315	processed_transcript
ENSG00000225316	processed_transcript
ENSG00000225318	processed_transcript
ENSG00000225321	processed_transcript
ENSG00000225325	processed_transcript
ENSG00000225328	processed_transcript
ENSG00000225329	processed_transcript
ENSG00000225330	processed_transcript
ENSG00000225331	processed_transcript
ENSG00000225332	processed_transcript
ENSG00000225334	processed_transcript
ENSG00000225335	processed_transcript
ENSG00000225337	processed_transcript
ENSG00000225339	lincRNA
ENSG00000225341	processed_transcript
ENSG00000225342	processed_transcript
ENSG00000225350	processed_transcript
ENSG00000225353	processed_transcript
ENSG00000225359	processed_transcript
ENSG00000225361	processed_transcript
ENSG00000225365	processed_transcript
ENSG00000225368	processed_transcript
ENSG00000225374	processed_transcript
ENSG00000225375	processed_transcript
ENSG00000225376	processed_transcript
ENSG00000225377	processed_transcript
ENSG00000225378	processed_transcript
ENSG00000225382	processed_transcript
ENSG00000225383	processed_transcript
ENSG00000225386	processed_transcript
ENSG00000225387	processed_transcript
ENSG00000225390	processed_transcript
ENSG00000225391	lincRNA
ENSG00000225393	processed_transcript
ENSG00000225396	processed_transcript
ENSG00000225407	lincRNA
ENSG00000225408	processed_transcript
ENSG00000225411	lincRNA
ENSG00000225413	processed_transcript
ENSG00000225417	processed_transcript
ENSG00000225420	processed_transcript
ENSG00000225421	processed_transcript
ENSG00000225424	processed_transcript
ENSG00000225425	processed_transcript
ENSG00000225426	processed_transcript
ENSG00000225427	processed_transcript
ENSG00000225430	processed_transcript
ENSG00000225431	lincRNA
ENSG00000225432	processed_transcript
ENSG00000225434	lincRNA
ENSG00000225436	processed_transcript
ENSG00000225437	processed_transcript
ENSG00000225439	processed_transcript
ENSG00000225442	processed_transcript
ENSG00000225444	processed_transcript
ENSG00000225445	lincRNA
ENSG00000225446	processed_transcript
ENSG00000225450	processed_transcript
ENSG00000225457	processed_transcript
ENSG00000225458	processed_transcript
ENSG00000225461	processed_transcript
ENSG00000225465	processed_transcript
ENSG00000225470	processed_transcript
ENSG00000225472	processed_transcript
ENSG00000225473	processed_transcript
ENSG00000225474	processed_transcript
ENSG00000225479	processed_transcript
ENSG00000225484	lincRNA
ENSG00000225488	processed_transcript
ENSG00000225489	processed_transcript
ENSG00000225490	processed_transcript
ENSG00000225493	processed_transcript
ENSG00000225495	processed_transcript
ENSG00000225497	processed_transcript
ENSG00000225498	processed_transcript
ENSG00000225504	processed_transcript
ENSG00000225506	processed_transcript
ENSG00000225511	lincRNA
ENSG00000225512	processed_transcript
ENSG00000225515	processed_transcript
ENSG00000225518	lincRNA
ENSG00000225519	processed_transcript
ENSG00000225520	processed_transcript
ENSG00000225521	processed_transcript
ENSG00000225525	processed_transcript
ENSG00000225526	processed_transcript
ENSG00000225527	processed_transcript
ENSG00000225528	processed_transcript
ENSG00000225532	processed_transcript
ENSG00000225535	processed_transcript
ENSG00000225537	processed_transcript
ENSG00000225539	processed_transcript
ENSG00000225540	processed_transcript
ENSG00000225541	processed_transcript
ENSG00000225542	processed_transcript
ENSG00000225545	processed_transcript
ENSG00000225546	processed_transcript
ENSG00000225548	processed_transcript
ENSG00000225552	processed_transcript
ENSG00000225554	processed_transcript
ENSG00000225555	processed_transcript
ENSG00000225559	processed_transcript
ENSG00000225560	processed_transcript
ENSG00000225561	processed_transcript
ENSG00000225562	processed_transcript
ENSG00000225563	processed_transcript
ENSG00000225564	processed_transcript
ENSG00000225565	processed_transcript
ENSG00000225570	processed_transcript
ENSG00000225572	processed_transcript
ENSG00000225578	processed_transcript
ENSG00000225579	processed_transcript
ENSG00000225582	processed_transcript
ENSG00000225588	processed_transcript
ENSG00000225595	lincRNA
ENSG00000225598	processed_transcript
ENSG00000225602	processed_transcript
ENSG00000225604	processed_transcript
ENSG00000225605	processed_transcript
ENSG00000225606	processed_transcript
ENSG00000225610	processed_transcript
ENSG00000225611	processed_transcript
ENSG00000225612	processed_transcript
ENSG00000225613	processed_transcript
ENSG00000225618	processed_transcript
ENSG00000225619	processed_transcript
ENSG00000225620	processed_transcript
ENSG00000225623	processed_transcript
ENSG00000225626	lincRNA
ENSG00000225627	processed_transcript
ENSG00000225629	processed_transcript
ENSG00000225632	processed_transcript
ENSG00000225637	processed_transcript
ENSG00000225640	processed_transcript
ENSG00000225643	processed_transcript
ENSG00000225647	processed_transcript
ENSG00000225649	processed_transcript
ENSG00000225652	processed_transcript
ENSG00000225655	processed_transcript
ENSG00000225656	processed_transcript
ENSG00000225657	processed_transcript
ENSG00000225666	processed_transcript
ENSG00000225667	processed_transcript
ENSG00000225670	processed_transcript
ENSG00000225675	lincRNA
ENSG00000225676	processed_transcript
ENSG00000225680	processed_transcript
ENSG00000225684	lincRNA
ENSG00000225689	processed_transcript
ENSG00000225703	processed_transcript
ENSG00000225706	lincRNA
ENSG00000225708	processed_transcript
ENSG00000225718	processed_transcript
ENSG00000225720	processed_transcript
ENSG00000225721	processed_transcript
ENSG00000225725	lincRNA
ENSG00000225730	processed_transcript
ENSG00000225731	processed_transcript
ENSG00000225732	processed_transcript
ENSG00000225733	processed_transcript
ENSG00000225738	processed_transcript
ENSG00000225742	processed_transcript
ENSG00000225744	processed_transcript
ENSG00000225745	processed_transcript
ENSG00000225746	processed_transcript
ENSG00000225750	processed_transcript
ENSG00000225751	processed_transcript
ENSG00000225752	processed_transcript
ENSG00000225756	processed_transcript
ENSG00000225759	processed_transcript
ENSG00000225760	processed_transcript
ENSG00000225761	processed_transcript
ENSG00000225762	processed_transcript
ENSG00000225764	processed_transcript
ENSG00000225765	processed_transcript
ENSG00000225767	processed_transcript
ENSG00000225768	processed_transcript
ENSG00000225771	processed_transcript
ENSG00000225773	processed_transcript
ENSG00000225775	processed_transcript
ENSG00000225778	processed_transcript
ENSG00000225782	processed_transcript
ENSG00000225783	lincRNA
ENSG00000225785	processed_transcript
ENSG00000225788	processed_transcript
ENSG00000225790	processed_transcript
ENSG00000225791	lincRNA
ENSG00000225792	processed_transcript
ENSG00000225793	lincRNA
ENSG00000225794	processed_transcript
ENSG00000225798	processed_transcript
ENSG00000225806	processed_transcript
ENSG00000225807	processed_transcript
ENSG00000225810	processed_transcript
ENSG00000225811	processed_transcript
ENSG00000225815	processed_transcript
ENSG00000225818	processed_transcript
ENSG00000225819	processed_transcript
ENSG00000225820	processed_transcript
ENSG00000225822	processed_transcript
ENSG00000225826	processed_transcript
ENSG00000225828	lincRNA
ENSG00000225833	processed_transcript
ENSG00000225834	processed_transcript
ENSG00000225836	processed_transcript
ENSG00000225839	processed_transcript
ENSG00000225850	processed_transcript
ENSG00000225855	processed_transcript
ENSG00000225857	processed_transcript
ENSG00000225860	processed_transcript
ENSG00000225865	processed_transcript
ENSG00000225867	processed_transcript
ENSG00000225868	processed_transcript
ENSG00000225870	processed_transcript
ENSG00000225872	lincRNA
ENSG00000225873	processed_transcript
ENSG00000225874	processed_transcript
ENSG00000225877	processed_transcript
ENSG00000225879	processed_transcript
ENSG00000225880	processed_transcript
ENSG00000225881	processed_transcript
ENSG00000225882	processed_transcript
ENSG00000225884	processed_transcript
ENSG00000225886	processed_transcript
ENSG00000225888	processed_transcript
ENSG00000225889	lincRNA
ENSG00000225891	processed_transcript
ENSG00000225903	processed_transcript
ENSG00000225905	processed_transcript
ENSG00000225913	processed_transcript
ENSG00000225914	processed_transcript
ENSG00000225915	processed_transcript
ENSG00000225916	processed_transcript
ENSG00000225917	lincRNA
ENSG00000225919	processed_transcript
ENSG00000225924	processed_transcript
ENSG00000225929	processed_transcript
ENSG00000225931	processed_transcript
ENSG00000225936	processed_transcript
ENSG00000225937	processed_transcript
ENSG00000225938	processed_transcript
ENSG00000225942	processed_transcript
ENSG00000225945	processed_transcript
ENSG00000225946	processed_transcript
ENSG00000225948	processed_transcript
ENSG00000225951	processed_transcript
ENSG00000225952	processed_transcript
ENSG00000225953	lincRNA
ENSG00000225956	processed_transcript
ENSG00000225960	processed_transcript
ENSG00000225963	processed_transcript
ENSG00000225964	processed_transcript
ENSG00000225968	processed_transcript
ENSG00000225969	processed_transcript
ENSG00000225970	processed_transcript
ENSG00000225973	lincRNA
ENSG00000225974	processed_transcript
ENSG00000225975	processed_transcript
ENSG00000225978	lincRNA
ENSG00000225979	processed_transcript
ENSG00000225981	processed_transcript
ENSG00000225982	processed_transcript
ENSG00000225985	processed_transcript
ENSG00000225986	processed_transcript
ENSG00000225988	processed_transcript
ENSG00000225994	processed_transcript
ENSG00000226004	processed_transcript
ENSG00000226005	processed_transcript
ENSG00000226007	processed_transcript
ENSG00000226009	processed_transcript
ENSG00000226012	processed_transcript
ENSG00000226017	processed_transcript
ENSG00000226022	processed_transcript
ENSG00000226025	processed_transcript
ENSG00000226026	processed_transcript
ENSG00000226029	processed_transcript
ENSG00000226031	lincRNA
ENSG00000226032	processed_transcript
ENSG00000226037	processed_transcript
ENSG00000226041	processed_transcript
ENSG00000226043	processed_transcript
ENSG00000226044	processed_transcript
ENSG00000226047	processed_transcript
ENSG00000226051	processed_transcript
ENSG00000226053	lincRNA
ENSG00000226063	processed_transcript
ENSG00000226067	processed_transcript
ENSG00000226070	processed_transcript
ENSG00000226078	processed_transcript
ENSG00000226079	processed_transcript
ENSG00000226083	processed_transcript
ENSG00000226087	processed_transcript
ENSG00000226088	processed_transcript
ENSG00000226089	processed_transcript
ENSG00000226091	processed_transcript
ENSG00000226095	processed_transcript
ENSG00000226097	processed_transcript
ENSG00000226099	processed_transcript
ENSG00000226101	processed_transcript
ENSG00000226113	processed_transcript
ENSG00000226115	processed_transcript
ENSG00000226120	processed_transcript
ENSG00000226122	processed_transcript
ENSG00000226124	processed_transcript
ENSG00000226125	processed_transcript
ENSG00000226130	processed_transcript
ENSG00000226133	processed_transcript
ENSG00000226134	processed_transcript
ENSG00000226135	processed_transcript
ENSG00000226139	processed_transcript
ENSG00000226140	processed_transcript
ENSG00000226143	processed_transcript
ENSG00000226149	processed_transcript
ENSG00000226150	processed_transcript
ENSG00000226155	processed_transcript
ENSG00000226159	processed_transcript
ENSG00000226163	processed_transcript
ENSG00000226167	lincRNA
ENSG00000226169	processed_transcript
ENSG00000226172	processed_transcript
ENSG00000226176	processed_transcript
ENSG00000226179	processed_transcript
ENSG00000226181	processed_transcript
ENSG00000226193	processed_transcript
ENSG00000226194	processed_transcript
ENSG00000226197	processed_transcript
ENSG00000226198	processed_transcript
ENSG00000226200	processed_transcript
ENSG00000226202	processed_transcript
ENSG00000226203	processed_transcript
ENSG00000226204	processed_transcript
ENSG00000226206	processed_transcript
ENSG00000226207	processed_transcript
ENSG00000226208	processed_transcript
ENSG00000226218	processed_transcript
ENSG00000226228	processed_transcript
ENSG00000226235	processed_transcript
ENSG00000226237	lincRNA
ENSG00000226238	processed_transcript
ENSG00000226239	processed_transcript
ENSG00000226240	processed_transcript
ENSG00000226245	processed_transcript
ENSG00000226249	processed_transcript
ENSG00000226250	processed_transcript
ENSG00000226251	processed_transcript
ENSG00000226252	processed_transcript
ENSG00000226258	processed_transcript
ENSG00000226263	processed_transcript
ENSG00000226266	processed_transcript
ENSG00000226272	processed_transcript
ENSG00000226276	processed_transcript
ENSG00000226277	processed_transcript
ENSG00000226281	processed_transcript
ENSG00000226286	processed_transcript
ENSG00000226287	lincRNA
ENSG00000226291	processed_transcript
ENSG00000226296	processed_transcript
ENSG00000226302	processed_transcript
ENSG00000226304	processed_transcript
ENSG00000226305	processed_transcript
ENSG00000226308	lincRNA
ENSG00000226310	processed_transcript
ENSG00000226312	processed_transcript
ENSG00000226314	lincRNA
ENSG00000226317	processed_transcript
ENSG00000226320	processed_transcript
ENSG00000226323	processed_transcript
ENSG00000226328	lincRNA
ENSG00000226330	processed_transcript
ENSG00000226332	processed_transcript
ENSG00000226334	lincRNA
ENSG00000226335	processed_transcript
ENSG00000226337	processed_transcript
ENSG00000226349	processed_transcript
ENSG00000226350	lincRNA
ENSG00000226352	processed_transcript
ENSG00000226355	processed_transcript
ENSG00000226362	processed_transcript
ENSG00000226363	processed_transcript
ENSG00000226364	processed_transcript
ENSG00000226367	processed_transcript
ENSG00000226370	processed_transcript
ENSG00000226374	processed_transcript
ENSG00000226375	processed_transcript
ENSG00000226376	processed_transcript
ENSG00000226377	processed_transcript
ENSG00000226378	processed_transcript
ENSG00000226380	lincRNA
ENSG00000226381	lincRNA
ENSG00000226383	processed_transcript
ENSG00000226386	processed_transcript
ENSG00000226387	processed_transcript
ENSG00000226390	processed_transcript
ENSG00000226398	processed_transcript
ENSG00000226403	processed_transcript
ENSG00000226408	processed_transcript
ENSG00000226409	processed_transcript
ENSG00000226412	processed_transcript
ENSG00000226416	processed_transcript
ENSG00000226419	lincRNA
ENSG00000226422	processed_transcript
ENSG00000226423	processed_transcript
ENSG00000226425	processed_transcript
ENSG00000226426	processed_transcript
ENSG00000226431	processed_transcript
ENSG00000226433	processed_transcript
ENSG00000226434	processed_transcript
ENSG00000226438	processed_transcript
ENSG00000226440	processed_transcript
ENSG00000226441	processed_transcript
ENSG00000226442	processed_transcript
ENSG00000226445	processed_transcript
ENSG00000226447	processed_transcript
ENSG00000226453	processed_transcript
ENSG00000226454	processed_transcript
ENSG00000226455	processed_transcript
ENSG00000226458	processed_transcript
ENSG00000226465	processed_transcript
ENSG00000226471	processed_transcript
ENSG00000226472	processed_transcript
ENSG00000226476	processed_transcript
ENSG00000226482	processed_transcript
ENSG00000226484	processed_transcript
ENSG00000226486	processed_transcript
ENSG00000226487	processed_transcript
ENSG00000226488	processed_transcript
ENSG00000226496	processed_transcript
ENSG00000226497	processed_transcript
ENSG00000226505	processed_transcript
ENSG00000226506	processed_transcript
ENSG00000226508	processed_transcript
ENSG00000226510	processed_transcript
ENSG00000226516	processed_transcript
ENSG00000226519	processed_transcript
ENSG00000226520	processed_transcript
ENSG00000226522	processed_transcript
ENSG00000226524	processed_transcript
ENSG00000226526	processed_transcript
ENSG00000226527	processed_transcript
ENSG00000226530	processed_transcript
ENSG00000226533	processed_transcript
ENSG00000226542	processed_transcript
ENSG00000226548	processed_transcript
ENSG00000226550	processed_transcript
ENSG00000226561	processed_transcript
ENSG00000226562	processed_transcript
ENSG00000226566	processed_transcript
ENSG00000226567	processed_transcript
ENSG00000226568	processed_transcript
ENSG00000226571	processed_transcript
ENSG00000226572	processed_transcript
ENSG00000226574	processed_transcript
ENSG00000226576	processed_transcript
ENSG00000226578	processed_transcript
ENSG00000226581	processed_transcript
ENSG00000226585	processed_transcript
ENSG00000226587	processed_transcript
ENSG00000226594	processed_transcript
ENSG00000226598	processed_transcript
ENSG00000226599	processed_transcript
ENSG00000226601	processed_transcript
ENSG00000226602	processed_transcript
ENSG00000226604	processed_transcript
ENSG00000226605	processed_transcript
ENSG00000226609	processed_transcript
ENSG00000226619	processed_transcript
ENSG00000226620	processed_transcript
ENSG00000226622	processed_transcript
ENSG00000226627	processed_transcript
ENSG00000226629	lincRNA
ENSG00000226637	lincRNA
ENSG00000226640	processed_transcript
ENSG00000226643	processed_transcript
ENSG00000226644	processed_transcript
ENSG00000226645	processed_transcript
ENSG00000226647	processed_transcript
ENSG00000226648	processed_transcript
ENSG00000226649	processed_transcript
ENSG00000226655	processed_transcript
ENSG00000226659	processed_transcript
ENSG00000226661	processed_transcript
ENSG00000226664	processed_transcript
ENSG00000226667	processed_transcript
ENSG00000226669	processed_transcript
ENSG00000226673	processed_transcript
ENSG00000226674	processed_transcript
ENSG00000226676	processed_transcript
ENSG00000226679	processed_transcript
ENSG00000226680	processed_transcript
ENSG00000226681	processed_transcript
ENSG00000226684	processed_transcript
ENSG00000226686	lincRNA
ENSG00000226687	processed_transcript
ENSG00000226688	processed_transcript
ENSG00000226690	processed_transcript
ENSG00000226694	processed_transcript
ENSG00000226696	processed_transcript
ENSG00000226698	processed_transcript
ENSG00000226699	processed_transcript
ENSG00000226702	processed_transcript
ENSG00000226706	processed_transcript
ENSG00000226707	processed_transcript
ENSG00000226708	processed_transcript
ENSG00000226709	processed_transcript
ENSG00000226711	processed_transcript
ENSG00000226715	processed_transcript
ENSG00000226716	processed_transcript
ENSG00000226717	lincRNA
ENSG00000226722	processed_transcript
ENSG00000226725	processed_transcript
ENSG00000226733	processed_transcript
ENSG00000226738	processed_transcript
ENSG00000226739	processed_transcript
ENSG00000226740	processed_transcript
ENSG00000226741	processed_transcript
ENSG00000226747	lincRNA
ENSG00000226751	processed_transcript
ENSG00000226752	lincRNA
ENSG00000226754	lincRNA
ENSG00000226756	processed_transcript
ENSG00000226758	processed_transcript
ENSG00000226759	processed_transcript
ENSG00000226762	processed_transcript
ENSG00000226764	processed_transcript
ENSG00000226768	processed_transcript
ENSG00000226770	processed_transcript
ENSG00000226771	processed_transcript
ENSG00000226772	processed_transcript
ENSG00000226779	processed_transcript
ENSG00000226780	processed_transcript
ENSG00000226782	processed_transcript
ENSG00000226785	processed_transcript
ENSG00000226786	processed_transcript
ENSG00000226791	processed_transcript
ENSG00000226792	processed_transcript
ENSG00000226797	processed_transcript
ENSG00000226798	processed_transcript
ENSG00000226799	processed_transcript
ENSG00000226803	lincRNA
ENSG00000226806	processed_transcript
ENSG00000226808	processed_transcript
ENSG00000226812	processed_transcript
ENSG00000226813	processed_transcript
ENSG00000226816	processed_transcript
ENSG00000226819	processed_transcript
ENSG00000226822	processed_transcript
ENSG00000226824	processed_transcript
ENSG00000226825	processed_transcript
ENSG00000226828	lincRNA
ENSG00000226829	processed_transcript
ENSG00000226830	processed_transcript
ENSG00000226833	processed_transcript
ENSG00000226835	processed_transcript
ENSG00000226842	processed_transcript
ENSG00000226846	processed_transcript
ENSG00000226849	processed_transcript
ENSG00000226851	processed_transcript
ENSG00000226852	processed_transcript
ENSG00000226853	processed_transcript
ENSG00000226854	processed_transcript
ENSG00000226856	processed_transcript
ENSG00000226859	processed_transcript
ENSG00000226861	processed_transcript
ENSG00000226862	processed_transcript
ENSG00000226864	processed_transcript
ENSG00000226868	processed_transcript
ENSG00000226869	processed_transcript
ENSG00000226871	processed_transcript
ENSG00000226872	processed_transcript
ENSG00000226876	processed_transcript
ENSG00000226877	processed_transcript
ENSG00000226883	processed_transcript
ENSG00000226887	processed_transcript
ENSG00000226889	processed_transcript
ENSG00000226890	processed_transcript
ENSG00000226891	lincRNA
ENSG00000226897	processed_transcript
ENSG00000226899	processed_transcript
ENSG00000226900	lincRNA
ENSG00000226903	processed_transcript
ENSG00000226904	processed_transcript
ENSG00000226906	processed_transcript
ENSG00000226911	processed_transcript
ENSG00000226913	lincRNA
ENSG00000226917	processed_transcript
ENSG00000226919	processed_transcript
ENSG00000226920	processed_transcript
ENSG00000226921	processed_transcript
ENSG00000226924	lincRNA
ENSG00000226925	processed_transcript
ENSG00000226927	processed_transcript
ENSG00000226935	processed_transcript
ENSG00000226937	processed_transcript
ENSG00000226938	processed_transcript
ENSG00000226939	processed_transcript
ENSG00000226944	processed_transcript
ENSG00000226950	lincRNA
ENSG00000226953	lincRNA
ENSG00000226954	lincRNA
ENSG00000226956	processed_transcript
ENSG00000226957	processed_transcript
ENSG00000226963	processed_transcript
ENSG00000226965	processed_transcript
ENSG00000226966	processed_transcript
ENSG00000226968	processed_transcript
ENSG00000226969	processed_transcript
ENSG00000226978	processed_transcript
ENSG00000226983	processed_transcript
ENSG00000226985	processed_transcript
ENSG00000226990	processed_transcript
ENSG00000226992	processed_transcript
ENSG00000226994	processed_transcript
ENSG00000226995	processed_transcript
ENSG00000226996	processed_transcript
ENSG00000227003	lincRNA
ENSG00000227005	processed_transcript
ENSG00000227006	processed_transcript
ENSG00000227007	processed_transcript
ENSG00000227010	processed_transcript
ENSG00000227012	processed_transcript
ENSG00000227014	processed_transcript
ENSG00000227016	processed_transcript
ENSG00000227017	processed_transcript
ENSG00000227021	processed_transcript
ENSG00000227028	processed_transcript
ENSG00000227029	processed_transcript
ENSG00000227033	processed_transcript
ENSG00000227036	lincRNA
ENSG00000227039	lincRNA
ENSG00000227042	processed_transcript
ENSG00000227043	processed_transcript
ENSG00000227045	processed_transcript
ENSG00000227050	processed_transcript
ENSG00000227053	processed_transcript
ENSG00000227060	lincRNA
ENSG00000227061	processed_transcript
ENSG00000227066	processed_transcript
ENSG00000227068	processed_transcript
ENSG00000227070	processed_transcript
ENSG00000227071	processed_transcript
ENSG00000227075	processed_transcript
ENSG00000227076	processed_transcript
ENSG00000227078	processed_transcript
ENSG00000227082	lincRNA
ENSG00000227083	processed_transcript
ENSG00000227084	processed_transcript
ENSG00000227085	processed_transcript
ENSG00000227088	processed_transcript
ENSG00000227089	processed_transcript
ENSG00000227090	processed_transcript
ENSG00000227091	processed_transcript
ENSG00000227094	processed_transcript
ENSG00000227098	processed_transcript
ENSG00000227101	processed_transcript
ENSG00000227107	processed_transcript
ENSG00000227110	lincRNA
ENSG00000227112	processed_transcript
ENSG00000227116	processed_transcript
ENSG00000227117	processed_transcript
ENSG00000227121	processed_transcript
ENSG00000227125	processed_transcript
ENSG00000227126	processed_transcript
ENSG00000227128	lincRNA
ENSG00000227131	processed_transcript
ENSG00000227132	processed_transcript
ENSG00000227135	processed_transcript
ENSG00000227136	processed_transcript
ENSG00000227139	processed_transcript
ENSG00000227143	processed_transcript
ENSG00000227145	processed_transcript
ENSG00000227146	processed_transcript
ENSG00000227148	processed_transcript
ENSG00000227150	processed_transcript
ENSG00000227155	processed_transcript
ENSG00000227157	processed_transcript
ENSG00000227161	processed_transcript
ENSG00000227165	lincRNA
ENSG00000227167	processed_transcript
ENSG00000227169	processed_transcript
ENSG00000227170	processed_transcript
ENSG00000227172	processed_transcript
ENSG00000227175	processed_transcript
ENSG00000227181	processed_transcript
ENSG00000227185	processed_transcript
ENSG00000227186	processed_transcript
ENSG00000227188	processed_transcript
ENSG00000227189	processed_transcript
ENSG00000227192	processed_transcript
ENSG00000227193	processed_transcript
ENSG00000227195	lincRNA
ENSG00000227197	processed_transcript
ENSG00000227198	processed_transcript
ENSG00000227199	processed_transcript
ENSG00000227200	processed_transcript
ENSG00000227206	processed_transcript
ENSG00000227210	processed_transcript
ENSG00000227213	processed_transcript
ENSG00000227214	processed_transcript
ENSG00000227215	processed_transcript
ENSG00000227217	processed_transcript
ENSG00000227218	processed_transcript
ENSG00000227220	processed_transcript
ENSG00000227223	processed_transcript
ENSG00000227227	processed_transcript
ENSG00000227230	processed_transcript
ENSG00000227237	processed_transcript
ENSG00000227240	processed_transcript
ENSG00000227244	processed_transcript
ENSG00000227245	processed_transcript
ENSG00000227248	processed_transcript
ENSG00000227252	lincRNA
ENSG00000227253	processed_transcript
ENSG00000227256	processed_transcript
ENSG00000227258	processed_transcript
ENSG00000227260	processed_transcript
ENSG00000227269	processed_transcript
ENSG00000227274	processed_transcript
ENSG00000227278	processed_transcript
ENSG00000227279	processed_transcript
ENSG00000227280	processed_transcript
ENSG00000227282	processed_transcript
ENSG00000227285	processed_transcript
ENSG00000227287	processed_transcript
ENSG00000227290	processed_transcript
ENSG00000227292	processed_transcript
ENSG00000227293	processed_transcript
ENSG00000227294	processed_transcript
ENSG00000227297	processed_transcript
ENSG00000227301	processed_transcript
ENSG00000227303	processed_transcript
ENSG00000227305	processed_transcript
ENSG00000227306	processed_transcript
ENSG00000227307	processed_transcript
ENSG00000227308	processed_transcript
ENSG00000227310	processed_transcript
ENSG00000227313	processed_transcript
ENSG00000227323	processed_transcript
ENSG00000227330	processed_transcript
ENSG00000227332	processed_transcript
ENSG00000227336	processed_transcript
ENSG00000227338	processed_transcript
ENSG00000227342	processed_transcript
ENSG00000227352	processed_transcript
ENSG00000227354	lincRNA
ENSG00000227355	processed_transcript
ENSG00000227356	processed_transcript
ENSG00000227359	processed_transcript
ENSG00000227360	processed_transcript
ENSG00000227363	processed_transcript
ENSG00000227364	processed_transcript
[truncated: 7,893 more rows]
