# Supplementary material for: Human Cancer Long Non-Coding RNA Transcriptomes
Source: PLoS One. 2011 Oct 3;6(10):e25915. doi: 10.1371/journal.pone.0025915 (PMC3185064; doi:10.1371/journal.pone.0025915)
Supplement: Table S5 — LncRNA expression matrix. (XLSX) [file pone.0025915.s008.xlsx]

## Sheet: LncRNA Expression Matrix
Supplementary Table 5 - Long Non-coding RNA Expression Matrix
Long Non-coding RNA								Bone Marrow	Brain
Ensembl Gene ID	Associated Gene Name	Description	Chr	Start (bp)	End (bp)	Strand	Gene Biotype	Bone_Marrow_AML_FS_CD34+CD38+	Brain_normal_cerebellum_B_1	Brain_normal_cortex_B_BB542	Brain_normal_cortex_B_pool6	Brain_normal_leptomeninges_B_AL2	Brain_normal_peds_cortex_B_H1571	Brain_fetal_normal_B_S1	Brain_astrocytoma_grade_I_B_H1043	Brain_astrocytoma_grade_II_B_H127	Brain_astrocytoma_grade_II_B_H359	Brain_astrocytoma_grade_II_B_H388	Brain_astrocytoma_grade_II_B_H501	Brain_astrocytoma_grade_II_B_H516	Brain_astrocytoma_grade_II_B_H518	Brain_astrocytoma_grade_II_B_H530	Brain_astrocytoma_grade_II_B_H563	Brain_astrocytoma_grade_III_B_343	Brain_astrocytoma_grade_III_B_407	Brain_astrocytoma_grade_III_B_439	Brain_astrocytoma_grade_III_B_584	Brain_astrocytoma_grade_III_B_828	Brain_astrocytoma_grade_III_B_H1020	Brain_astrocytoma_grade_III_B_H1055	Brain_astrocytoma_grade_III_B_H272	Brain_astrocytoma_grade_III_B_H970	Brain_astrocytoma_grade_III_B_R140	Brain_astrocytoma_grade_III_B_R927	Brain_ependymoma_B_1150	Brain_ependymoma_B_1394	Brain_ependymoma_B_H580	Brain_ependymoma_B_R1023	Brain_ependymoma_B_R353	Brain_ependymoma_B_R455	Brain_ependymoma_B_R510	Brain_ependymoma_B_R512	Brain_ependymoma_B_R582	Brain_ependymoma_B_R628	Brain_glioblastoma_B_GBM1062	Brain_glioblastoma_B_H1110	Brain_glioblastoma_B_H1353	Brain_glioblastoma_B_H1425C	Brain_glioblastoma_B_H833
ENSG00000251562	MALAT1	metastasis associated lung adenocarcinoma transcript 1 (non-protein coding) [Source:HGNC Symbol;Acc:29665]	11	65265233	65273940	1	lincRNA	780.247	1647.32	498.764	816.64	855.491	206.308	242.189	3174.31	288.237	293.105	84.678	319.541	351.474	129.286	253.81	112.908	339.464	452.397	241.134	97.0798	200.122	5817	527.82	260.257	84.1263	244.245	270.159	641.303	603.758	160.317	138.561	785.674	1196.33	392.516	1844.01	670.639	240.802	133.864	2029.4	200.312	303.405	288.27
ENSG00000234741	GAS5	growth arrest-specific 5 (non-protein coding) [Source:HGNC Symbol;Acc:16355]	1	173833038	173838020	-1	lincRNA	2324.49	119.083	106.12	48.0377	952.079	296.568	265.099	105.371	462.927	463.296	254.034	171.461	286.729	301.667	331.905	440.34	609.038	1985.01	658.48	572.771	390.238	96.95	664.325	291.488	336.505	404.268	456.476	432.88	390.667	378.931	537.941	528.298	115.774	273.572	212.261	440.706	157.767	2007.96	159.453	416.65	382.065	815.109
ENSG00000245532	NEAT1	nuclear paraspeckle assembly transcript 1 (non-protein coding) [Source:HGNC Symbol;Acc:30815]	11	65190245	65213011	1	lincRNA	666.461	218.319	148.568	32.0251	772.702	103.154	65.4566	171.228	200.893	189.1	178.765	755.987	138.74	146.524	78.0953	214.524	189.7	295.443	74.195	38.8319	70.0427	155.12	100.104	166.564	65.4316	269.512	55.8951	80.1629	88.7879	262.337	130.41	460.567	347.323	130.839	145.929	977.217	190.981	16.733	463.862	288.45	382.065	248.509
ENSG00000175061	NCRNA00188	non-protein coding RNA 188 [Source:HGNC Symbol;Acc:28619]	17	16342289	16367300	1	lincRNA	1593	258.013	74.284	48.0377	165.579	167.625	235.644	105.371	480.395	728.036	244.625	405.272	286.729	430.953	644.286	191.943	469.259	526.257	324.603	475.691	360.22	77.56	418.616	312.308	327.158	269.512	586.898	400.814	550.485	524.674	252.669	528.298	77.1828	356.833	305.125	517.35	249.105	669.322	144.957	304.475	427.014	328.032
ENSG00000225759	RP11-425M5.7		20	36247700	36251521	-1	processed_transcript	1836.83	119.083	360.808	96.0753	248.368	64.4712	448.378	302.942	96.0791	189.1	141.13	124.699	314.477	146.524	146.429	67.7446	119.811	1292.56	454.444	514.523	300.183	213.29	273.01	197.795	140.211	160.023	372.634	497.01	390.667	422.654	546.092	108.369	347.323	142.733	172.462	555.673	323.837	184.063	318.905	144.225	202.27	119.284
ENSG00000245910	SNHG6	small nucleolar RNA host gene 6 (non-protein coding) [Source:HGNC Symbol;Acc:32965]	8	67833919	67838633	-1	lincRNA	731.481	99.2359	148.568	128.1	248.368	116.048	157.096	131.714	262.034	453.841	159.947	163.667	295.978	189.619	244.048	112.908	429.322	581.653	426.621	465.983	320.195	155.12	345.813	301.898	308.463	244.245	298.107	352.717	355.151	131.169	285.272	270.922	212.253	166.522	185.728	268.256	166.07	250.996	144.957	232.362	280.93	248.509
ENSG00000203875	SNHG5	small nucleolar RNA host gene 5 (non-protein coding) [Source:HGNC Symbol;Acc:21026]	6	86386725	86388451	-1	lincRNA	130.041	0	53.06	32.0251	82.7895	90.2597	32.7283	13.1714	183.424	94.5501	37.6347	54.5558	36.9973	120.667	39.0476	101.617	189.7	184.652	64.9206	58.2479	20.0122	19.39	63.7024	83.2821	56.0842	101.067	149.054	64.1303	35.5151	43.7229	48.9037	13.5461	96.4785	59.4721	26.5326	76.6445	49.8211	501.991	57.9828	80.125	359.591	59.6421
ENSG00000176700	SCAND2	SCAN domain containing 2 pseudogene [Source:HGNC Symbol;Acc:10567]	15	85174682	85185695	1	processed_transcript	97.5308	416.791	318.36	192.151	82.7895	90.2597	88.3664	658.571	34.9379	170.19	178.765	54.5558	240.482	77.5715	761.429	90.3261	109.826	73.8607	74.195	165.036	90.0549	562.31	145.605	93.6924	149.558	67.3781	55.8951	80.1629	35.5151	58.2971	73.3556	189.645	38.5914	59.4721	53.0652	76.6445	124.553	167.33	304.41	80.125	134.847	19.8807
ENSG00000229807	XIST	X (inactive)-specific transcript (non-protein coding) [Source:HGNC Symbol;Acc:12810]	X	73040486	73072588	-1	lincRNA	0	833.581	31.836	96.0753	13.7982	25.7885	288.009	26.3428	26.2034	56.7301	150.539	241.604	869.437	17.2381	429.524	135.489	329.479	27.6978	46.3719	174.744	440.269	465.36	18.2007	124.923	37.3895	16.8445	326.055	384.782	177.576	262.337	521.64	1219.15	38.5914	416.305	451.054	0	323.837	16.733	0	352.55	22.4744	9.94036
ENSG00000246638	AC104759.1		15	31685046	31696932	1	lincRNA	113.786	79.3887	297.136	224.176	510.535	180.519	104.731	13.1714	192.158	56.7301	329.303	101.318	101.743	336.143	58.5714	135.489	39.9369	27.6978	55.6462	106.788	60.0366	58.17	109.204	20.8205	93.4737	33.689	55.8951	0	0	14.5743	16.3012	13.5461	115.774	225.994	106.13	38.3223	190.981	50.1991	57.9828	80.125	33.7117	49.7018
ENSG00000222041	NCRNA00152	non-protein coding RNA 152 [Source:HGNC Symbol;Acc:28717]	2	87754887	87906324	1	lincRNA	130.041	0	10.612	48.0377	41.3947	90.2597	6.54566	26.3428	0	66.1851	9.40867	93.5242	0	51.7143	0	45.163	9.98422	27.6978	18.5487	29.124	0	0	0	41.6411	18.6947	218.979	74.5268	16.0326	71.0303	14.5743	48.9037	94.8227	19.2957	11.8944	66.3315	76.6445	107.946	736.254	86.9742	216.337	235.982	278.33
ENSG00000230513	AC002472.9		22	21356175	21364631	1	processed_transcript	81.2757	178.625	254.688	272.213	68.9912	232.096	39.274	13.1714	148.486	104.005	84.678	77.9369	46.2466	284.429	39.0476	45.163	69.8896	73.8607	157.664	97.0798	70.0427	58.17	91.0034	62.4616	102.821	25.2668	9.31584	48.0977	35.5151	0	24.4519	13.5461	38.5914	0	13.2663	95.8056	33.214	16.733	14.4957	16.025	56.1861	69.5825
ENSG00000225733	AC090937.2		3	14961854	14989931	-1	processed_transcript	97.5308	158.777	116.732	128.1	82.7895	116.048	150.55	65.8571	349.379	397.111	235.217	233.811	221.984	181	517.381	214.524	239.621	258.512	157.664	213.576	250.153	19.39	236.609	114.513	196.295	168.445	326.055	448.912	284.121	116.594	65.205	230.284	231.548	309.255	225.527	229.934	99.6421	184.063	86.9742	88.1375	247.219	149.105
ENSG00000214548	MEG3	maternally expressed 3 (non-protein coding) [Source:HGNC Symbol;Acc:14575]	14	101292455	101327358	1	processed_transcript	32.5103	1290.07	159.18	688.54	179.377	502.875	1240.4	513.685	34.9379	274.195	75.2693	7.79369	249.732	362	58.5714	203.234	19.9684	193.884	83.4694	29.124	30.0183	174.51	100.104	72.8719	177.6	311.624	83.8426	513.043	319.636	43.7229	40.7531	176.099	19.2957	71.3666	53.0652	191.611	33.214	736.254	159.453	0	0	149.105
ENSG00000130600	H19	H19, imprinted maternally expressed transcript (non-protein coding) [Source:HGNC Symbol;Acc:4713]	11	2016406	2022700	-1	processed_transcript	16.2551	0	0	0	137.982	0	19.637	39.5142	8.73446	0	84.678	0	27.748	163.762	0	0	9.98422	0	27.8231	9.70798	0	0	0	10.4103	9.34737	134.756	9.31584	0	0	0	8.15062	0	19.2957	11.8944	13.2663	0	33.214	0	0	0	11.2372	19.8807
ENSG00000255717	SNHG1	small nucleolar RNA host gene 1 (non-protein coding) [Source:HGNC Symbol;Acc:32688]	11	62619460	62623386	-1	lincRNA	162.551	19.8472	10.612	16.0126	13.7982	25.7885	68.7294	13.1714	69.8757	37.8201	18.8173	38.9684	110.992	17.2381	19.5238	22.5815	109.826	92.3259	83.4694	48.5399	50.0305	19.39	91.0034	20.8205	46.7368	33.689	167.685	0	17.7576	29.1486	24.4519	81.2766	115.774	23.7889	13.2663	38.3223	16.607	16.733	0	48.075	44.9489	99.4036
ENSG00000224812	RP11-18M11.2		10	45306472	45455137	-1	lincRNA	16.2551	39.6944	106.12	32.0251	27.5965	0	26.1826	13.1714	43.6723	94.5501	56.452	23.3811	64.7453	60.3334	19.5238	90.3261	99.8422	0	46.3719	29.124	50.0305	58.17	9.10034	10.4103	121.516	84.2226	130.422	16.0326	17.7576	29.1486	48.9037	13.5461	192.957	35.6833	39.7989	19.1611	41.5175	16.733	28.9914	64.1	33.7117	29.8211
ENSG00000232110	RP11-149I23.3		10	91043394	91051882	1	processed_transcript	130.041	0	10.612	16.0126	27.5965	25.7885	39.274	0	139.751	66.1851	28.226	31.1747	46.2466	43.0953	87.8572	56.4538	219.653	240.047	64.9206	48.5399	30.0183	0	36.4014	31.2308	37.3895	16.8445	121.106	32.0652	17.7576	29.1486	8.15062	81.2766	19.2957	59.4721	39.7989	57.4834	41.5175	501.991	0	64.1	44.9489	19.8807
ENSG00000236894	RP11-128B16.3		10	26866605	26868236	-1	processed_transcript	32.5103	19.8472	0	48.0377	13.7982	77.3654	55.6381	0	96.0791	151.28	75.2693	140.286	55.4959	103.429	68.3333	101.617	59.9053	92.3259	46.3719	58.2479	130.079	0	100.104	124.923	84.1263	109.489	111.79	32.0652	53.2727	58.2971	73.3556	54.1844	0	71.3666	92.8641	76.6445	49.8211	66.9322	173.948	160.25	33.7117	159.046
ENSG00000230925	RP11-176F3.7		9	33909913	33911120	-1	processed_transcript	48.7654	178.625	74.284	80.0628	55.193	12.8942	19.637	144.886	17.4689	37.8201	47.0433	15.5874	120.241	43.0953	400.238	45.163	19.9684	27.6978	0	29.124	50.0305	193.9	191.107	10.4103	18.6947	16.8445	27.9475	64.1303	0	14.5743	32.6025	81.2766	38.5914	71.3666	13.2663	0	66.4281	50.1991	86.9742	72.1125	44.9489	39.7614
ENSG00000242808	SOX2OT	SOX2 overlapping transcript (non-protein coding) [Source:HGNC Symbol;Acc:20209]	3	180721562	181508734	1	lincRNA	32.5103	99.2359	180.404	64.0502	96.5877	154.731	137.459	184.4	235.831	283.65	94.0867	46.7621	397.721	137.905	370.952	169.361	129.795	147.721	250.408	378.611	510.311	96.95	336.713	62.4616	308.463	235.823	465.792	336.684	142.061	131.169	24.4519	81.2766	212.253	71.3666	39.7989	153.289	66.4281	66.9322	173.948	248.387	112.372	109.344
ENSG00000232388	RP11-379J5.2		20	18548064	18550207	1	processed_transcript	32.5103	39.6944	53.06	48.0377	41.3947	38.6827	49.0924	52.6857	61.1412	47.2751	28.226	77.9369	147.989	17.2381	68.3333	45.163	69.8896	55.3955	64.9206	97.0798	90.0549	19.39	63.7024	62.4616	130.863	58.9558	46.5792	80.1629	142.061	131.169	163.012	94.8227	115.774	83.261	66.3315	134.128	166.07	133.864	43.4871	72.1125	67.4233	29.8211
ENSG00000234072	AC074117.10		2	27579113	27590489	1	lincRNA	97.5308	178.625	42.448	64.0502	55.193	51.577	75.2751	52.6857	8.73446	37.8201	84.678	38.9684	27.748	51.7143	29.2857	11.2908	59.9053	120.024	9.27437	9.70798	10.0061	116.34	36.4014	62.4616	18.6947	0	27.9475	16.0326	0	58.2971	32.6025	108.369	19.2957	47.5777	26.5326	76.6445	16.607	33.4661	72.4785	40.0625	33.7117	9.94036
ENSG00000215039	AC005840.1		12	6548167	6560733	-1	lincRNA	113.786	0	42.448	80.0628	96.5877	77.3654	22.9098	0	122.282	28.365	84.678	85.7305	73.9946	94.8096	68.3333	135.489	139.779	129.256	74.195	87.3719	130.079	58.17	154.706	93.6924	0	42.1113	111.79	224.456	17.7576	145.743	171.163	149.007	115.774	71.3666	132.663	57.4834	190.981	200.796	28.9914	80.125	44.9489	39.7614
ENSG00000245970	KB-1208A12.3	small nucleolar RNA, H/ACA box 72 (SNORA72), small nucleolar RNA [Source:RefSeq DNA;Acc:NR_002581]	8	99053954	99056349	1	processed_transcript	81.2757	0	10.612	32.0251	13.7982	25.7885	29.4555	26.3428	87.3446	47.2751	18.8173	23.3811	36.9973	8.61906	39.0476	0	189.7	73.8607	102.018	38.8319	20.0122	19.39	72.8027	31.2308	37.3895	16.8445	111.79	32.0652	53.2727	14.5743	32.6025	27.0922	57.8871	23.7889	26.5326	38.3223	16.607	33.4661	57.9828	16.025	22.4744	29.8211
ENSG00000236830	AP000689.8		21	37504065	37528605	-1	lincRNA	32.5103	277.86	116.732	112.088	27.5965	38.6827	36.0011	171.228	34.9379	28.365	37.6347	7.79369	83.2439	34.4762	175.714	33.8723	19.9684	46.1629	55.6462	67.9559	20.0122	368.41	63.7024	41.6411	56.0842	16.8445	65.2109	0	17.7576	14.5743	24.4519	162.553	38.5914	71.3666	26.5326	76.6445	16.607	33.4661	101.47	32.05	78.6605	39.7614
ENSG00000233522	NCRNA00230A	non-protein coding RNA 230A [Source:HGNC Symbol;Acc:37736]	Y	20488139	20515096	1	processed_transcript	32.5103	158.777	106.12	128.1	124.184	12.8942	26.1826	237.085	34.9379	28.365	9.40867	15.5874	27.748	17.2381	205	33.8723	19.9684	27.6978	9.27437	9.70798	20.0122	271.46	63.7024	52.0513	28.0421	33.689	0	0	17.7576	14.5743	0	40.6383	77.1828	47.5777	13.2663	76.6445	33.214	83.6652	101.47	16.025	22.4744	9.94036
ENSG00000250682	CTD-2340E1.3		5	101944860	102007263	-1	processed_transcript	65.0206	59.5415	42.448	48.0377	110.386	64.4712	39.274	13.1714	52.4068	9.45501	141.13	38.9684	55.4959	129.286	0	67.7446	0	27.6978	9.27437	58.2479	30.0183	0	18.2007	31.2308	56.0842	0	9.31584	0	35.5151	0	16.3012	0	0	23.7889	26.5326	19.1611	107.946	0	0	88.1375	0	19.8807
ENSG00000248360	RP11-458B24.2		4	14475711	14889793	-1	processed_transcript	97.5308	138.93	10.612	80.0628	82.7895	0	19.637	210.743	0	28.365	9.40867	38.9684	166.488	8.61906	58.5714	11.2908	0	27.6978	0	9.70798	30.0183	678.65	18.2007	0	0	8.42226	0	16.0326	35.5151	0	16.3012	0	38.5914	59.4721	13.2663	0	24.9105	0	115.966	0	11.2372	29.8211
ENSG00000175873	AC004840.9		7	2477398	2487485	1	processed_transcript	81.2757	0	10.612	0	55.193	0	39.274	13.1714	17.4689	0	94.0867	0	27.748	8.61906	0	0	0	9.23259	18.5487	0	10.0061	0	9.10034	0	0	16.8445	18.6317	0	0	0	48.9037	0	19.2957	0	26.5326	0	24.9105	0	0	0	0	0
ENSG00000196756	RP4-564F22.2		20	37049235	37063996	-1	lincRNA	97.5308	0	0	48.0377	124.184	12.8942	65.4566	0	0	37.8201	47.0433	7.79369	55.4959	17.2381	39.0476	33.8723	19.9684	147.721	129.841	126.204	40.0244	38.78	72.8027	135.333	121.516	109.489	111.79	144.293	88.7879	233.189	81.5062	81.2766	77.1828	130.839	145.929	19.1611	41.5175	50.1991	28.9914	64.1	44.9489	39.7614
ENSG00000245411	AC080037.2		17	70594180	70636611	-1	lincRNA	16.2551	19.8472	31.836	16.0126	13.7982	51.577	22.9098	13.1714	34.9379	104.005	122.313	46.7621	55.4959	103.429	29.2857	158.071	159.748	83.0933	129.841	87.3719	100.061	0	63.7024	52.0513	65.4316	67.3781	121.106	48.0977	0	72.8714	187.464	27.0922	96.4785	35.6833	66.3315	38.3223	107.946	117.131	14.4957	96.15	0	99.4036
ENSG00000223675	RP11-86H7.6		1	95051112	95057853	-1	processed_transcript	48.7654	59.5415	95.5079	80.0628	27.5965	38.6827	13.0913	263.428	17.4689	28.365	28.226	15.5874	55.4959	34.4762	48.8095	101.617	19.9684	36.9303	46.3719	58.2479	30.0183	96.95	54.602	41.6411	18.6947	33.689	27.9475	16.0326	35.5151	0	40.7531	0	0	23.7889	13.2663	57.4834	49.8211	0	86.9742	8.0125	44.9489	0
ENSG00000255739	AP000689.1		21	37502670	37648524	-1	lincRNA	48.7654	0	10.612	16.0126	151.781	12.8942	13.0913	26.3428	113.548	28.365	28.226	15.5874	46.2466	103.429	97.6191	45.163	79.8738	55.3955	46.3719	97.0798	110.067	0	63.7024	31.2308	46.7368	33.689	102.474	112.228	53.2727	87.4457	73.3556	108.369	77.1828	95.1554	39.7989	0	91.3386	284.462	28.9914	48.075	78.6605	79.5229
ENSG00000228067	RP11-61J19.3		1	212719036	212729407	1	processed_transcript	0	0	63.672	80.0628	13.7982	51.577	6.54566	0	17.4689	0	47.0433	0	0	8.61906	19.5238	0	0	92.3259	0	0	0	0	0	20.8205	28.0421	33.689	9.31584	0	0	0	0	13.5461	0	23.7889	26.5326	0	0	100.398	72.4785	120.187	33.7117	69.5825
ENSG00000232860	RP11-74N20.1		1	183430009	183441400	-1	lincRNA	16.2551	178.625	42.448	64.0502	55.193	0	26.1826	237.085	8.73446	47.2751	37.6347	23.3811	73.9946	17.2381	68.3333	11.2908	39.9369	9.23259	18.5487	19.416	0	271.46	36.4014	31.2308	18.6947	0	27.9475	16.0326	0	43.7229	57.0544	0	0	23.7889	0	38.3223	16.607	66.9322	57.9828	24.0375	33.7117	19.8807
ENSG00000248272	AL593851.1		9	135894816	135896553	-1	lincRNA	487.654	19.8472	10.612	0	68.9912	12.8942	26.1826	0	43.6723	18.91	0	23.3811	0	17.2381	0	22.5815	129.795	9.23259	92.7437	29.124	10.0061	0	100.104	20.8205	37.3895	8.42226	65.2109	64.1303	71.0303	87.4457	146.711	67.7305	38.5914	35.6833	0	0	74.7316	83.6652	43.4871	16.025	22.4744	29.8211
ENSG00000175701	NCRNA00116	non-protein coding RNA 116 [Source:HGNC Symbol;Acc:27339]	2	110969106	111002997	-1	lincRNA	32.5103	39.6944	42.448	32.0251	27.5965	64.4712	52.3653	13.1714	61.1412	170.19	84.678	116.905	55.4959	94.8096	97.6191	22.5815	79.8738	18.4652	46.3719	58.2479	60.0366	38.78	54.602	83.2821	93.4737	160.023	74.5268	80.1629	159.818	145.743	48.9037	40.6383	0	59.4721	13.2663	134.128	41.5175	184.063	28.9914	128.2	56.1861	89.4632
ENSG00000237883	AC073046.4		2	74174769	74208568	-1	processed_transcript	0	0	106.12	64.0502	13.7982	0	6.54566	13.1714	17.4689	9.45501	122.313	0	0	77.5715	19.5238	0	0	18.4652	9.27437	29.124	0	0	0	41.6411	56.0842	8.42226	0	0	17.7576	29.1486	0	0	0	23.7889	79.5978	0	0	16.733	14.4957	32.05	33.7117	49.7018
ENSG00000231721	AC058791.2		7	130626519	130794935	-1	lincRNA	48.7654	19.8472	21.224	0	13.7982	90.2597	78.5479	0	61.1412	113.46	37.6347	70.1432	55.4959	86.1906	97.6191	101.617	59.9053	36.9303	9.27437	106.788	80.0488	0	54.602	93.6924	93.4737	25.2668	83.8426	144.293	53.2727	72.8714	40.7531	121.915	38.5914	130.839	66.3315	76.6445	24.9105	66.9322	0	80.125	22.4744	19.8807
ENSG00000227695	DNMBP-AS1	DNMBP antisense RNA 1 (non-protein coding) [Source:HGNC Symbol;Acc:20431]	10	101686767	101718138	1	processed_transcript	32.5103	59.5415	106.12	144.113	41.3947	25.7885	19.637	131.714	8.73446	18.91	37.6347	7.79369	27.748	17.2381	126.905	33.8723	0	9.23259	0	29.124	60.0366	310.24	18.2007	20.8205	9.34737	0	27.9475	0	0	29.1486	8.15062	40.6383	77.1828	11.8944	92.8641	38.3223	8.30351	83.6652	72.4785	24.0375	56.1861	19.8807
ENSG00000253352	TUG1	taurine upregulated 1 (non-protein coding) [Source:HGNC Symbol;Acc:26066]	22	31365643	31374831	1	lincRNA	32.5103	19.8472	31.836	48.0377	124.184	38.6827	98.1849	52.6857	26.2034	47.2751	18.8173	46.7621	27.748	68.9524	39.0476	56.4538	59.9053	64.6281	46.3719	29.124	40.0244	38.78	18.2007	10.4103	65.4316	42.1113	55.8951	16.0326	17.7576	43.7229	32.6025	94.8227	77.1828	71.3666	39.7989	134.128	41.5175	0	43.4871	72.1125	33.7117	69.5825
ENSG00000170233	AC055839.1		17	5402759	5404465	-1	processed_transcript	0	39.6944	159.18	176.138	82.7895	128.942	137.459	79.0285	183.424	236.375	291.669	163.667	83.2439	181	19.5238	237.106	39.9369	83.0933	231.859	126.204	240.146	19.39	109.204	353.949	186.947	202.134	102.474	32.0652	88.7879	510.1	260.82	596.028	38.5914	59.4721	676.581	134.128	523.121	50.1991	115.966	600.937	44.9489	149.105
ENSG00000225151	AC103965.1		15	84867600	84898890	-1	lincRNA	65.0206	0	0	48.0377	13.7982	64.4712	29.4555	0	34.9379	18.91	18.8173	7.79369	18.4986	60.3334	9.76191	33.8723	59.9053	27.6978	37.0975	9.70798	40.0244	0	45.5017	41.6411	0	33.689	37.2634	16.0326	17.7576	58.2971	48.9037	94.8227	19.2957	118.944	145.929	38.3223	24.9105	0	72.4785	32.05	44.9489	39.7614
ENSG00000142396	ERVK3-1	endogenous retrovirus group K3, member 1 [Source:HGNC Symbol;Acc:30466]	19	58816715	58827023	1	processed_transcript	48.7654	39.6944	42.448	48.0377	27.5965	12.8942	29.4555	13.1714	8.73446	47.2751	28.226	7.79369	55.4959	60.3334	58.5714	33.8723	9.98422	73.8607	27.8231	29.124	30.0183	77.56	36.4014	31.2308	56.0842	84.2226	27.9475	96.1955	35.5151	29.1486	16.3012	54.1844	96.4785	23.7889	26.5326	38.3223	16.607	33.4661	28.9914	56.0875	67.4233	49.7018
ENSG00000198592	RP11-144J4.1		12	122830348	122837333	-1	processed_transcript	81.2757	0	31.836	96.0753	0	12.8942	75.2751	39.5142	26.2034	47.2751	28.226	46.7621	101.743	17.2381	58.5714	90.3261	0	147.721	92.7437	19.416	50.0305	58.17	54.602	41.6411	46.7368	117.912	83.8426	64.1303	88.7879	43.7229	89.6569	54.1844	38.5914	47.5777	26.5326	38.3223	74.7316	0	28.9914	8.0125	44.9489	9.94036
ENSG00000227090	AP000402.3		21	26258990	26275070	-1	processed_transcript	16.2551	0	31.836	0	151.781	64.4712	98.1849	0	34.9379	9.45501	47.0433	23.3811	9.24932	25.8572	9.76191	33.8723	39.9369	18.4652	0	29.124	0	0	9.10034	31.2308	37.3895	16.8445	27.9475	16.0326	53.2727	58.2971	73.3556	27.0922	77.1828	23.7889	26.5326	38.3223	49.8211	66.9322	0	56.0875	44.9489	29.8211
ENSG00000224851	RP11-236B18.4		10	92806923	92821916	1	processed_transcript	16.2551	0	10.612	0	82.7895	0	0	0	26.2034	28.365	0	31.1747	18.4986	34.4762	0	135.489	119.811	46.1629	46.3719	9.70798	40.0244	0	45.5017	72.8719	18.6947	101.067	55.8951	16.0326	17.7576	43.7229	16.3012	67.7305	19.2957	35.6833	26.5326	0	91.3386	33.4661	28.9914	80.125	134.847	39.7614
ENSG00000249348	RP11-814P23.1		4	39529639	39596327	1	processed_transcript	0	79.3887	31.836	32.0251	27.5965	12.8942	9.81849	131.714	0	18.91	18.8173	23.3811	110.992	8.61906	68.3333	11.2908	29.9527	9.23259	9.27437	9.70798	0	349.02	36.4014	31.2308	0	16.8445	9.31584	16.0326	35.5151	0	24.4519	13.5461	0	71.3666	0	0	16.607	0	101.47	0	22.4744	39.7614
ENSG00000250033	RP11-725C19.1		4	138978618	139099331	1	processed_transcript	16.2551	138.93	84.8959	96.0753	41.3947	51.577	22.9098	26.3428	61.1412	37.8201	18.8173	62.3495	83.2439	51.7143	58.5714	33.8723	49.9211	36.9303	37.0975	19.416	0	38.78	27.301	20.8205	9.34737	8.42226	18.6317	80.1629	0	43.7229	32.6025	54.1844	19.2957	0	26.5326	38.3223	8.30351	16.733	101.47	56.0875	33.7117	19.8807
ENSG00000229839	AC018462.2		2	62296582	62374016	-1	processed_transcript	48.7654	0	0	0	0	12.8942	45.8196	26.3428	0	9.45501	0	0	0	0	19.5238	11.2908	0	9.23259	46.3719	29.124	0	58.17	9.10034	0	0	0	37.2634	16.0326	0	14.5743	48.9037	0	19.2957	11.8944	13.2663	38.3223	24.9105	33.4661	43.4871	0	22.4744	9.94036
ENSG00000204272	RP11-622K12.1		X	56755677	56844813	1	lincRNA	32.5103	59.5415	31.836	64.0502	0	38.6827	62.1838	39.5142	34.9379	47.2751	47.0433	77.9369	27.748	68.9524	9.76191	33.8723	69.8896	18.4652	83.4694	87.3719	90.0549	19.39	27.301	62.4616	28.0421	58.9558	46.5792	64.1303	35.5151	14.5743	16.3012	27.0922	77.1828	71.3666	13.2663	38.3223	24.9105	33.4661	28.9914	40.0625	67.4233	39.7614
ENSG00000248044	CTD-2653M23.2		5	36864527	36876759	-1	lincRNA	48.7654	79.3887	31.836	80.0628	0	12.8942	26.1826	158.057	43.6723	75.6401	0	15.5874	55.4959	17.2381	136.667	56.4538	9.98422	27.6978	0	19.416	50.0305	193.9	36.4014	0	28.0421	33.689	27.9475	32.0652	17.7576	0	16.3012	67.7305	19.2957	83.261	26.5326	19.1611	16.607	16.733	43.4871	0	22.4744	19.8807
ENSG00000230606	AC159540.1		2	98081683	98091049	-1	processed_transcript	48.7654	39.6944	0	16.0126	13.7982	90.2597	199.643	13.1714	17.4689	47.2751	18.8173	0	36.9973	112.048	39.0476	22.5815	9.98422	64.6281	27.8231	0	0	19.39	27.301	10.4103	9.34737	8.42226	74.5268	16.0326	35.5151	43.7229	0	162.553	19.2957	47.5777	66.3315	0	24.9105	117.131	86.9742	8.0125	44.9489	0
ENSG00000248744	RP11-362I1.1		4	45011557	45053669	1	processed_transcript	32.5103	19.8472	42.448	16.0126	68.9912	12.8942	9.81849	26.3428	69.8757	56.7301	47.0433	0	83.2439	43.0953	39.0476	56.4538	29.9527	27.6978	9.27437	19.416	50.0305	19.39	36.4014	41.6411	56.0842	50.5336	46.5792	64.1303	17.7576	43.7229	16.3012	27.0922	38.5914	23.7889	26.5326	19.1611	8.30351	16.733	14.4957	8.0125	22.4744	9.94036
ENSG00000238121	RP11-374F3.4		13	30914407	30951282	-1	processed_transcript	0	39.6944	21.224	16.0126	0	12.8942	22.9098	0	34.9379	37.8201	28.226	545.558	27.748	0	48.8095	0	19.9684	18.4652	37.0975	19.416	60.0366	19.39	18.2007	62.4616	56.0842	58.9558	9.31584	64.1303	35.5151	87.4457	65.205	94.8227	57.8871	154.628	225.527	57.4834	91.3386	0	28.9914	208.325	44.9489	29.8211
ENSG00000250457	AC010976.1		2	128317620	128322364	-1	lincRNA	32.5103	277.86	137.956	64.0502	13.7982	25.7885	39.274	118.543	8.73446	28.365	18.8173	7.79369	9.24932	8.61906	126.905	11.2908	0	9.23259	18.5487	9.70798	20.0122	96.95	27.301	0	0	0	9.31584	0	0	0	16.3012	40.6383	0	23.7889	26.5326	0	8.30351	0	57.9828	24.0375	33.7117	19.8807
ENSG00000108504	C17orf106	chromosome 17 open reading frame 106 [Source:HGNC Symbol;Acc:37242]	17	73975312	74002080	1	processed_transcript	48.7654	0	10.612	0	68.9912	25.7885	3.27283	13.1714	34.9379	18.91	9.40867	7.79369	9.24932	25.8572	19.5238	11.2908	9.98422	36.9303	27.8231	29.124	20.0122	0	18.2007	31.2308	37.3895	25.2668	27.9475	32.0652	0	14.5743	32.6025	0	0	23.7889	26.5326	19.1611	24.9105	50.1991	14.4957	24.0375	22.4744	69.5825
ENSG00000235011	RP4-726F1.1		1	79789454	79790534	1	processed_transcript	113.786	0	21.224	16.0126	0	0	39.274	26.3428	34.9379	28.365	47.0433	31.1747	36.9973	34.4762	39.0476	90.3261	59.9053	36.9303	74.195	38.8319	60.0366	19.39	63.7024	20.8205	74.7789	25.2668	83.8426	80.1629	53.2727	29.1486	24.4519	40.6383	0	35.6833	13.2663	0	41.5175	33.4661	28.9914	56.0875	56.1861	49.7018
ENSG00000233985	RP11-297H3.3		1	170143544	170210428	1	processed_transcript	0	19.8472	10.612	16.0126	41.3947	25.7885	72.0023	0	26.2034	47.2751	37.6347	31.1747	36.9973	8.61906	9.76191	45.163	9.98422	46.1629	18.5487	29.124	0	0	63.7024	41.6411	74.7789	33.689	9.31584	48.0977	53.2727	87.4457	8.15062	13.5461	57.8871	23.7889	119.397	95.8056	33.214	0	14.4957	32.05	44.9489	29.8211
ENSG00000248872	RP11-344G13.1		4	171961753	171980314	1	processed_transcript	0	0	31.836	48.0377	27.5965	116.048	29.4555	26.3428	8.73446	0	37.6347	31.1747	27.748	25.8572	19.5238	22.5815	9.98422	9.23259	9.27437	0	20.0122	0	18.2007	62.4616	18.6947	16.8445	27.9475	16.0326	17.7576	29.1486	16.3012	0	77.1828	11.8944	0	57.4834	24.9105	16.733	0	96.15	0	0
ENSG00000170919	XXyac-R12DG2.2		13	45915480	45965872	1	lincRNA	0	119.083	31.836	32.0251	27.5965	0	49.0924	144.886	0	0	28.226	7.79369	36.9973	8.61906	29.2857	0	9.98422	18.4652	9.27437	29.124	0	116.34	9.10034	0	37.3895	8.42226	0	0	0	29.1486	24.4519	27.0922	0	0	0	38.3223	33.214	83.6652	72.4785	0	0	19.8807
ENSG00000237283	RP11-316I3.1		1	188674754	188680011	-1	processed_transcript	16.2551	0	0	0	0	25.7885	6.54566	0	61.1412	66.1851	75.2693	46.7621	46.2466	60.3334	78.0953	56.4538	39.9369	55.3955	74.195	9.70798	60.0366	0	9.10034	52.0513	102.821	160.023	74.5268	32.0652	17.7576	72.8714	48.9037	81.2766	38.5914	35.6833	79.5978	19.1611	107.946	33.4661	14.4957	128.2	22.4744	9.94036
ENSG00000230937	CTA-55I10.1	NPC-A-5 (LOC642587), mRNA [Source:RefSeq DNA;Acc:NM_001104548]	1	209602165	209606183	1	lincRNA	16.2551	0	0	0	0	0	9.81849	0	0	0	0	0	0	0	0	0	19.9684	0	0	0	10.0061	0	0	0	9.34737	8.42226	18.6317	0	0	14.5743	0	0	19.2957	11.8944	0	0	0	16.733	0	16.025	0	9.94036
ENSG00000197989	SNHG12	small nucleolar RNA host gene 12 (non-protein coding) [Source:HGNC Symbol;Acc:30062]	1	28905050	28909495	-1	lincRNA	32.5103	39.6944	0	48.0377	41.3947	0	13.0913	13.1714	61.1412	56.7301	18.8173	0	55.4959	8.61906	19.5238	22.5815	59.9053	92.3259	46.3719	0	50.0305	58.17	27.301	41.6411	28.0421	58.9558	18.6317	32.0652	53.2727	14.5743	32.6025	40.6383	57.8871	23.7889	0	57.4834	24.9105	33.4661	28.9914	56.0875	89.8977	39.7614
ENSG00000248771	RP11-294O2.2		4	165675216	165724947	1	processed_transcript	32.5103	39.6944	31.836	0	13.7982	38.6827	19.637	13.1714	0	9.45501	47.0433	38.9684	46.2466	17.2381	9.76191	45.163	79.8738	9.23259	9.27437	19.416	50.0305	96.95	18.2007	31.2308	56.0842	25.2668	37.2634	48.0977	0	14.5743	57.0544	135.461	19.2957	59.4721	26.5326	19.1611	41.5175	33.4661	28.9914	16.025	22.4744	79.5229
ENSG00000225783	MIAT	myocardial infarction associated transcript (non-protein coding) [Source:HGNC Symbol;Acc:33425]	22	27042392	27072438	1	lincRNA	16.2551	59.5415	42.448	48.0377	0	335.25	661.112	65.8571	52.4068	28.365	28.226	101.318	64.7453	137.905	39.0476	22.5815	19.9684	27.6978	18.5487	9.70798	10.0061	19.39	100.104	72.8719	28.0421	50.5336	46.5792	16.0326	0	0	65.205	40.6383	0	23.7889	0	19.1611	8.30351	0	0	56.0875	11.2372	19.8807
ENSG00000230894	RP11-67K19.3		9	119330728	119348607	1	processed_transcript	0	0	0	0	41.3947	12.8942	9.81849	0	43.6723	47.2751	37.6347	31.1747	36.9973	34.4762	9.76191	33.8723	109.826	46.1629	37.0975	38.8319	40.0244	19.39	18.2007	10.4103	0	50.5336	55.8951	0	35.5151	0	24.4519	27.0922	0	11.8944	39.7989	38.3223	0	0	0	64.1	44.9489	9.94036
ENSG00000224897	RP11-3B12.1		7	124569927	124819369	1	lincRNA	0	19.8472	53.06	80.0628	0	77.3654	29.4555	105.371	43.6723	18.91	28.226	7.79369	36.9973	51.7143	29.2857	22.5815	89.858	46.1629	18.5487	38.8319	30.0183	38.78	18.2007	52.0513	28.0421	33.689	18.6317	64.1303	35.5151	14.5743	16.3012	81.2766	77.1828	35.6833	39.7989	0	8.30351	33.4661	86.9742	48.075	101.135	19.8807
ENSG00000224761	RP11-508N22.8		10	38464596	38501285	1	processed_transcript	0	0	0	0	0	0	0	0	0	0	0	0	0	0	0	0	0	0	0	0	0	0	0	0	0	0	0	0	0	0	0	0	0	0	0	0	33.214	0	0	8.0125	11.2372	0
ENSG00000249705	AC022413.1		5	180256956	180258618	-1	lincRNA	65.0206	0	0	16.0126	55.193	12.8942	26.1826	26.3428	26.2034	18.91	9.40867	23.3811	18.4986	34.4762	78.0953	33.8723	29.9527	0	46.3719	48.5399	20.0122	0	9.10034	20.8205	28.0421	8.42226	27.9475	32.0652	17.7576	29.1486	48.9037	54.1844	38.5914	11.8944	26.5326	38.3223	16.607	33.4661	28.9914	24.0375	44.9489	29.8211
ENSG00000226179	PPP2R3B-AS1	PPP2R3B antisense RNA 1 (non-protein coding) [Source:HGNC Symbol;Acc:27560]	X	281725	282586	1	processed_transcript	0	99.2359	21.224	64.0502	27.5965	12.8942	13.0913	79.0285	0	18.91	84.678	0	9.24932	0	87.8572	22.5815	19.9684	27.6978	0	9.70798	0	96.95	27.301	0	0	0	27.9475	0	0	0	0	0	19.2957	11.8944	13.2663	0	8.30351	0	144.957	8.0125	22.4744	0
ENSG00000235453	C9orf133	chromosome 9 open reading frame 133 [Source:HGNC Symbol;Acc:31420]	9	32551142	32567003	1	processed_transcript	32.5103	19.8472	10.612	0	0	51.577	9.81849	26.3428	43.6723	132.37	37.6347	46.7621	27.748	34.4762	48.8095	22.5815	49.9211	27.6978	18.5487	48.5399	40.0244	0	45.5017	62.4616	18.6947	101.067	37.2634	0	0	87.4457	16.3012	40.6383	96.4785	23.7889	66.3315	19.1611	16.607	16.733	0	32.05	44.9489	39.7614
ENSG00000186594	C17orf91	chromosome 17 open reading frame 91 [Source:HGNC Symbol;Acc:28219]	17	1614805	1619504	-1	lincRNA	0	0	10.612	0	68.9912	25.7885	6.54566	0	43.6723	18.91	18.8173	54.5558	18.4986	0	19.5238	45.163	0	27.6978	18.5487	0	40.0244	0	18.2007	0	28.0421	33.689	9.31584	16.0326	17.7576	29.1486	24.4519	67.7305	250.844	47.5777	39.7989	38.3223	8.30351	250.996	14.4957	48.075	78.6605	9.94036
ENSG00000224310	AC012317.1		16	24672743	24682383	-1	processed_transcript	32.5103	119.083	31.836	48.0377	41.3947	0	19.637	131.714	8.73446	18.91	18.8173	7.79369	18.4986	25.8572	68.3333	11.2908	29.9527	0	0	0	20.0122	19.39	9.10034	0	18.6947	8.42226	0	16.0326	35.5151	14.5743	24.4519	13.5461	0	23.7889	13.2663	0	0	50.1991	57.9828	16.025	11.2372	0
ENSG00000238227	C9orf69	chromosome 9 open reading frame 69 [Source:HGNC Symbol;Acc:31009]	9	139006427	139010709	-1	lincRNA	16.2551	0	21.224	16.0126	27.5965	77.3654	13.0913	13.1714	17.4689	37.8201	37.6347	0	27.748	25.8572	68.3333	22.5815	19.9684	46.1629	18.5487	19.416	10.0061	0	36.4014	31.2308	56.0842	8.42226	65.2109	96.1955	53.2727	29.1486	65.205	13.5461	0	23.7889	79.5978	19.1611	8.30351	66.9322	14.4957	88.1375	33.7117	9.94036
ENSG00000255857	RP1-278C19.3		12	120639094	120650941	1	processed_transcript	0	0	0	0	82.7895	0	3.27283	13.1714	0	18.91	18.8173	46.7621	27.748	17.2381	48.8095	22.5815	59.9053	9.23259	9.27437	0	10.0061	0	18.2007	20.8205	18.6947	8.42226	0	64.1303	35.5151	58.2971	32.6025	67.7305	38.5914	35.6833	13.2663	114.967	24.9105	133.864	14.4957	40.0625	56.1861	29.8211
ENSG00000229531	RP1-102G20.5		1	174904084	174923398	-1	processed_transcript	0	59.5415	84.8959	64.0502	13.7982	0	45.8196	26.3428	8.73446	9.45501	28.226	38.9684	36.9973	60.3334	29.2857	11.2908	9.98422	9.23259	0	38.8319	50.0305	19.39	18.2007	31.2308	0	0	9.31584	32.0652	17.7576	29.1486	73.3556	13.5461	19.2957	11.8944	0	0	16.607	16.733	28.9914	24.0375	11.2372	0
ENSG00000245526	CTC-547D20.1	microRNA 9-2 (MIR9-2), microRNA [Source:RefSeq DNA;Acc:NR_030741]	5	87803363	87986858	-1	lincRNA	16.2551	59.5415	0	96.0753	0	12.8942	163.641	52.6857	52.4068	113.46	84.678	15.5874	147.989	60.3334	68.3333	101.617	139.779	46.1629	46.3719	67.9559	170.104	155.12	63.7024	52.0513	84.1263	75.8003	139.738	176.358	142.061	72.8714	154.862	67.7305	77.1828	142.733	53.0652	38.3223	132.856	33.4661	57.9828	96.15	22.4744	49.7018
ENSG00000236200	RP11-184I16.2		1	44165436	44173809	-1	processed_transcript	0	19.8472	21.224	48.0377	0	64.4712	13.0913	0	69.8757	37.8201	28.226	7.79369	36.9973	17.2381	78.0953	22.5815	49.9211	18.4652	74.195	19.416	20.0122	38.78	36.4014	10.4103	28.0421	8.42226	83.8426	16.0326	35.5151	72.8714	0	0	57.8871	0	13.2663	0	0	184.063	28.9914	80.125	56.1861	39.7614
ENSG00000248000	AC138128.1		19	45976341	45978414	-1	lincRNA	81.2757	0	0	0	0	12.8942	0	13.1714	0	0	9.40867	0	9.24932	0	0	0	0	0	0	0	0	0	0	0	0	8.42226	0	0	0	0	0	0	0	0	0	0	0	0	0	0	0	0
ENSG00000227269	RP11-96L7.2		9	101945655	101947173	1	processed_transcript	97.5308	39.6944	21.224	16.0126	55.193	25.7885	62.1838	0	26.2034	47.2751	0	38.9684	55.4959	0	0	0	19.9684	18.4652	46.3719	9.70798	20.0122	0	45.5017	0	9.34737	67.3781	0	16.0326	53.2727	0	48.9037	13.5461	173.661	59.4721	39.7989	0	49.8211	0	0	16.025	11.2372	59.6421
ENSG00000227955	RP11-305E6.1		10	30569015	30569839	-1	processed_transcript	178.807	19.8472	0	16.0126	13.7982	25.7885	29.4555	0	0	18.91	18.8173	7.79369	18.4986	43.0953	19.5238	33.8723	39.9369	92.3259	18.5487	48.5399	30.0183	38.78	27.301	10.4103	9.34737	8.42226	65.2109	32.0652	0	14.5743	16.3012	81.2766	0	11.8944	13.2663	19.1611	33.214	0	28.9914	40.0625	11.2372	19.8807
ENSG00000245410	AC132872.3		17	80200543	80203317	1	lincRNA	16.2551	0	0	0	0	0	26.1826	0	8.73446	28.365	9.40867	15.5874	18.4986	34.4762	9.76191	22.5815	39.9369	9.23259	55.6462	9.70798	10.0061	0	0	20.8205	28.0421	0	102.474	0	0	0	16.3012	0	38.5914	11.8944	0	0	8.30351	16.733	0	32.05	22.4744	49.7018
ENSG00000250280	RP11-305O6.3		12	65675437	65680508	1	processed_transcript	48.7654	178.625	42.448	16.0126	0	0	6.54566	144.886	8.73446	9.45501	18.8173	23.3811	18.4986	8.61906	58.5714	0	29.9527	18.4652	0	29.124	50.0305	116.34	45.5017	31.2308	18.6947	16.8445	18.6317	16.0326	17.7576	29.1486	32.6025	0	19.2957	11.8944	0	19.1611	16.607	16.733	57.9828	16.025	0	0
ENSG00000247629	RP11-707G14.6		11	73594907	73597748	-1	lincRNA	0	19.8472	42.448	32.0251	13.7982	77.3654	39.274	13.1714	113.548	18.91	37.6347	31.1747	64.7453	137.905	29.2857	90.3261	49.9211	46.1629	55.6462	48.5399	70.0427	0	45.5017	52.0513	65.4316	16.8445	83.8426	32.0652	71.0303	43.7229	16.3012	108.369	38.5914	71.3666	53.0652	19.1611	0	100.398	43.4871	56.0875	22.4744	208.748
ENSG00000243836	RP4-555L14.5		7	151106247	151110440	1	processed_transcript	0	0	0	16.0126	137.982	25.7885	3.27283	0	0	0	18.8173	0	9.24932	0	0	22.5815	9.98422	0	9.27437	0	10.0061	0	18.2007	41.6411	0	8.42226	18.6317	0	0	14.5743	8.15062	0	19.2957	11.8944	0	57.4834	0	0	14.4957	0	11.2372	0
ENSG00000230651	AC096655.2		2	108439519	108443285	-1	processed_transcript	0	0	0	0	0	0	3.27283	0	0	0	0	0	9.24932	0	0	0	0	0	0	0	0	0	0	0	0	0	0	0	0	0	0	0	0	0	0	0	0	0	0	0	0	0
ENSG00000253738	GS1-251I9.4		8	92072137	92082417	-1	processed_transcript	16.2551	99.2359	0	32.0251	13.7982	64.4712	32.7283	26.3428	69.8757	18.91	37.6347	38.9684	18.4986	0	78.0953	33.8723	59.9053	18.4652	46.3719	67.9559	10.0061	19.39	81.9031	20.8205	65.4316	58.9558	37.2634	0	88.7879	14.5743	24.4519	54.1844	96.4785	11.8944	53.0652	38.3223	33.214	0	14.4957	48.075	0	29.8211
ENSG00000254635	RP11-164A7.1		10	28811581	28821672	-1	processed_transcript	0	59.5415	84.8959	96.0753	13.7982	51.577	16.3641	26.3428	0	47.2751	47.0433	15.5874	18.4986	43.0953	0	45.163	29.9527	83.0933	46.3719	9.70798	50.0305	19.39	18.2007	10.4103	18.6947	16.8445	37.2634	48.0977	35.5151	0	16.3012	27.0922	38.5914	11.8944	39.7989	38.3223	41.5175	0	28.9914	56.0875	67.4233	19.8807
ENSG00000256880	AC112484.1		3	128679210	128684200	-1	lincRNA	0	0	0	0	0	12.8942	6.54566	13.1714	0	0	0	7.79369	9.24932	8.61906	0	0	0	0	0	19.416	0	38.78	0	0	9.34737	0	0	0	0	14.5743	0	0	0	23.7889	0	0	0	0	28.9914	0	0	9.94036
ENSG00000232092	AC107204.1		3	87138430	87147851	1	lincRNA	146.296	19.8472	0	16.0126	68.9912	0	3.27283	52.6857	0	9.45501	0	46.7621	101.743	8.61906	39.0476	0	9.98422	18.4652	9.27437	0	30.0183	116.34	27.301	10.4103	9.34737	8.42226	0	0	35.5151	0	24.4519	13.5461	19.2957	59.4721	13.2663	0	16.607	0	14.4957	8.0125	22.4744	9.94036
ENSG00000249604	RP11-286E11.2		4	108857187	108862411	-1	processed_transcript	16.2551	0	0	0	0	12.8942	19.637	0	34.9379	75.6401	9.40867	77.9369	36.9973	17.2381	19.5238	22.5815	19.9684	18.4652	18.5487	9.70798	60.0366	0	27.301	20.8205	84.1263	92.6448	18.6317	96.1955	53.2727	29.1486	8.15062	27.0922	57.8871	59.4721	66.3315	19.1611	16.607	16.733	43.4871	96.15	89.8977	39.7614
ENSG00000255248	RP11-166D19.1		11	121899063	121987031	-1	processed_transcript	0	0	31.836	16.0126	110.386	25.7885	65.4566	65.8571	43.6723	189.1	18.8173	70.1432	46.2466	60.3334	68.3333	56.4538	49.9211	73.8607	46.3719	87.3719	100.061	58.17	154.706	10.4103	46.7368	75.8003	27.9475	16.0326	53.2727	58.2971	57.0544	216.738	19.2957	23.7889	159.196	76.6445	66.4281	33.4661	57.9828	136.212	22.4744	59.6421
ENSG00000236824	BCYRN1	brain cytoplasmic RNA 1 (non-protein coding) [Source:HGNC Symbol;Acc:1022]	2	47558199	47571656	1	processed_transcript	65.0206	138.93	21.224	32.0251	41.3947	0	13.0913	131.714	26.2034	9.45501	9.40867	23.3811	46.2466	8.61906	97.6191	33.8723	9.98422	9.23259	55.6462	0	20.0122	155.12	9.10034	31.2308	18.6947	16.8445	18.6317	16.0326	0	0	8.15062	27.0922	0	23.7889	39.7989	19.1611	0	33.4661	101.47	0	11.2372	29.8211
ENSG00000214654	RP11-27I1.6	UDP-GlcNAc:betaGal beta-1,3-N-acetylglucosaminyltransferase 5 pseudogene (LOC100288842), non-coding RNA [Source:RefSeq DNA;Acc:NR_027442]	9	123555829	123561845	1	processed_transcript	16.2551	0	31.836	48.0377	0	0	6.54566	13.1714	26.2034	37.8201	9.40867	15.5874	0	17.2381	0	56.4538	39.9369	18.4652	9.27437	48.5399	40.0244	0	0	10.4103	0	33.689	18.6317	0	17.7576	0	16.3012	13.5461	0	47.5777	26.5326	0	24.9105	50.1991	57.9828	40.0625	11.2372	19.8807
ENSG00000226416	AC051649.7		11	2004467	2011150	-1	processed_transcript	0	0	0	0	0	0	13.0913	13.1714	0	0	0	0	0	0	0	11.2908	0	0	0	0	0	0	0	0	0	16.8445	0	0	0	0	0	0	0	0	0	0	0	0	0	16.025	0	0
ENSG00000245927	AC005632.1		16	21601019	21610706	-1	lincRNA	48.7654	119.083	95.5079	96.0753	41.3947	25.7885	29.4555	105.371	0	18.91	37.6347	0	73.9946	17.2381	117.143	0	0	0	0	38.8319	30.0183	116.34	27.301	41.6411	46.7368	0	0	0	0	14.5743	0	27.0922	0	0	0	0	33.214	16.733	28.9914	8.0125	22.4744	9.94036
ENSG00000243795	RP11-572M11.3		3	112861197	112886666	-1	processed_transcript	0	0	0	0	0	64.4712	13.0913	26.3428	78.6102	56.7301	9.40867	46.7621	55.4959	77.5715	78.0953	56.4538	29.9527	46.1629	0	38.8319	40.0244	0	45.5017	41.6411	46.7368	33.689	46.5792	32.0652	0	72.8714	40.7531	67.7305	38.5914	71.3666	13.2663	95.8056	24.9105	66.9322	14.4957	96.15	44.9489	39.7614
ENSG00000254511	RP11-876F14.1		11	81682036	81698855	1	processed_transcript	0	119.083	74.284	80.0628	13.7982	25.7885	117.822	540.028	8.73446	47.2751	0	31.1747	36.9973	8.61906	0	33.8723	9.98422	9.23259	9.27437	0	30.0183	193.9	18.2007	41.6411	65.4316	58.9558	9.31584	0	106.545	0	8.15062	27.0922	96.4785	0	0	76.6445	16.607	50.1991	14.4957	32.05	22.4744	89.4632
ENSG00000228918	GS1-122H1.2		1	182098445	182283196	-1	processed_transcript	16.2551	39.6944	42.448	64.0502	0	0	9.81849	65.8571	0	9.45501	9.40867	0	46.2466	8.61906	58.5714	11.2908	0	9.23259	37.0975	9.70798	0	96.95	9.10034	0	28.0421	25.2668	27.9475	16.0326	0	72.8714	0	27.0922	38.5914	23.7889	0	19.1611	33.214	0	101.47	16.025	22.4744	9.94036
ENSG00000231025	RP11-175O19.4		10	98752207	98755716	1	processed_transcript	48.7654	0	10.612	0	27.5965	0	16.3641	13.1714	8.73446	18.91	28.226	38.9684	46.2466	25.8572	9.76191	45.163	29.9527	9.23259	55.6462	29.124	40.0244	19.39	63.7024	83.2821	93.4737	33.689	55.8951	16.0326	17.7576	0	8.15062	0	0	0	26.5326	0	24.9105	16.733	0	88.1375	44.9489	39.7614
ENSG00000224440	CXorf51	chromosome X open reading frame 51 [Source:HGNC Symbol;Acc:30533]	X	145895624	145896244	-1	processed_transcript	16.2551	19.8472	0	0	0	25.7885	6.54566	13.1714	52.4068	9.45501	18.8173	0	46.2466	17.2381	39.0476	11.2908	19.9684	46.1629	0	9.70798	0	0	9.10034	10.4103	9.34737	0	9.31584	32.0652	53.2727	0	8.15062	67.7305	0	23.7889	13.2663	0	8.30351	16.733	0	8.0125	33.7117	0
ENSG00000247595	RP11-504G3.1		11	18621334	18631802	1	lincRNA	0	59.5415	95.5079	32.0251	27.5965	25.7885	22.9098	316.114	26.2034	75.6401	47.0433	15.5874	18.4986	8.61906	58.5714	90.3261	79.8738	9.23259	18.5487	97.0798	50.0305	174.51	27.301	10.4103	46.7368	75.8003	102.474	16.0326	53.2727	14.5743	0	0	19.2957	11.8944	13.2663	0	0	33.4661	57.9828	40.0625	67.4233	119.284
ENSG00000250044	AC011489.1		19	45632292	45641075	-1	lincRNA	81.2757	19.8472	21.224	16.0126	27.5965	25.7885	6.54566	65.8571	0	0	0	7.79369	18.4986	17.2381	19.5238	0	9.98422	36.9303	9.27437	19.416	20.0122	38.78	9.10034	20.8205	9.34737	16.8445	18.6317	0	17.7576	0	0	27.0922	77.1828	11.8944	26.5326	19.1611	24.9105	0	14.4957	24.0375	11.2372	0
ENSG00000226159	RP11-478K7.2		10	91675246	91717130	-1	processed_transcript	16.2551	19.8472	63.672	32.0251	0	0	6.54566	0	8.73446	28.365	28.226	15.5874	36.9973	43.0953	0	11.2908	39.9369	83.0933	9.27437	0	10.0061	19.39	0	0	37.3895	25.2668	9.31584	0	0	0	0	13.5461	19.2957	23.7889	26.5326	0	0	16.733	14.4957	40.0625	11.2372	29.8211
ENSG00000253842	KB-173C10.1		8	101441062	101443225	-1	processed_transcript	16.2551	0	0	0	27.5965	0	3.27283	0	8.73446	0	18.8173	54.5558	9.24932	0	0	11.2908	0	0	9.27437	9.70798	0	0	27.301	41.6411	0	25.2668	18.6317	0	17.7576	0	0	0	0	0	0	19.1611	8.30351	0	14.4957	96.15	101.135	9.94036
ENSG00000185716	C16orf52	chromosome 16 open reading frame 52 [Source:HGNC Symbol;Acc:27087]	16	22019456	22098855	1	lincRNA	16.2551	39.6944	10.612	80.0628	13.7982	51.577	13.0913	52.6857	34.9379	28.365	28.226	15.5874	46.2466	8.61906	29.2857	0	29.9527	27.6978	27.8231	9.70798	30.0183	19.39	0	31.2308	28.0421	16.8445	37.2634	16.0326	0	14.5743	0	13.5461	57.8871	23.7889	13.2663	0	8.30351	16.733	28.9914	16.025	11.2372	19.8807
ENSG00000247397	AC068587.3		8	12394588	12523137	-1	lincRNA	0	0	0	32.0251	13.7982	0	29.4555	26.3428	34.9379	18.91	28.226	7.79369	18.4986	8.61906	9.76191	11.2908	9.98422	55.3955	37.0975	9.70798	20.0122	38.78	54.602	31.2308	0	42.1113	18.6317	0	0	0	16.3012	13.5461	38.5914	11.8944	0	0	49.8211	16.733	28.9914	0	33.7117	0
ENSG00000227278	RP11-656D10.5		1	40980133	40980729	-1	processed_transcript	65.0206	39.6944	10.612	0	13.7982	25.7885	45.8196	39.5142	43.6723	37.8201	47.0433	15.5874	9.24932	51.7143	214.762	0	29.9527	92.3259	64.9206	184.452	20.0122	0	200.207	20.8205	9.34737	8.42226	83.8426	32.0652	0	0	8.15062	40.6383	0	23.7889	0	0	41.5175	0	57.9828	24.0375	0	9.94036
ENSG00000204517	AL627443.1		6	166511208	166513125	1	lincRNA	0	39.6944	21.224	16.0126	151.781	12.8942	39.274	0	26.2034	9.45501	9.40867	15.5874	9.24932	43.0953	0	0	79.8738	9.23259	9.27437	9.70798	0	0	9.10034	20.8205	46.7368	25.2668	9.31584	0	17.7576	14.5743	0	0	0	47.5777	0	19.1611	8.30351	33.4661	0	24.0375	44.9489	0
ENSG00000253982	CTD-2336O2.1		8	1710156	1712668	-1	processed_transcript	0	39.6944	10.612	32.0251	27.5965	0	36.0011	13.1714	8.73446	37.8201	47.0433	15.5874	36.9973	0	58.5714	0	9.98422	27.6978	18.5487	19.416	20.0122	19.39	36.4014	10.4103	9.34737	33.689	0	48.0977	53.2727	14.5743	32.6025	40.6383	0	35.6833	26.5326	0	33.214	0	0	16.025	11.2372	0
ENSG00000224400	AC010880.1		2	16535524	16613970	1	processed_transcript	16.2551	0	0	0	27.5965	0	26.1826	26.3428	0	18.91	28.226	0	0	0	9.76191	0	0	9.23259	9.27437	0	10.0061	19.39	9.10034	20.8205	0	8.42226	0	32.0652	0	0	24.4519	0	19.2957	0	13.2663	38.3223	8.30351	0	28.9914	0	22.4744	0
ENSG00000229191	RP11-168O16.1		1	200993077	200997920	1	lincRNA	0	19.8472	21.224	32.0251	27.5965	25.7885	9.81849	13.1714	61.1412	28.365	47.0433	31.1747	9.24932	51.7143	29.2857	56.4538	9.98422	0	27.8231	19.416	10.0061	0	0	0	0	16.8445	37.2634	32.0652	71.0303	43.7229	16.3012	27.0922	57.8871	35.6833	13.2663	38.3223	24.9105	0	28.9914	32.05	56.1861	19.8807
ENSG00000235100	RP11-80H5.4		10	91426944	91461177	-1	processed_transcript	32.5103	19.8472	42.448	16.0126	13.7982	25.7885	19.637	39.5142	8.73446	37.8201	18.8173	85.7305	46.2466	51.7143	0	56.4538	0	18.4652	18.5487	38.8319	60.0366	0	27.301	62.4616	9.34737	0	18.6317	48.0977	35.5151	43.7229	24.4519	54.1844	19.2957	23.7889	53.0652	95.8056	66.4281	0	28.9914	48.075	33.7117	59.6421
ENSG00000237370	AC010907.2		2	3650987	3651832	-1	processed_transcript	0	39.6944	21.224	16.0126	13.7982	25.7885	19.637	13.1714	17.4689	18.91	0	15.5874	27.748	0	68.3333	11.2908	0	9.23259	9.27437	0	0	77.56	18.2007	0	0	16.8445	9.31584	0	17.7576	0	8.15062	13.5461	0	23.7889	0	0	24.9105	50.1991	43.4871	0	0	0
ENSG00000232453	RP4-794H19.1		1	59348540	59362375	-1	processed_transcript	0	0	0	0	0	0	0	0	0	0	9.40867	31.1747	0	0	9.76191	0	0	0	0	0	0	0	0	0	0	0	0	0	0	189.466	24.4519	0	0	95.1554	119.397	0	8.30351	16.733	0	8.0125	0	0
ENSG00000248743	AL590365.1		10	15211104	15221737	1	lincRNA	0	19.8472	21.224	32.0251	55.193	64.4712	19.637	39.5142	43.6723	9.45501	37.6347	93.5242	36.9973	34.4762	39.0476	45.163	79.8738	18.4652	27.8231	48.5399	220.134	0	91.0034	52.0513	56.0842	33.689	46.5792	64.1303	35.5151	174.891	32.6025	67.7305	77.1828	95.1554	13.2663	38.3223	33.214	16.733	28.9914	72.1125	67.4233	29.8211
ENSG00000237949	RP11-456A18.1		10	60759386	60761303	1	processed_transcript	0	19.8472	21.224	0	0	38.6827	9.81849	13.1714	628.881	236.375	159.947	77.9369	147.989	8.61906	283.095	67.7446	289.543	9.23259	157.664	126.204	500.305	19.39	118.304	52.0513	112.168	101.067	111.79	32.0652	53.2727	189.466	81.5062	108.369	115.774	225.994	0	19.1611	232.498	0	0	32.05	0	9.94036
ENSG00000234616	JRK	jerky homolog (mouse) [Source:HGNC Symbol;Acc:6199]	8	143738874	143763386	-1	processed_transcript	0	19.8472	10.612	32.0251	68.9912	12.8942	26.1826	13.1714	17.4689	9.45501	18.8173	54.5558	36.9973	8.61906	0	22.5815	9.98422	27.6978	9.27437	0	40.0244	58.17	27.301	20.8205	9.34737	16.8445	0	16.0326	17.7576	58.2971	65.205	0	0	23.7889	0	19.1611	0	0	0	32.05	11.2372	29.8211
ENSG00000246181	AC022409.1		19	23582041	23598873	-1	lincRNA	0	0	0	0	27.5965	0	6.54566	26.3428	0	0	0	7.79369	0	0	0	11.2908	0	9.23259	27.8231	0	0	77.56	9.10034	0	9.34737	25.2668	9.31584	32.0652	0	29.1486	32.6025	13.5461	19.2957	0	13.2663	19.1611	8.30351	0	28.9914	0	0	9.94036
ENSG00000225811	RP11-547I7.1		1	190234028	190331400	1	processed_transcript	0	0	0	0	0	0	0	0	0	0	0	7.79369	0	0	0	0	0	0	0	0	0	0	0	10.4103	0	8.42226	0	0	0	14.5743	81.5062	81.2766	0	107.05	26.5326	19.1611	33.214	0	14.4957	0	0	0
ENSG00000248261	CTD-2333K2.1		5	101479781	101482276	1	processed_transcript	0	0	0	16.0126	0	25.7885	0	0	0	9.45501	0	7.79369	9.24932	0	0	0	0	0	0	0	0	0	0	20.8205	0	8.42226	0	0	0	14.5743	8.15062	0	19.2957	0	0	0	0	0	0	0	56.1861	9.94036
ENSG00000245556	CTD-2037K23.2		5	77638189	77656331	-1	lincRNA	0	19.8472	74.284	32.0251	13.7982	0	16.3641	65.8571	0	0	28.226	23.3811	0	0	19.5238	11.2908	19.9684	0	18.5487	29.124	30.0183	77.56	9.10034	10.4103	18.6947	25.2668	18.6317	0	17.7576	0	24.4519	27.0922	0	35.6833	26.5326	0	33.214	33.4661	28.9914	8.0125	0	29.8211
ENSG00000233818	AP000695.4		21	37818029	37904706	1	processed_transcript	16.2551	0	0	0	27.5965	12.8942	22.9098	0	26.2034	9.45501	0	15.5874	18.4986	25.8572	58.5714	0	39.9369	64.6281	9.27437	19.416	0	0	36.4014	0	9.34737	16.8445	37.2634	16.0326	17.7576	0	8.15062	13.5461	0	0	26.5326	19.1611	16.607	16.733	0	0	33.7117	29.8211
ENSG00000247912	AC107377.1		17	65871895	65881544	-1	lincRNA	0	0	21.224	48.0377	27.5965	25.7885	6.54566	39.5142	8.73446	0	18.8173	7.79369	27.748	8.61906	9.76191	22.5815	0	9.23259	9.27437	19.416	20.0122	19.39	9.10034	10.4103	0	8.42226	18.6317	0	0	0	16.3012	0	19.2957	0	26.5326	19.1611	24.9105	33.4661	28.9914	24.0375	22.4744	19.8807
ENSG00000226917	RP11-328M4.3		6	41470182	41487590	1	processed_transcript	0	39.6944	42.448	64.0502	13.7982	128.942	58.9109	105.371	69.8757	104.005	18.8173	23.3811	46.2466	34.4762	58.5714	22.5815	139.779	18.4652	0	48.5399	50.0305	19.39	27.301	41.6411	46.7368	25.2668	46.5792	32.0652	17.7576	29.1486	48.9037	27.0922	0	59.4721	66.3315	19.1611	49.8211	0	14.4957	24.0375	22.4744	9.94036
ENSG00000246526	RP11-539L10.2		4	6689175	6692246	-1	lincRNA	32.5103	0	31.836	0	13.7982	0	13.0913	39.5142	17.4689	9.45501	28.226	148.08	0	8.61906	19.5238	22.5815	0	18.4652	0	19.416	20.0122	0	9.10034	10.4103	37.3895	25.2668	0	32.0652	35.5151	0	24.4519	0	0	47.5777	66.3315	0	49.8211	0	0	64.1	22.4744	0
ENSG00000255446	CTD-2531D15.4		11	62189317	62194196	-1	processed_transcript	0	0	10.612	0	0	0	0	0	0	0	0	0	0	0	0	11.2908	0	0	0	0	0	0	0	0	0	0	0	0	0	0	0	0	0	0	0	0	0	0	0	0	0	0
ENSG00000250748	RP11-230G5.2		12	65860600	66036152	-1	lincRNA	113.786	19.8472	21.224	0	0	0	9.81849	0	0	18.91	9.40867	7.79369	27.748	8.61906	0	22.5815	19.9684	9.23259	9.27437	19.416	30.0183	19.39	36.4014	0	0	8.42226	27.9475	48.0977	17.7576	14.5743	57.0544	13.5461	38.5914	11.8944	13.2663	76.6445	24.9105	0	14.4957	8.0125	0	19.8807
ENSG00000250666	RP11-463J17.1		4	190802670	190806023	1	processed_transcript	48.7654	0	0	0	0	0	32.7283	0	0	0	18.8173	23.3811	18.4986	0	19.5238	11.2908	9.98422	27.6978	9.27437	19.416	0	0	18.2007	41.6411	0	16.8445	0	32.0652	17.7576	0	16.3012	13.5461	0	0	39.7989	19.1611	16.607	16.733	14.4957	32.05	0	19.8807
ENSG00000241990	RP6-109B7.3		22	46449585	46453090	1	processed_transcript	65.0206	39.6944	0	0	13.7982	0	3.27283	13.1714	26.2034	18.91	9.40867	7.79369	18.4986	17.2381	0	0	19.9684	0	0	19.416	40.0244	19.39	54.602	10.4103	9.34737	0	18.6317	48.0977	35.5151	29.1486	16.3012	0	19.2957	11.8944	13.2663	0	49.8211	16.733	14.4957	8.0125	33.7117	39.7614
ENSG00000231771	RP11-147O5.1		X	21911718	21920026	1	processed_transcript	65.0206	79.3887	10.612	16.0126	0	12.8942	19.637	26.3428	8.73446	18.91	9.40867	7.79369	9.24932	25.8572	107.381	0	0	9.23259	9.27437	0	0	38.78	36.4014	41.6411	9.34737	0	9.31584	0	0	0	0	13.5461	19.2957	23.7889	13.2663	19.1611	24.9105	16.733	14.4957	8.0125	11.2372	9.94036
ENSG00000251143	RP11-849H4.4		11	71725337	71731956	1	processed_transcript	16.2551	59.5415	63.672	96.0753	27.5965	0	16.3641	105.371	0	18.91	37.6347	7.79369	18.4986	0	68.3333	11.2908	0	9.23259	9.27437	9.70798	10.0061	38.78	27.301	20.8205	9.34737	25.2668	0	0	0	0	16.3012	40.6383	0	0	0	38.3223	8.30351	33.4661	101.47	0	11.2372	0
ENSG00000255480	RP4-710M3.2		11	30447099	30450815	1	processed_transcript	16.2551	0	31.836	112.088	0	51.577	0	0	8.73446	0	37.6347	7.79369	0	25.8572	0	0	0	18.4652	9.27437	0	0	0	0	0	0	0	0	0	0	0	0	40.6383	0	0	0	0	0	66.9322	14.4957	8.0125	22.4744	9.94036
ENSG00000248311	CTD-2161F6.2		5	4775589	4805882	-1	processed_transcript	0	19.8472	0	16.0126	27.5965	0	3.27283	0	8.73446	0	18.8173	46.7621	55.4959	25.8572	19.5238	11.2908	0	9.23259	9.27437	19.416	10.0061	0	27.301	0	28.0421	8.42226	0	16.0326	0	0	16.3012	0	19.2957	11.8944	26.5326	19.1611	58.1246	0	0	0	22.4744	9.94036
ENSG00000237463	RP11-280O1.2		1	165446078	165551392	-1	processed_transcript	0	0	0	0	27.5965	0	0	0	0	0	0	0	0	0	0	0	0	0	9.27437	0	20.0122	0	0	10.4103	0	0	0	16.0326	0	0	16.3012	0	0	23.7889	13.2663	0	0	16.733	0	0	0	0
ENSG00000248223	CTD-2139B15.2		5	17354019	17355008	1	processed_transcript	16.2551	0	0	0	0	0	19.637	0	34.9379	0	28.226	15.5874	27.748	25.8572	0	0	0	0	27.8231	0	0	0	0	20.8205	0	0	9.31584	0	0	0	16.3012	13.5461	19.2957	0	13.2663	0	0	16.733	0	0	22.4744	9.94036
ENSG00000234277	CTD-2090I13.1		1	227581292	227618736	1	processed_transcript	16.2551	0	10.612	32.0251	13.7982	0	16.3641	0	8.73446	0	9.40867	0	18.4986	0	0	11.2908	9.98422	9.23259	9.27437	0	0	19.39	0	0	0	25.2668	0	0	17.7576	0	24.4519	0	0	0	0	0	0	0	0	8.0125	11.2372	0
ENSG00000225973	AC018926.1		15	55609382	55611243	-1	lincRNA	0	0	0	16.0126	0	38.6827	0	26.3428	26.2034	28.365	0	15.5874	18.4986	77.5715	9.76191	22.5815	39.9369	18.4652	0	19.416	10.0061	0	9.10034	20.8205	0	67.3781	18.6317	16.0326	35.5151	29.1486	16.3012	40.6383	0	35.6833	13.2663	0	8.30351	33.4661	14.4957	40.0625	44.9489	19.8807
ENSG00000236120	RP11-733O18.1		X	5571462	5644346	-1	processed_transcript	0	0	10.612	16.0126	0	0	6.54566	0	0	0	18.8173	23.3811	9.24932	8.61906	0	0	0	9.23259	9.27437	0	10.0061	0	0	20.8205	0	0	0	0	0	29.1486	0	13.5461	0	0	0	0	24.9105	0	14.4957	24.0375	0	0
ENSG00000188206	NCRNA00201	non-protein coding RNA 201 [Source:HGNC Symbol;Acc:27651]	1	245003940	245018799	-1	processed_transcript	0	0	10.612	0	27.5965	51.577	13.0913	0	26.2034	28.365	9.40867	15.5874	27.748	77.5715	19.5238	0	19.9684	18.4652	18.5487	29.124	0	0	9.10034	52.0513	9.34737	33.689	18.6317	0	17.7576	0	16.3012	54.1844	19.2957	11.8944	26.5326	38.3223	33.214	16.733	57.9828	16.025	22.4744	9.94036
ENSG00000236370	RP11-574K11.16		10	75556276	75561157	-1	processed_transcript	16.2551	19.8472	0	0	0	0	0	0	0	0	0	7.79369	0	0	0	0	0	9.23259	0	0	0	0	0	10.4103	0	8.42226	0	0	0	0	0	13.5461	0	0	0	0	0	0	0	0	0	0
ENSG00000245149	RP11-383J24.5		8	125474726	125486817	-1	lincRNA	16.2551	0	31.836	0	13.7982	12.8942	32.7283	26.3428	26.2034	28.365	0	0	18.4986	60.3334	0	0	0	0	37.0975	29.124	20.0122	0	18.2007	0	37.3895	42.1113	27.9475	32.0652	0	14.5743	24.4519	13.5461	19.2957	35.6833	13.2663	0	0	16.733	14.4957	8.0125	0	19.8807
ENSG00000237870	AC073130.1		7	115915660	115926788	-1	processed_transcript	0	119.083	0	16.0126	0	12.8942	9.81849	65.8571	0	0	0	0	73.9946	8.61906	39.0476	0	0	9.23259	9.27437	0	0	38.78	18.2007	0	0	0	0	0	17.7576	0	0	27.0922	19.2957	11.8944	13.2663	0	24.9105	0	28.9914	0	0	9.94036
ENSG00000253518	CTD-2031P19.4		5	55240484	55240957	-1	processed_transcript	65.0206	0	0	0	13.7982	25.7885	3.27283	0	8.73446	9.45501	0	7.79369	0	8.61906	9.76191	11.2908	29.9527	0	9.27437	0	30.0183	0	0	10.4103	9.34737	0	0	0	0	0	0	0	0	0	0	0	0	16.733	0	8.0125	11.2372	0
ENSG00000227764	RP11-354K1.1		1	211813037	211827923	1	lincRNA	0	19.8472	0	0	0	0	9.81849	13.1714	0	0	0	7.79369	0	0	0	0	0	0	0	0	0	0	0	0	0	0	0	0	0	131.169	130.41	0	0	11.8944	13.2663	38.3223	41.5175	0	0	0	0	0
ENSG00000218109	NCRNA00288	non-protein coding RNA 288 [Source:HGNC Symbol;Acc:26855]	11	126872805	126875953	1	processed_transcript	97.5308	0	10.612	0	27.5965	12.8942	9.81849	131.714	8.73446	9.45501	18.8173	7.79369	55.4959	25.8572	9.76191	79.0353	9.98422	9.23259	18.5487	38.8319	10.0061	38.78	9.10034	41.6411	18.6947	0	18.6317	16.0326	17.7576	0	8.15062	13.5461	0	0	13.2663	19.1611	0	66.9322	0	40.0625	11.2372	9.94036
ENSG00000187186	RP11-195F19.5		9	34664780	34666109	-1	processed_transcript	0	0	21.224	32.0251	68.9912	128.942	49.0924	26.3428	8.73446	0	18.8173	31.1747	27.748	25.8572	0	56.4538	9.98422	36.9303	9.27437	9.70798	0	0	0	20.8205	28.0421	50.5336	0	96.1955	71.0303	43.7229	65.205	27.0922	38.5914	47.5777	53.0652	114.967	49.8211	16.733	0	8.0125	0	19.8807
ENSG00000215248	AC087203.1		8	12064280	12312147	1	lincRNA	0	0	10.612	0	0	25.7885	36.0011	26.3428	0	47.2751	18.8173	7.79369	27.748	8.61906	39.0476	0	0	9.23259	9.27437	29.124	0	0	9.10034	31.2308	9.34737	0	37.2634	0	0	14.5743	0	13.5461	19.2957	0	13.2663	0	8.30351	16.733	14.4957	16.025	11.2372	9.94036
ENSG00000227082	AL592494.5		1	121138614	121204983	1	lincRNA	0	79.3887	21.224	0	27.5965	25.7885	9.81849	13.1714	61.1412	28.365	28.226	7.79369	18.4986	8.61906	19.5238	11.2908	19.9684	27.6978	0	0	0	19.39	18.2007	31.2308	18.6947	25.2668	9.31584	0	0	0	0	13.5461	0	11.8944	26.5326	19.1611	0	0	43.4871	40.0625	33.7117	49.7018
ENSG00000225179	RP11-16D22.1		13	35009587	35214822	-1	processed_transcript	0	0	0	0	0	0	3.27283	0	0	0	9.40867	0	0	0	0	0	0	0	0	9.70798	0	0	0	0	0	0	0	0	0	0	0	0	0	0	0	0	0	0	0	0	0	0
ENSG00000214432	AC068831.1		15	91413148	91579841	1	lincRNA	16.2551	39.6944	42.448	80.0628	0	0	22.9098	92.1999	0	0	9.40867	0	18.4986	25.8572	39.0476	11.2908	9.98422	9.23259	9.27437	19.416	10.0061	58.17	9.10034	0	0	0	0	32.0652	17.7576	0	24.4519	13.5461	19.2957	23.7889	0	19.1611	16.607	33.4661	0	0	11.2372	19.8807
ENSG00000224945	RP11-82L18.2		9	91703519	91724849	-1	processed_transcript	0	0	0	16.0126	13.7982	0	3.27283	0	0	9.45501	0	7.79369	9.24932	0	19.5238	0	0	0	0	0	0	0	0	0	0	0	9.31584	0	0	0	0	0	0	0	0	0	0	16.733	0	16.025	0	0
ENSG00000237517	DGCR5	DiGeorge syndrome critical region gene 5 (non-protein coding) [Source:HGNC Symbol;Acc:16757]	22	18958027	19018742	1	processed_transcript	0	79.3887	74.284	32.0251	13.7982	0	36.0011	0	8.73446	18.91	28.226	0	36.9973	17.2381	19.5238	11.2908	0	9.23259	18.5487	29.124	40.0244	58.17	0	20.8205	18.6947	0	0	16.0326	0	14.5743	0	67.7305	19.2957	23.7889	0	19.1611	8.30351	0	0	8.0125	0	29.8211
ENSG00000222035	AC079354.3		2	202978349	202981781	-1	processed_transcript	32.5103	39.6944	31.836	16.0126	27.5965	0	9.81849	13.1714	0	9.45501	18.8173	7.79369	36.9973	0	19.5238	11.2908	0	0	0	9.70798	0	38.78	9.10034	31.2308	9.34737	0	9.31584	0	0	14.5743	8.15062	27.0922	19.2957	59.4721	0	0	16.607	0	14.4957	16.025	0	0
ENSG00000243497	RP13-503K1.4		3	93795186	93800665	1	processed_transcript	0	0	10.612	0	0	0	16.3641	0	26.2034	9.45501	28.226	0	9.24932	17.2381	0	11.2908	19.9684	0	9.27437	9.70798	20.0122	0	9.10034	10.4103	56.0842	0	18.6317	16.0326	17.7576	14.5743	0	0	19.2957	0	0	0	0	0	0	24.0375	22.4744	0
ENSG00000224531	RP4-761I2.2		6	11094039	11138964	1	processed_transcript	16.2551	59.5415	31.836	16.0126	0	25.7885	88.3664	0	17.4689	28.365	9.40867	31.1747	18.4986	0	0	11.2908	19.9684	27.6978	37.0975	19.416	10.0061	19.39	27.301	10.4103	37.3895	25.2668	46.5792	32.0652	0	0	0	27.0922	0	0	53.0652	0	16.607	0	0	32.05	33.7117	39.7614
ENSG00000205682	RP11-798L4.1		4	62285964	62293939	-1	processed_transcript	32.5103	0	0	0	0	0	3.27283	13.1714	8.73446	0	0	0	0	8.61906	9.76191	11.2908	0	9.23259	0	9.70798	10.0061	0	9.10034	10.4103	0	0	0	0	0	0	8.15062	27.0922	0	0	0	0	16.607	100.398	0	8.0125	11.2372	9.94036
ENSG00000227920	RP1-153P14.5		6	37517780	37518636	1	processed_transcript	0	19.8472	0	0	27.5965	12.8942	16.3641	0	17.4689	0	28.226	31.1747	27.748	25.8572	29.2857	11.2908	0	9.23259	9.27437	19.416	20.0122	19.39	18.2007	10.4103	65.4316	0	9.31584	0	17.7576	0	24.4519	0	0	0	26.5326	0	24.9105	0	14.4957	8.0125	22.4744	29.8211
ENSG00000228126	RP11-54A4.8		1	150488233	150490508	1	processed_transcript	0	119.083	0	16.0126	0	0	22.9098	52.6857	8.73446	37.8201	9.40867	15.5874	46.2466	0	29.2857	45.163	9.98422	9.23259	0	19.416	0	155.12	36.4014	10.4103	9.34737	0	0	32.0652	17.7576	14.5743	8.15062	0	0	0	0	19.1611	8.30351	33.4661	101.47	8.0125	22.4744	9.94036
ENSG00000223546	LL0XNC01-157D4.1		X	102024089	102140334	1	lincRNA	0	19.8472	0	16.0126	13.7982	64.4712	19.637	13.1714	26.2034	18.91	9.40867	7.79369	18.4986	17.2381	39.0476	45.163	39.9369	18.4652	18.5487	0	20.0122	38.78	0	0	0	16.8445	9.31584	16.0326	0	14.5743	8.15062	13.5461	19.2957	23.7889	0	0	0	0	14.4957	8.0125	44.9489	0
ENSG00000237914	RP11-77C3.3		20	1614154	1629118	1	lincRNA	211.317	0	21.224	0	13.7982	12.8942	29.4555	39.5142	0	0	18.8173	15.5874	9.24932	8.61906	0	11.2908	0	36.9303	37.0975	48.5399	10.0061	0	27.301	20.8205	28.0421	16.8445	0	96.1955	35.5151	29.1486	65.205	13.5461	0	23.7889	13.2663	57.4834	16.607	33.4661	0	0	11.2372	9.94036
ENSG00000246147	AL109616.1		21	26931716	26936957	-1	lincRNA	0	59.5415	10.612	48.0377	0	12.8942	19.637	92.1999	8.73446	28.365	18.8173	38.9684	18.4986	0	0	11.2908	39.9369	9.23259	37.0975	0	40.0244	58.17	27.301	0	9.34737	0	9.31584	0	17.7576	43.7229	48.9037	67.7305	0	35.6833	13.2663	0	24.9105	0	0	56.0875	0	19.8807
ENSG00000206552	RP11-141M3.3		3	42975744	42978277	-1	lincRNA	0	79.3887	10.612	16.0126	0	12.8942	13.0913	0	17.4689	0	18.8173	7.79369	9.24932	8.61906	0	22.5815	0	27.6978	9.27437	19.416	0	0	45.5017	0	28.0421	25.2668	27.9475	0	17.7576	14.5743	0	27.0922	0	11.8944	13.2663	19.1611	8.30351	0	14.4957	32.05	33.7117	19.8807
ENSG00000233184	RP11-421L21.3		1	101491409	101552821	1	lincRNA	65.0206	0	0	0	13.7982	38.6827	3.27283	0	52.4068	28.365	9.40867	31.1747	36.9973	25.8572	29.2857	33.8723	29.9527	27.6978	18.5487	0	10.0061	0	36.4014	20.8205	9.34737	33.689	27.9475	16.0326	17.7576	14.5743	89.6569	81.2766	19.2957	59.4721	39.7989	0	41.5175	33.4661	14.4957	80.125	11.2372	19.8807
ENSG00000238005	RP11-443B7.1		1	235093089	235105809	-1	processed_transcript	48.7654	59.5415	10.612	32.0251	13.7982	0	108.003	26.3428	8.73446	9.45501	18.8173	0	18.4986	17.2381	0	11.2908	0	9.23259	9.27437	0	10.0061	19.39	27.301	10.4103	9.34737	0	9.31584	0	0	29.1486	8.15062	0	0	0	0	0	24.9105	0	14.4957	0	0	9.94036
ENSG00000245937	CTC-228N24.3		5	127276118	127418792	-1	lincRNA	0	0	74.284	0	0	0	13.0913	26.3428	34.9379	28.365	9.40867	15.5874	36.9973	34.4762	9.76191	22.5815	0	46.1629	46.3719	29.124	10.0061	0	18.2007	41.6411	28.0421	8.42226	18.6317	0	17.7576	14.5743	0	81.2766	19.2957	0	13.2663	0	24.9105	16.733	0	16.025	0	9.94036
ENSG00000232192	RP11-62I21.1		1	245369746	245397803	-1	processed_transcript	32.5103	0	10.612	0	41.3947	0	32.7283	0	17.4689	0	9.40867	0	0	0	0	0	0	0	0	9.70798	0	0	0	0	0	8.42226	0	16.0326	0	14.5743	0	0	0	0	0	0	8.30351	0	0	0	11.2372	0
ENSG00000249381	RP11-310A13.1		4	139346677	139358023	1	processed_transcript	16.2551	0	0	0	41.3947	12.8942	9.81849	0	0	0	9.40867	31.1747	0	0	0	11.2908	0	0	9.27437	0	0	0	0	0	0	0	0	0	0	0	0	0	38.5914	0	0	0	0	0	0	0	0	0
ENSG00000228801	RP11-110G21.1		8	52811885	52859733	1	processed_transcript	0	0	0	32.0251	27.5965	25.7885	32.7283	0	8.73446	28.365	37.6347	38.9684	9.24932	34.4762	58.5714	33.8723	19.9684	18.4652	9.27437	19.416	20.0122	0	27.301	20.8205	37.3895	0	37.2634	0	35.5151	14.5743	0	54.1844	19.2957	35.6833	13.2663	0	24.9105	0	43.4871	48.075	44.9489	0
ENSG00000189223	AC016683.6		2	113969099	114024587	1	lincRNA	0	0	0	48.0377	27.5965	0	6.54566	13.1714	0	9.45501	0	0	0	25.8572	29.2857	0	9.98422	55.3955	0	9.70798	30.0183	0	0	20.8205	46.7368	0	0	16.0326	17.7576	0	0	121.915	19.2957	11.8944	53.0652	95.8056	33.214	0	28.9914	24.0375	11.2372	0
ENSG00000235954	TTC28-AS1	TTC28 antisense RNA 1 (non-protein coding) [Source:HGNC Symbol;Acc:29336]	22	28315364	28404569	1	lincRNA	32.5103	19.8472	10.612	32.0251	0	25.7885	26.1826	13.1714	52.4068	9.45501	37.6347	15.5874	18.4986	25.8572	48.8095	22.5815	29.9527	18.4652	9.27437	29.124	10.0061	19.39	27.301	0	9.34737	16.8445	27.9475	64.1303	17.7576	43.7229	32.6025	13.5461	19.2957	23.7889	53.0652	19.1611	16.607	16.733	0	8.0125	44.9489	29.8211
ENSG00000242759	RP11-280F2.2		3	106555658	106959488	-1	lincRNA	16.2551	0	0	0	0	51.577	0	13.1714	8.73446	28.365	0	0	0	17.2381	0	33.8723	0	9.23259	9.27437	48.5399	10.0061	0	0	31.2308	37.3895	8.42226	0	0	0	0	16.3012	0	0	0	26.5326	0	0	0	28.9914	0	11.2372	19.8807
ENSG00000225828	RP4-811H24.6		1	32826871	32829879	-1	lincRNA	16.2551	59.5415	0	16.0126	27.5965	0	52.3653	13.1714	17.4689	9.45501	37.6347	23.3811	18.4986	17.2381	19.5238	33.8723	9.98422	64.6281	0	0	10.0061	0	27.301	31.2308	9.34737	0	0	16.0326	17.7576	0	16.3012	13.5461	0	23.7889	0	19.1611	0	50.1991	0	16.025	0	9.94036
ENSG00000235366	RP11-154C3.2		13	46255225	46256554	-1	processed_transcript	16.2551	0	0	0	27.5965	38.6827	9.81849	0	8.73446	9.45501	0	31.1747	0	8.61906	0	0	0	0	9.27437	0	0	0	0	20.8205	18.6947	16.8445	0	16.0326	17.7576	0	48.9037	0	0	11.8944	53.0652	38.3223	16.607	16.733	0	40.0625	11.2372	59.6421
ENSG00000247095	MIR210HG	MIR210 host gene (non-protein coding) [Source:HGNC Symbol;Acc:39524]	11	565660	568457	-1	lincRNA	0	0	0	0	27.5965	12.8942	0	0	17.4689	0	0	0	9.24932	0	9.76191	11.2908	19.9684	0	0	0	0	0	0	0	28.0421	16.8445	0	16.0326	53.2727	14.5743	16.3012	13.5461	57.8871	23.7889	26.5326	57.4834	8.30351	16.733	14.4957	80.125	22.4744	39.7614
ENSG00000234171	AC108488.3		2	3606082	3609324	1	lincRNA	16.2551	0	0	0	13.7982	12.8942	6.54566	26.3428	43.6723	9.45501	0	15.5874	9.24932	51.7143	19.5238	0	19.9684	36.9303	0	9.70798	40.0244	0	45.5017	10.4103	18.6947	25.2668	46.5792	0	0	0	40.7531	27.0922	19.2957	47.5777	39.7989	0	8.30351	0	28.9914	72.1125	44.9489	39.7614
ENSG00000235026	AC066593.1		2	115888512	115918920	-1	processed_transcript	32.5103	0	21.224	0	0	12.8942	6.54566	0	43.6723	37.8201	56.452	31.1747	18.4986	8.61906	0	33.8723	19.9684	46.1629	27.8231	19.416	50.0305	0	18.2007	62.4616	37.3895	33.689	18.6317	32.0652	53.2727	0	8.15062	0	38.5914	0	39.7989	0	0	0	14.4957	72.1125	11.2372	9.94036
ENSG00000228609	RP3-341D10.4		X	100258821	100262962	-1	processed_transcript	0	0	21.224	16.0126	27.5965	0	3.27283	13.1714	8.73446	18.91	28.226	7.79369	9.24932	8.61906	68.3333	11.2908	29.9527	9.23259	0	9.70798	0	0	9.10034	10.4103	9.34737	8.42226	0	0	0	0	16.3012	13.5461	0	23.7889	26.5326	0	0	33.4661	86.9742	0	11.2372	0
ENSG00000247516	RP11-480D4.3		5	8457606	8460776	1	lincRNA	0	0	21.224	0	68.9912	0	6.54566	65.8571	8.73446	37.8201	0	7.79369	18.4986	8.61906	29.2857	0	0	9.23259	0	9.70798	40.0244	19.39	9.10034	0	37.3895	42.1113	37.2634	0	0	0	0	67.7305	0	35.6833	39.7989	38.3223	0	16.733	43.4871	32.05	56.1861	79.5229
ENSG00000231764	DLX6-AS1	DLX6 antisense RNA 1 (non-protein coding) [Source:HGNC Symbol;Acc:37151]	7	96594839	96643377	-1	processed_transcript	16.2551	0	21.224	0	0	25.7885	166.914	0	0	0	9.40867	0	18.4986	8.61906	19.5238	11.2908	9.98422	27.6978	9.27437	38.8319	10.0061	38.78	18.2007	20.8205	37.3895	8.42226	18.6317	0	0	14.5743	0	0	0	47.5777	26.5326	0	8.30351	0	0	96.15	33.7117	29.8211
ENSG00000223859	AC007403.3		2	67267678	67269098	1	processed_transcript	0	19.8472	74.284	304.239	0	0	3.27283	0	0	0	37.6347	0	0	17.2381	9.76191	0	0	0	0	0	0	38.78	0	0	0	0	0	0	0	0	8.15062	0	0	11.8944	13.2663	0	8.30351	16.733	14.4957	16.025	0	19.8807
ENSG00000248786	AC000079.1		22	19402955	19409368	1	lincRNA	16.2551	99.2359	10.612	0	41.3947	25.7885	9.81849	26.3428	8.73446	0	0	7.79369	18.4986	8.61906	29.2857	0	0	9.23259	9.27437	9.70798	20.0122	38.78	18.2007	0	0	0	0	0	17.7576	14.5743	0	13.5461	0	11.8944	0	19.1611	8.30351	0	28.9914	8.0125	11.2372	9.94036
ENSG00000247556	AC012652.1		15	41576203	41601901	1	lincRNA	16.2551	0	0	0	0	0	19.637	0	8.73446	9.45501	18.8173	15.5874	9.24932	17.2381	9.76191	0	0	27.6978	0	9.70798	0	19.39	9.10034	0	0	8.42226	27.9475	16.0326	17.7576	0	16.3012	0	19.2957	0	26.5326	19.1611	8.30351	33.4661	0	0	22.4744	49.7018
ENSG00000254330	RP11-1D12.1		8	65616331	65647016	-1	processed_transcript	0	19.8472	0	16.0126	68.9912	0	22.9098	0	0	66.1851	65.8607	23.3811	18.4986	8.61906	48.8095	11.2908	69.8896	9.23259	18.5487	38.8319	30.0183	38.78	54.602	20.8205	9.34737	25.2668	0	0	35.5151	29.1486	8.15062	13.5461	0	23.7889	26.5326	76.6445	8.30351	50.1991	28.9914	0	0	9.94036
ENSG00000249498	AC005586.2		7	150004701	150010334	-1	lincRNA	0	59.5415	31.836	0	68.9912	77.3654	19.637	13.1714	78.6102	0	18.8173	46.7621	9.24932	68.9524	107.381	45.163	59.9053	27.6978	18.5487	29.124	20.0122	0	27.301	41.6411	9.34737	33.689	9.31584	48.0977	0	0	16.3012	13.5461	38.5914	23.7889	13.2663	19.1611	8.30351	33.4661	0	56.0875	11.2372	9.94036
ENSG00000241472	RP11-204J18.3		3	62247498	62355005	-1	lincRNA	32.5103	0	0	0	13.7982	12.8942	3.27283	26.3428	0	18.91	9.40867	31.1747	18.4986	8.61906	19.5238	33.8723	29.9527	18.4652	0	9.70798	10.0061	38.78	9.10034	10.4103	9.34737	8.42226	18.6317	32.0652	0	0	16.3012	0	0	11.8944	13.2663	0	0	0	43.4871	0	44.9489	39.7614
ENSG00000253718	RP11-281O15.3		5	178107232	178366360	1	processed_transcript	0	138.93	10.612	16.0126	0	0	22.9098	65.8571	17.4689	9.45501	9.40867	0	27.748	0	48.8095	11.2908	0	9.23259	0	29.124	0	19.39	18.2007	20.8205	0	0	0	0	0	0	16.3012	0	0	0	26.5326	19.1611	8.30351	33.4661	14.4957	16.025	0	19.8807
ENSG00000232225	RP11-143O10.1		13	89867101	89889144	-1	processed_transcript	0	39.6944	31.836	32.0251	0	0	0	13.1714	0	9.45501	0	7.79369	36.9973	0	0	22.5815	0	9.23259	0	0	10.0061	77.56	0	0	0	0	9.31584	32.0652	0	0	0	0	0	0	13.2663	0	24.9105	0	14.4957	16.025	0	9.94036
ENSG00000121446	RGSL1	regulator of G-protein signaling like 1 [Source:HGNC Symbol;Acc:18636]	1	182419256	182529734	1	processed_transcript	32.5103	0	10.612	16.0126	0	0	6.54566	13.1714	0	0	0	7.79369	0	17.2381	9.76191	0	9.98422	27.6978	9.27437	19.416	10.0061	19.39	27.301	0	18.6947	8.42226	0	0	53.2727	14.5743	16.3012	0	0	0	13.2663	19.1611	16.607	0	0	8.0125	0	9.94036
ENSG00000228623	ZNF883	zinc finger protein 883 [Source:HGNC Symbol;Acc:27271]	9	115759495	115774507	-1	processed_transcript	16.2551	19.8472	21.224	0	0	38.6827	6.54566	0	8.73446	9.45501	0	7.79369	27.748	43.0953	29.2857	0	0	27.6978	9.27437	29.124	30.0183	0	45.5017	20.8205	0	8.42226	27.9475	16.0326	35.5151	14.5743	0	27.0922	0	0	13.2663	0	0	50.1991	14.4957	24.0375	22.4744	49.7018
ENSG00000204054	RP11-492E3.1		9	132245730	132275947	1	lincRNA	32.5103	19.8472	21.224	16.0126	0	0	9.81849	0	0	9.45501	9.40867	0	18.4986	8.61906	9.76191	22.5815	0	9.23259	9.27437	0	0	0	9.10034	0	0	16.8445	9.31584	0	17.7576	14.5743	32.6025	0	0	0	0	19.1611	33.214	16.733	0	0	11.2372	29.8211
ENSG00000251152	RP11-281P23.1		4	11470874	11479820	1	processed_transcript	16.2551	0	21.224	32.0251	0	0	9.81849	13.1714	17.4689	9.45501	9.40867	0	27.748	0	0	0	0	0	9.27437	0	30.0183	19.39	0	0	0	16.8445	0	0	0	0	8.15062	13.5461	0	0	13.2663	19.1611	0	33.4661	14.4957	8.0125	0	0
ENSG00000214381	C3orf66	chromosome 3 open reading frame 66 [Source:HGNC Symbol;Acc:32675]	3	108897012	108904104	1	processed_transcript	0	0	0	16.0126	13.7982	0	26.1826	39.5142	8.73446	9.45501	9.40867	7.79369	0	8.61906	0	0	9.98422	36.9303	18.5487	0	0	19.39	9.10034	0	0	16.8445	0	16.0326	0	0	0	13.5461	0	0	26.5326	0	0	0	14.4957	0	0	0
ENSG00000253972	RP11-4K16.2		8	120227351	120259088	-1	processed_transcript	0	39.6944	10.612	16.0126	41.3947	0	9.81849	0	34.9379	56.7301	65.8607	62.3495	18.4986	8.61906	39.0476	90.3261	9.98422	18.4652	37.0975	19.416	10.0061	0	18.2007	20.8205	65.4316	42.1113	18.6317	48.0977	17.7576	102.02	57.0544	67.7305	19.2957	35.6833	39.7989	0	41.5175	0	0	24.0375	0	29.8211
ENSG00000219481	NBPF1	neuroblastoma breakpoint family, member 1 [Source:HGNC Symbol;Acc:26088]	1	16888818	16940083	-1	lincRNA	32.5103	39.6944	0	16.0126	13.7982	0	58.9109	0	17.4689	37.8201	0	23.3811	36.9973	17.2381	0	0	0	0	18.5487	19.416	40.0244	0	9.10034	10.4103	9.34737	33.689	9.31584	64.1303	35.5151	58.2971	32.6025	27.0922	0	47.5777	0	0	49.8211	0	43.4871	32.05	22.4744	19.8807
ENSG00000246379	AC007495.1		16	56126899	56225006	-1	lincRNA	0	19.8472	10.612	0	13.7982	25.7885	9.81849	39.5142	26.2034	0	0	0	27.748	0	19.5238	0	29.9527	9.23259	0	9.70798	10.0061	19.39	0	10.4103	18.6947	33.689	0	16.0326	35.5151	14.5743	8.15062	13.5461	0	0	0	19.1611	8.30351	16.733	14.4957	8.0125	33.7117	9.94036
ENSG00000237361	RP11-269C23.3		13	44974487	44980002	-1	lincRNA	0	59.5415	10.612	80.0628	0	0	3.27283	92.1999	0	0	0	7.79369	0	0	0	0	0	9.23259	18.5487	9.70798	0	58.17	0	0	0	16.8445	9.31584	0	17.7576	14.5743	0	0	0	0	0	0	8.30351	0	43.4871	0	0	0
ENSG00000256193	RP11-749H20.6		12	128399917	128436097	1	lincRNA	0	0	0	0	0	0	0	0	0	0	0	0	0	0	0	0	0	27.6978	0	0	10.0061	0	18.2007	0	18.6947	8.42226	18.6317	0	0	14.5743	0	0	0	0	0	0	0	16.733	0	0	11.2372	0
ENSG00000255159	RP11-318C2.1		11	8790325	8831778	1	processed_transcript	0	19.8472	21.224	32.0251	13.7982	0	6.54566	52.6857	8.73446	18.91	9.40867	15.5874	36.9973	8.61906	97.6191	0	0	0	0	0	0	58.17	36.4014	10.4103	18.6947	0	9.31584	0	35.5151	0	8.15062	0	19.2957	11.8944	0	38.3223	16.607	50.1991	28.9914	0	0	9.94036
ENSG00000238755	RP11-292E2.3		3	153102723	153105157	-1	processed_transcript	0	39.6944	21.224	0	0	0	9.81849	39.5142	8.73446	18.91	9.40867	7.79369	18.4986	17.2381	29.2857	11.2908	0	0	18.5487	9.70798	0	58.17	9.10034	10.4103	9.34737	0	0	0	0	0	0	27.0922	0	0	0	0	8.30351	33.4661	28.9914	0	0	0
ENSG00000242641	RP11-735B13.1	similar to MUF1 protein (LOC440970), non-coding RNA [Source:RefSeq DNA;Acc:NR_033860]	3	84687557	84930830	-1	processed_transcript	16.2551	39.6944	0	0	0	25.7885	16.3641	13.1714	8.73446	0	9.40867	7.79369	0	25.8572	39.0476	0	49.9211	9.23259	9.27437	29.124	30.0183	19.39	18.2007	10.4103	0	33.689	18.6317	16.0326	17.7576	14.5743	0	54.1844	0	11.8944	13.2663	0	8.30351	0	14.4957	8.0125	0	9.94036
ENSG00000235257	AC093415.2		3	37795180	37903271	-1	lincRNA	16.2551	19.8472	10.612	0	13.7982	0	0	13.1714	0	0	9.40867	0	0	8.61906	0	0	9.98422	0	9.27437	0	10.0061	38.78	0	0	0	0	0	0	0	29.1486	8.15062	0	0	35.6833	0	0	0	16.733	28.9914	0	0	9.94036
ENSG00000254304	RP11-1049H7.1		8	2104674	2142690	1	processed_transcript	97.5308	19.8472	0	0	0	0	39.274	0	0	9.45501	9.40867	7.79369	0	0	19.5238	0	19.9684	147.721	27.8231	9.70798	20.0122	0	0	0	0	0	9.31584	16.0326	17.7576	0	16.3012	0	0	0	13.2663	19.1611	8.30351	0	0	24.0375	0	0
ENSG00000253734	RP11-579E24.1		8	64681988	64698058	1	processed_transcript	16.2551	19.8472	21.224	32.0251	0	0	16.3641	65.8571	0	9.45501	18.8173	0	9.24932	17.2381	9.76191	0	0	0	0	0	10.0061	77.56	27.301	20.8205	9.34737	8.42226	18.6317	0	17.7576	14.5743	8.15062	0	0	11.8944	0	19.1611	0	0	14.4957	16.025	11.2372	9.94036
ENSG00000247828	CTC-358I24.1		5	87564712	87732502	1	lincRNA	0	0	0	0	13.7982	25.7885	42.5468	26.3428	52.4068	18.91	18.8173	15.5874	27.748	25.8572	48.8095	0	59.9053	18.4652	27.8231	58.2479	50.0305	0	18.2007	0	18.6947	16.8445	111.79	80.1629	53.2727	29.1486	32.6025	54.1844	19.2957	71.3666	13.2663	19.1611	16.607	150.597	28.9914	112.175	11.2372	39.7614
ENSG00000233101	RP11-357H14.7		17	46627247	46683776	1	processed_transcript	97.5308	39.6944	0	0	0	12.8942	19.637	39.5142	0	47.2751	0	0	27.748	17.2381	9.76191	45.163	0	0	9.27437	9.70798	30.0183	0	27.301	0	0	25.2668	18.6317	0	17.7576	43.7229	8.15062	40.6383	77.1828	11.8944	13.2663	19.1611	24.9105	0	0	32.05	11.2372	9.94036
ENSG00000224911	AC015936.3		17	42980529	42981914	-1	processed_transcript	0	0	10.612	0	27.5965	0	13.0913	13.1714	52.4068	18.91	112.904	46.7621	0	17.2381	9.76191	22.5815	9.98422	27.6978	74.195	48.5399	20.0122	38.78	27.301	93.6924	121.516	227.401	55.8951	0	17.7576	102.02	40.7531	230.284	19.2957	83.261	358.19	268.256	66.4281	16.733	202.94	176.275	22.4744	9.94036
ENSG00000225884	AC098872.3		2	192658151	192684976	1	processed_transcript	0	0	0	0	0	0	36.0011	13.1714	34.9379	9.45501	65.8607	23.3811	9.24932	25.8572	9.76191	56.4538	29.9527	27.6978	74.195	48.5399	10.0061	38.78	36.4014	10.4103	28.0421	16.8445	27.9475	80.1629	71.0303	29.1486	73.3556	40.6383	0	35.6833	26.5326	38.3223	49.8211	50.1991	0	40.0625	11.2372	19.8807
ENSG00000227066	RP3-340N1.2		1	20480831	20487061	1	processed_transcript	0	0	0	0	0	0	0	0	0	0	0	0	0	0	0	0	0	0	0	0	0	0	0	0	0	0	0	0	0	0	0	0	19.2957	0	0	0	0	0	0	0	0	0
ENSG00000253716	RP13-582O9.5		8	144362331	144363860	-1	processed_transcript	0	0	0	0	13.7982	0	3.27283	0	34.9379	28.365	9.40867	31.1747	0	17.2381	29.2857	0	19.9684	9.23259	18.5487	9.70798	0	0	0	20.8205	18.6947	16.8445	46.5792	16.0326	17.7576	0	8.15062	13.5461	38.5914	0	26.5326	19.1611	8.30351	0	14.4957	24.0375	0	9.94036
ENSG00000249508	AC124945.1		3	109056665	109101875	1	lincRNA	0	19.8472	0	0	0	12.8942	9.81849	0	8.73446	47.2751	0	7.79369	9.24932	34.4762	9.76191	0	49.9211	46.1629	18.5487	9.70798	30.0183	0	36.4014	0	9.34737	0	0	0	53.2727	29.1486	32.6025	40.6383	38.5914	11.8944	13.2663	0	8.30351	0	14.4957	16.025	0	19.8807
ENSG00000253948	RP11-410L14.2		8	100008991	100025272	-1	processed_transcript	0	0	0	0	13.7982	25.7885	6.54566	0	69.8757	28.365	65.8607	23.3811	18.4986	0	165.952	33.8723	39.9369	18.4652	37.0975	29.124	10.0061	0	63.7024	10.4103	28.0421	8.42226	121.106	32.0652	35.5151	29.1486	32.6025	54.1844	19.2957	83.261	13.2663	0	16.607	0	0	16.025	11.2372	19.8807
ENSG00000255258	RP11-448P19.1		11	133653566	133680395	-1	processed_transcript	0	0	10.612	0	13.7982	0	52.3653	0	0	28.365	0	15.5874	9.24932	8.61906	29.2857	22.5815	9.98422	27.6978	9.27437	0	0	0	0	0	28.0421	8.42226	0	0	17.7576	14.5743	24.4519	0	0	0	26.5326	38.3223	16.607	50.1991	0	16.025	0	9.94036
ENSG00000246363	RP11-13A1.1		12	89404458	89413456	-1	lincRNA	0	19.8472	10.612	16.0126	0	51.577	13.0913	0	8.73446	18.91	0	0	27.748	8.61906	19.5238	11.2908	0	9.23259	9.27437	9.70798	0	0	9.10034	10.4103	0	0	0	16.0326	0	0	0	0	19.2957	23.7889	0	0	8.30351	83.6652	0	16.025	33.7117	0
ENSG00000182165	TP53TG1	TP53 target 1 (non-protein coding) [Source:HGNC Symbol;Acc:17026]	7	86954541	86974831	-1	lincRNA	16.2551	0	0	0	68.9912	0	6.54566	0	8.73446	0	0	0	27.748	0	9.76191	33.8723	0	9.23259	9.27437	19.416	0	0	9.10034	10.4103	9.34737	8.42226	0	16.0326	0	14.5743	48.9037	13.5461	0	23.7889	13.2663	0	24.9105	0	14.4957	0	0	0
ENSG00000246089	RP11-115C21.2		8	6261072	6264663	-1	lincRNA	32.5103	39.6944	10.612	16.0126	13.7982	25.7885	36.0011	13.1714	17.4689	9.45501	28.226	0	36.9973	51.7143	9.76191	33.8723	0	9.23259	0	19.416	20.0122	58.17	18.2007	41.6411	46.7368	0	9.31584	16.0326	17.7576	29.1486	8.15062	0	0	0	13.2663	19.1611	16.607	0	14.4957	8.0125	11.2372	9.94036
ENSG00000235618	RP11-324H6.5		10	51780942	51827563	-1	processed_transcript	0	19.8472	10.612	16.0126	0	38.6827	9.81849	26.3428	0	9.45501	9.40867	15.5874	18.4986	8.61906	0	0	0	18.4652	9.27437	0	50.0305	0	0	0	9.34737	42.1113	9.31584	32.0652	35.5151	29.1486	16.3012	40.6383	0	35.6833	53.0652	57.4834	33.214	0	14.4957	16.025	33.7117	49.7018
ENSG00000250406	RP13-539F13.3		4	145772724	145795939	1	processed_transcript	0	0	10.612	0	13.7982	128.942	3.27283	13.1714	96.0791	47.2751	94.0867	54.5558	36.9973	120.667	312.381	203.234	0	55.3955	74.195	9.70798	80.0488	0	18.2007	31.2308	65.4316	8.42226	74.5268	48.0977	53.2727	58.2971	0	27.0922	0	47.5777	0	0	16.607	184.063	14.4957	96.15	0	159.046
ENSG00000254604	AP000487.6		11	70128473	70209474	-1	processed_transcript	0	0	10.612	32.0251	27.5965	103.154	13.0913	0	8.73446	18.91	18.8173	0	18.4986	17.2381	0	0	0	0	0	19.416	10.0061	0	0	41.6411	37.3895	16.8445	18.6317	16.0326	0	0	0	13.5461	0	23.7889	0	0	8.30351	16.733	0	24.0375	0	19.8807
ENSG00000225210	AL589743.1		14	19650018	19718563	1	lincRNA	0	0	21.224	0	0	0	9.81849	13.1714	0	0	0	0	9.24932	0	0	0	0	27.6978	18.5487	0	0	0	36.4014	0	18.6947	0	9.31584	0	17.7576	0	0	0	19.2957	11.8944	0	0	16.607	0	0	0	56.1861	9.94036
ENSG00000236901	NCRNA00287	non-protein coding RNA 287 [Source:HGNC Symbol;Acc:23642]	9	125871773	125877756	-1	processed_transcript	32.5103	39.6944	0	16.0126	0	51.577	36.0011	13.1714	0	28.365	28.226	7.79369	18.4986	34.4762	9.76191	0	19.9684	27.6978	0	19.416	20.0122	19.39	9.10034	20.8205	37.3895	8.42226	27.9475	16.0326	17.7576	14.5743	8.15062	27.0922	19.2957	0	13.2663	0	24.9105	0	0	8.0125	0	0
ENSG00000234229	RP11-308N19.4		9	109378339	109464943	1	processed_transcript	32.5103	19.8472	10.612	32.0251	13.7982	25.7885	9.81849	13.1714	8.73446	0	9.40867	23.3811	0	8.61906	9.76191	0	19.9684	9.23259	0	0	10.0061	19.39	18.2007	0	0	0	9.31584	0	0	0	8.15062	0	0	11.8944	0	0	0	0	14.4957	8.0125	0	0
ENSG00000254968	RP11-65M17.3		11	112263841	112492452	1	processed_transcript	0	59.5415	0	0	0	25.7885	3.27283	0	0	0	0	7.79369	0	0	0	0	0	0	0	0	0	0	0	0	9.34737	8.42226	0	0	17.7576	0	8.15062	0	0	0	0	19.1611	0	0	0	8.0125	33.7117	0
ENSG00000253279	RP11-94H18.3		8	29779029	29811240	1	processed_transcript	0	0	31.836	16.0126	0	25.7885	0	0	8.73446	28.365	9.40867	0	27.748	43.0953	19.5238	11.2908	0	9.23259	18.5487	9.70798	10.0061	19.39	9.10034	10.4103	18.6947	42.1113	37.2634	0	35.5151	0	0	27.0922	0	0	0	0	0	83.6652	43.4871	8.0125	11.2372	19.8807
ENSG00000233393	AP000688.29		21	37477179	37481988	1	processed_transcript	0	19.8472	0	0	0	0	0	13.1714	8.73446	18.91	0	7.79369	36.9973	0	9.76191	0	0	18.4652	9.27437	9.70798	10.0061	0	9.10034	10.4103	9.34737	0	0	0	0	0	0	0	0	0	13.2663	0	8.30351	0	14.4957	8.0125	0	9.94036
ENSG00000205488	RP11-116G8.4		10	5556207	5568209	-1	processed_transcript	0	0	10.612	0	13.7982	0	42.5468	0	0	0	18.8173	7.79369	9.24932	25.8572	9.76191	11.2908	9.98422	18.4652	9.27437	19.416	10.0061	0	18.2007	10.4103	0	0	46.5792	0	0	0	0	0	0	0	0	0	24.9105	0	0	0	0	9.94036
ENSG00000240137	RP11-103G8.2		3	150421351	150437933	1	processed_transcript	16.2551	0	0	0	13.7982	25.7885	6.54566	0	17.4689	0	9.40867	23.3811	0	8.61906	19.5238	11.2908	0	18.4652	18.5487	19.416	20.0122	0	0	10.4103	9.34737	0	9.31584	0	0	29.1486	16.3012	40.6383	0	23.7889	13.2663	38.3223	0	0	0	8.0125	11.2372	9.94036
ENSG00000245622	AC110079.2		4	119585252	119605621	-1	lincRNA	16.2551	0	10.612	0	27.5965	0	45.8196	13.1714	0	9.45501	47.0433	31.1747	9.24932	17.2381	9.76191	22.5815	39.9369	36.9303	0	9.70798	0	0	0	10.4103	0	8.42226	18.6317	0	17.7576	58.2971	138.561	13.5461	38.5914	71.3666	79.5978	0	132.856	16.733	14.4957	0	0	0
ENSG00000241754	RP11-280H21.1		3	102382007	102392757	-1	processed_transcript	16.2551	0	31.836	16.0126	0	51.577	6.54566	13.1714	43.6723	37.8201	0	7.79369	27.748	8.61906	9.76191	11.2908	59.9053	9.23259	18.5487	9.70798	10.0061	0	0	10.4103	9.34737	8.42226	37.2634	0	0	0	8.15062	0	0	23.7889	0	0	8.30351	66.9322	14.4957	16.025	44.9489	0
ENSG00000234912	C17orf86	chromosome 17 open reading frame 86 [Source:HGNC Symbol;Acc:33099]	17	75084755	75091068	1	processed_transcript	16.2551	0	0	0	13.7982	12.8942	19.637	26.3428	0	0	9.40867	7.79369	9.24932	17.2381	0	0	9.98422	18.4652	9.27437	19.416	20.0122	0	27.301	10.4103	9.34737	16.8445	0	64.1303	17.7576	0	0	0	0	23.7889	13.2663	38.3223	0	16.733	28.9914	16.025	0	29.8211
ENSG00000247092	SNHG10	small nucleolar RNA host gene 10 (non-protein coding) [Source:HGNC Symbol;Acc:27510]	14	95999256	96001209	-1	lincRNA	0	0	0	16.0126	0	12.8942	13.0913	0	8.73446	9.45501	18.8173	0	27.748	8.61906	39.0476	11.2908	0	18.4652	0	29.124	10.0061	0	27.301	41.6411	18.6947	0	9.31584	16.0326	35.5151	72.8714	40.7531	27.0922	38.5914	35.6833	13.2663	19.1611	0	0	0	0	11.2372	0
ENSG00000229335	RP1-241P17.1		X	114957297	114959383	1	processed_transcript	16.2551	0	0	0	27.5965	25.7885	3.27283	0	8.73446	0	37.6347	7.79369	36.9973	17.2381	29.2857	45.163	39.9369	64.6281	9.27437	48.5399	20.0122	0	0	10.4103	9.34737	16.8445	18.6317	16.0326	0	0	16.3012	13.5461	0	23.7889	13.2663	0	24.9105	0	0	32.05	22.4744	19.8807
ENSG00000197041	AC078819.1		12	104424522	104426026	-1	lincRNA	0	0	0	32.0251	0	0	6.54566	0	0	9.45501	0	0	9.24932	0	0	0	0	0	9.27437	0	0	0	18.2007	20.8205	0	0	0	0	17.7576	0	8.15062	0	19.2957	0	0	0	16.607	0	14.4957	0	0	0
ENSG00000184441	AP001062.7		21	45751117	45755734	1	processed_transcript	16.2551	0	10.612	0	27.5965	25.7885	42.5468	0	17.4689	9.45501	0	7.79369	18.4986	25.8572	19.5238	22.5815	0	18.4652	9.27437	29.124	0	19.39	9.10034	20.8205	18.6947	8.42226	0	16.0326	0	14.5743	0	13.5461	0	23.7889	0	0	8.30351	0	0	16.025	22.4744	9.94036
ENSG00000246889	AP000487.5		11	70218352	70244594	-1	processed_transcript	0	0	0	0	13.7982	25.7885	22.9098	13.1714	0	9.45501	37.6347	0	9.24932	0	9.76191	0	0	46.1629	0	0	0	19.39	18.2007	10.4103	0	8.42226	0	48.0977	0	29.1486	0	54.1844	0	0	39.7989	19.1611	16.607	50.1991	43.4871	40.0625	0	9.94036
ENSG00000234456	AC004945.2		7	79082198	79100524	1	processed_transcript	0	19.8472	21.224	0	41.3947	0	22.9098	0	0	9.45501	18.8173	7.79369	27.748	8.61906	0	33.8723	9.98422	0	27.8231	19.416	30.0183	58.17	27.301	41.6411	18.6947	8.42226	18.6317	48.0977	17.7576	29.1486	8.15062	13.5461	19.2957	23.7889	0	38.3223	33.214	0	28.9914	48.075	0	9.94036
ENSG00000229891	Z83851.1		22	42760406	42765242	-1	processed_transcript	0	0	10.612	0	13.7982	0	13.0913	0	8.73446	9.45501	0	23.3811	0	17.2381	19.5238	0	0	9.23259	9.27437	9.70798	0	19.39	27.301	10.4103	9.34737	16.8445	27.9475	0	17.7576	0	65.205	13.5461	19.2957	23.7889	0	0	16.607	16.733	28.9914	8.0125	11.2372	0
ENSG00000228723	AC037193.1		3	9234177	9236137	1	processed_transcript	0	0	0	0	0	0	0	0	0	0	9.40867	0	0	0	0	0	0	0	9.27437	9.70798	0	0	0	0	0	0	0	0	0	0	0	0	0	0	0	0	0	0	0	0	0	19.8807
ENSG00000187621	TCL6	T-cell leukemia/lymphoma 6 (non-protein coding) [Source:HGNC Symbol;Acc:13463]	14	96116835	96158965	1	processed_transcript	0	0	0	0	55.193	12.8942	16.3641	13.1714	8.73446	9.45501	18.8173	46.7621	27.748	8.61906	19.5238	33.8723	0	9.23259	0	0	20.0122	0	27.301	0	9.34737	8.42226	9.31584	0	0	0	8.15062	27.0922	19.2957	0	13.2663	0	8.30351	16.733	0	40.0625	0	9.94036
ENSG00000245648	RP11-277P12.20		12	10516368	10551105	1	lincRNA	0	19.8472	0	32.0251	0	12.8942	6.54566	118.543	0	37.8201	18.8173	7.79369	18.4986	8.61906	48.8095	0	29.9527	0	9.27437	9.70798	10.0061	38.78	18.2007	0	0	16.8445	9.31584	0	0	0	0	0	38.5914	0	0	19.1611	8.30351	0	0	0	0	9.94036
ENSG00000246813	AC012366.1		2	73181268	73193366	1	lincRNA	0	0	10.612	0	0	0	13.0913	13.1714	26.2034	9.45501	28.226	15.5874	0	17.2381	19.5238	33.8723	9.98422	0	9.27437	0	30.0183	0	18.2007	0	9.34737	8.42226	55.8951	0	17.7576	14.5743	8.15062	13.5461	0	0	0	0	0	0	14.4957	8.0125	22.4744	59.6421
ENSG00000251364	CTD-2516F10.2		11	7448497	7533746	-1	processed_transcript	32.5103	0	21.224	0	13.7982	12.8942	19.637	0	26.2034	18.91	18.8173	31.1747	27.748	25.8572	19.5238	11.2908	9.98422	18.4652	9.27437	29.124	20.0122	38.78	18.2007	31.2308	9.34737	25.2668	27.9475	48.0977	17.7576	0	16.3012	13.5461	0	35.6833	0	0	0	0	0	8.0125	11.2372	0
ENSG00000249567	MIMT1	MER1 repeat containing imprinted transcript 1 (non-protein coding) [Source:HGNC Symbol;Acc:33464]	19	57352270	57359922	1	lincRNA	32.5103	0	0	0	0	0	6.54566	13.1714	0	9.45501	0	7.79369	9.24932	8.61906	19.5238	22.5815	9.98422	9.23259	9.27437	9.70798	0	0	0	0	0	25.2668	18.6317	16.0326	17.7576	0	0	27.0922	0	0	13.2663	0	0	50.1991	0	8.0125	22.4744	0
ENSG00000250891	CTD-2281M20.1		5	117803851	117897812	-1	processed_transcript	0	0	21.224	0	13.7982	25.7885	22.9098	13.1714	8.73446	18.91	0	0	27.748	8.61906	0	11.2908	0	0	0	0	40.0244	19.39	0	20.8205	0	16.8445	0	32.0652	17.7576	14.5743	8.15062	13.5461	19.2957	11.8944	13.2663	0	16.607	0	28.9914	8.0125	0	0
ENSG00000170846	AC093323.3		4	6675178	6677774	1	lincRNA	0	39.6944	10.612	48.0377	0	25.7885	29.4555	0	0	28.365	9.40867	7.79369	27.748	17.2381	9.76191	11.2908	9.98422	27.6978	9.27437	0	50.0305	0	0	20.8205	0	8.42226	9.31584	0	17.7576	0	16.3012	0	0	23.7889	0	0	0	66.9322	0	16.025	11.2372	29.8211
ENSG00000228183	GS1-279B7.1		1	185290288	185304171	-1	processed_transcript	0	0	0	0	27.5965	12.8942	0	0	0	0	0	15.5874	9.24932	0	9.76191	11.2908	0	27.6978	9.27437	9.70798	0	0	0	0	0	16.8445	0	0	17.7576	0	0	27.0922	38.5914	0	13.2663	57.4834	24.9105	16.733	28.9914	0	33.7117	59.6421
ENSG00000224490	AC010127.5		2	166790367	166806401	1	processed_transcript	0	0	0	0	0	12.8942	6.54566	0	8.73446	37.8201	18.8173	7.79369	9.24932	0	39.0476	11.2908	29.9527	0	9.27437	9.70798	10.0061	0	18.2007	0	9.34737	33.689	27.9475	16.0326	53.2727	0	0	81.2766	0	11.8944	53.0652	19.1611	16.607	0	0	16.025	44.9489	0
ENSG00000126749	EMG1	EMG1 nucleolar protein homolog (S. cerevisiae) [Source:HGNC Symbol;Acc:16912]	12	7079944	7095921	1	processed_transcript	16.2551	39.6944	0	0	0	0	6.54566	26.3428	0	9.45501	9.40867	0	18.4986	17.2381	9.76191	22.5815	19.9684	9.23259	9.27437	0	0	19.39	9.10034	0	9.34737	0	0	0	0	72.8714	16.3012	0	0	0	13.2663	0	8.30351	16.733	0	0	0	19.8807
ENSG00000231663	RP5-827C21.4		1	234508553	234509339	-1	processed_transcript	16.2551	0	0	0	13.7982	12.8942	3.27283	13.1714	43.6723	9.45501	18.8173	7.79369	9.24932	0	48.8095	0	29.9527	0	18.5487	0	20.0122	0	0	0	0	0	37.2634	16.0326	17.7576	14.5743	24.4519	13.5461	38.5914	0	39.7989	19.1611	16.607	0	0	16.025	0	9.94036
ENSG00000255867	RP11-820K3.5		12	31742857	31768600	1	processed_transcript	16.2551	39.6944	0	16.0126	13.7982	0	6.54566	39.5142	0	9.45501	9.40867	15.5874	46.2466	25.8572	58.5714	11.2908	0	9.23259	0	19.416	0	116.34	0	0	0	0	0	16.0326	0	14.5743	8.15062	13.5461	19.2957	11.8944	0	0	8.30351	0	14.4957	0	11.2372	9.94036
ENSG00000228784	AC013400.2		2	20068621	20084808	1	lincRNA	0	79.3887	0	16.0126	0	0	13.0913	26.3428	26.2034	18.91	9.40867	23.3811	18.4986	8.61906	39.0476	0	0	18.4652	0	0	0	38.78	27.301	31.2308	0	0	0	0	0	0	0	40.6383	19.2957	11.8944	0	0	0	33.4661	0	8.0125	22.4744	0
ENSG00000226752	RP11-27I1.2		9	123605378	123616651	1	lincRNA	81.2757	0	10.612	32.0251	0	12.8942	36.0011	26.3428	8.73446	0	37.6347	7.79369	27.748	8.61906	9.76191	11.2908	9.98422	27.6978	0	0	10.0061	19.39	0	20.8205	0	0	0	0	17.7576	0	8.15062	27.0922	19.2957	0	13.2663	0	8.30351	0	0	16.025	22.4744	0
ENSG00000250546	RP11-8L2.1		4	84717589	85214565	-1	lincRNA	16.2551	0	10.612	0	27.5965	51.577	0	0	26.2034	37.8201	18.8173	23.3811	0	25.8572	58.5714	0	29.9527	18.4652	9.27437	9.70798	30.0183	0	18.2007	0	18.6947	8.42226	0	32.0652	0	0	24.4519	27.0922	0	0	0	0	16.607	16.733	14.4957	8.0125	22.4744	9.94036
ENSG00000228013	RP11-350G8.5		1	154374804	154379040	-1	lincRNA	16.2551	19.8472	21.224	16.0126	0	0	6.54566	26.3428	0	0	37.6347	7.79369	9.24932	17.2381	29.2857	22.5815	0	0	9.27437	0	10.0061	38.78	36.4014	31.2308	9.34737	8.42226	0	16.0326	0	0	0	0	19.2957	0	13.2663	19.1611	8.30351	16.733	14.4957	0	11.2372	19.8807
ENSG00000255036	RP11-23J9.4	LOC100499484-C9orf174 readthrough (BDAG1), transcript variant 2, non-coding RNA [Source:RefSeq DNA;Acc:NR_036527]	9	100000779	100139569	1	processed_transcript	0	0	10.612	64.0502	13.7982	38.6827	49.0924	26.3428	8.73446	37.8201	18.8173	15.5874	27.748	17.2381	29.2857	45.163	19.9684	18.4652	9.27437	48.5399	40.0244	0	9.10034	41.6411	9.34737	16.8445	46.5792	16.0326	0	0	16.3012	13.5461	0	11.8944	0	19.1611	24.9105	33.4661	14.4957	24.0375	11.2372	9.94036
ENSG00000248109	CTC-295J13.3		5	147618133	147622157	1	processed_transcript	32.5103	0	0	0	0	0	3.27283	0	8.73446	0	9.40867	0	18.4986	17.2381	0	11.2908	9.98422	9.23259	9.27437	0	0	19.39	0	10.4103	9.34737	0	18.6317	0	0	0	0	0	0	0	0	19.1611	0	16.733	43.4871	0	22.4744	0
ENSG00000232656	IDI2-AS1	IDI2 antisense RNA 1 (non-protein coding) [Source:HGNC Symbol;Acc:30885]	10	1068606	1090138	1	processed_transcript	0	99.2359	84.8959	112.088	13.7982	51.577	22.9098	26.3428	17.4689	18.91	18.8173	7.79369	0	25.8572	0	11.2908	19.9684	18.4652	27.8231	19.416	0	19.39	9.10034	20.8205	56.0842	16.8445	46.5792	16.0326	0	0	0	13.5461	0	23.7889	0	0	8.30351	16.733	14.4957	32.05	0	19.8807
ENSG00000249715	AC068539.1		2	97308474	97370622	1	processed_transcript	0	19.8472	21.224	0	0	12.8942	6.54566	0	17.4689	9.45501	28.226	7.79369	27.748	8.61906	19.5238	33.8723	9.98422	0	18.5487	19.416	20.0122	0	0	10.4103	18.6947	8.42226	9.31584	16.0326	53.2727	14.5743	16.3012	13.5461	0	11.8944	26.5326	0	8.30351	0	0	0	0	9.94036
ENSG00000250616	AC012645.1		16	30107751	30116777	1	lincRNA	32.5103	0	10.612	0	0	0	6.54566	13.1714	26.2034	0	18.8173	0	0	8.61906	19.5238	0	9.98422	9.23259	0	9.70798	20.0122	0	0	10.4103	0	16.8445	18.6317	32.0652	17.7576	14.5743	0	0	0	0	0	0	8.30351	0	0	0	11.2372	0
ENSG00000248092	RP11-159F24.1		5	43575425	43603332	-1	lincRNA	0	19.8472	31.836	64.0502	0	0	3.27283	0	0	0	0	15.5874	0	0	9.76191	0	0	0	0	0	0	0	0	0	0	0	9.31584	16.0326	0	14.5743	16.3012	13.5461	0	0	0	0	0	0	0	0	44.9489	19.8807
ENSG00000249310	CTA-150C2.16		22	39387564	39394214	-1	processed_transcript	16.2551	0	10.612	16.0126	0	25.7885	9.81849	39.5142	8.73446	18.91	0	0	18.4986	43.0953	29.2857	0	29.9527	9.23259	0	19.416	0	0	27.301	20.8205	9.34737	8.42226	18.6317	16.0326	0	14.5743	16.3012	0	0	11.8944	26.5326	38.3223	8.30351	16.733	0	16.025	11.2372	9.94036
ENSG00000223396	RPS10P7	ribosomal protein S10 pseudogene 7 [Source:HGNC Symbol;Acc:36423]	1	201487831	201499602	1	processed_transcript	16.2551	0	0	16.0126	0	12.8942	9.81849	26.3428	0	28.365	0	7.79369	18.4986	0	0	0	0	9.23259	0	0	10.0061	0	18.2007	0	28.0421	8.42226	18.6317	0	17.7576	14.5743	0	0	0	11.8944	13.2663	0	0	16.733	72.4785	16.025	22.4744	19.8807
ENSG00000178947	NCRNA00086	non-protein coding RNA 86 [Source:HGNC Symbol;Acc:34499]	X	134555868	134559682	1	lincRNA	0	19.8472	53.06	32.0251	13.7982	77.3654	49.0924	0	17.4689	0	9.40867	23.3811	27.748	34.4762	0	0	0	9.23259	0	0	20.0122	19.39	9.10034	0	28.0421	16.8445	9.31584	32.0652	0	0	16.3012	13.5461	0	11.8944	13.2663	0	41.5175	0	0	0	11.2372	9.94036
ENSG00000248115	RP11-752D24.2		4	53811816	53824254	1	processed_transcript	0	0	0	0	0	25.7885	0	0	26.2034	9.45501	0	23.3811	0	0	19.5238	0	19.9684	9.23259	0	9.70798	0	19.39	18.2007	31.2308	18.6947	25.2668	9.31584	0	17.7576	14.5743	16.3012	13.5461	0	11.8944	26.5326	0	24.9105	0	0	8.0125	33.7117	0
ENSG00000243565	AC009950.1		2	231067826	231099681	1	processed_transcript	0	19.8472	21.224	0	0	12.8942	3.27283	13.1714	0	0	9.40867	0	0	0	0	0	9.98422	0	18.5487	0	0	0	0	0	9.34737	0	9.31584	0	0	14.5743	0	13.5461	0	0	0	19.1611	0	0	0	8.0125	0	0
ENSG00000236648	RP11-473A10.2		1	18044182	18076473	1	processed_transcript	16.2551	19.8472	10.612	0	0	25.7885	3.27283	0	0	9.45501	9.40867	7.79369	9.24932	17.2381	0	0	0	0	0	0	10.0061	0	0	0	0	0	0	0	0	0	0	0	0	0	0	0	0	0	0	0	0	9.94036
ENSG00000257006	RP11-684O24.1		12	19411205	19412877	1	processed_transcript	0	0	0	0	0	25.7885	16.3641	0	43.6723	47.2751	37.6347	23.3811	0	0	68.3333	22.5815	49.9211	27.6978	46.3719	9.70798	80.0488	0	36.4014	0	0	42.1113	37.2634	48.0977	0	0	16.3012	27.0922	0	47.5777	0	0	8.30351	0	14.4957	0	11.2372	0
ENSG00000226869	RP11-203P23.1		7	104379044	104444554	-1	processed_transcript	0	0	10.612	64.0502	0	0	29.4555	13.1714	0	18.91	18.8173	15.5874	18.4986	8.61906	9.76191	0	19.9684	27.6978	27.8231	29.124	10.0061	0	27.301	20.8205	9.34737	0	9.31584	32.0652	0	0	32.6025	27.0922	96.4785	23.7889	0	0	16.607	0	43.4871	8.0125	0	29.8211
ENSG00000251370	CTD-2201E9.1		5	9511445	9518198	1	processed_transcript	0	0	0	0	0	0	3.27283	0	8.73446	0	0	0	0	0	9.76191	0	0	0	0	0	0	0	0	10.4103	0	0	0	0	0	0	8.15062	0	0	0	26.5326	0	0	0	28.9914	0	78.6605	0
ENSG00000242258	RP11-511P7.2		7	150130742	150145228	1	lincRNA	0	0	0	16.0126	27.5965	0	6.54566	26.3428	0	0	0	0	0	0	0	0	9.98422	0	0	0	10.0061	58.17	18.2007	0	9.34737	0	0	0	0	0	32.6025	13.5461	0	0	13.2663	0	0	0	0	16.025	0	0
ENSG00000257084	U47924.27		12	7072409	7073610	1	processed_transcript	0	0	0	0	0	0	0	0	0	0	0	0	0	0	0	0	0	0	0	0	0	0	0	0	0	0	0	0	0	0	0	0	0	0	0	0	0	0	0	0	0	0
ENSG00000248388	RP11-313E19.2		4	177590772	177627299	1	processed_transcript	16.2551	0	21.224	16.0126	41.3947	0	0	0	0	9.45501	0	0	0	0	0	0	0	0	0	0	0	19.39	0	0	0	8.42226	9.31584	0	0	0	0	0	0	0	0	0	8.30351	0	43.4871	0	0	19.8807
ENSG00000253288	RP11-238K6.1		8	138821687	139095813	-1	processed_transcript	16.2551	79.3887	21.224	32.0251	27.5965	38.6827	3.27283	13.1714	34.9379	37.8201	28.226	0	46.2466	8.61906	19.5238	0	0	0	55.6462	29.124	30.0183	38.78	45.5017	0	0	8.42226	0	16.0326	17.7576	0	24.4519	13.5461	19.2957	59.4721	26.5326	19.1611	49.8211	0	28.9914	8.0125	0	9.94036
ENSG00000233587	AC096570.1		2	22759351	22761160	1	processed_transcript	32.5103	0	0	0	0	0	9.81849	0	0	0	0	0	0	0	19.5238	11.2908	0	36.9303	9.27437	9.70798	10.0061	0	0	0	9.34737	0	0	0	17.7576	14.5743	8.15062	13.5461	0	0	0	0	24.9105	0	0	0	11.2372	0
ENSG00000234327	AC012146.7		17	5015227	5017672	1	processed_transcript	16.2551	0	10.612	16.0126	0	51.577	16.3641	26.3428	61.1412	18.91	9.40867	7.79369	0	25.8572	58.5714	0	0	18.4652	83.4694	0	30.0183	19.39	36.4014	10.4103	9.34737	8.42226	27.9475	32.0652	35.5151	0	32.6025	13.5461	0	23.7889	0	0	16.607	0	14.4957	32.05	22.4744	0
ENSG00000249673	C4orf10	chromosome 4 open reading frame 10 [Source:HGNC Symbol;Acc:20205]	4	2936626	2963465	1	lincRNA	32.5103	0	31.836	32.0251	0	12.8942	3.27283	13.1714	17.4689	28.365	0	15.5874	9.24932	17.2381	0	11.2908	0	0	0	9.70798	0	0	0	0	0	33.689	0	16.0326	17.7576	14.5743	8.15062	27.0922	57.8871	11.8944	0	0	8.30351	0	14.4957	16.025	11.2372	0
ENSG00000229056	AC020571.3		2	197124748	197128928	1	lincRNA	16.2551	0	0	16.0126	27.5965	0	16.3641	0	17.4689	9.45501	28.226	7.79369	0	8.61906	9.76191	11.2908	0	27.6978	18.5487	0	10.0061	0	18.2007	31.2308	9.34737	8.42226	0	0	0	43.7229	16.3012	0	0	11.8944	53.0652	0	16.607	50.1991	0	8.0125	11.2372	0
ENSG00000255571	AC133637.1		15	89904810	89941718	1	lincRNA	0	19.8472	10.612	48.0377	0	0	29.4555	26.3428	8.73446	66.1851	9.40867	7.79369	55.4959	17.2381	58.5714	22.5815	39.9369	36.9303	37.0975	0	40.0244	38.78	45.5017	52.0513	74.7789	0	37.2634	0	0	43.7229	16.3012	0	19.2957	118.944	13.2663	0	0	16.733	0	24.0375	0	9.94036
ENSG00000231345	RP11-564C4.6		10	52415727	52420028	1	processed_transcript	16.2551	0	0	16.0126	0	0	16.3641	0	8.73446	18.91	0	7.79369	0	0	9.76191	0	0	0	9.27437	9.70798	0	0	0	0	0	0	0	0	0	0	0	0	0	0	0	0	24.9105	16.733	0	0	0	0
ENSG00000177853	ZNF518A	zinc finger protein 518A [Source:HGNC Symbol;Acc:29009]	10	97889472	97923517	1	lincRNA	0	19.8472	0	0	0	0	0	0	17.4689	0	0	0	9.24932	0	9.76191	33.8723	9.98422	18.4652	0	0	0	0	18.2007	0	0	8.42226	18.6317	0	0	14.5743	24.4519	13.5461	38.5914	0	13.2663	0	16.607	0	0	16.025	11.2372	0
ENSG00000248371	CTC-347C20.2		5	71869947	71956496	-1	processed_transcript	16.2551	0	0	0	41.3947	0	6.54566	0	0	0	0	0	0	17.2381	0	22.5815	0	9.23259	18.5487	0	10.0061	0	9.10034	10.4103	0	0	9.31584	0	0	0	8.15062	27.0922	38.5914	0	0	0	41.5175	16.733	0	0	0	0
ENSG00000255545	RP11-627G23.1		11	134306367	134375507	1	processed_transcript	0	39.6944	10.612	48.0377	0	90.2597	62.1838	13.1714	8.73446	0	18.8173	46.7621	9.24932	60.3334	29.2857	45.163	19.9684	9.23259	9.27437	0	20.0122	19.39	36.4014	10.4103	46.7368	16.8445	18.6317	64.1303	17.7576	0	24.4519	13.5461	0	11.8944	0	0	8.30351	0	14.4957	16.025	0	29.8211
ENSG00000205424	AL592528.1		21	47247875	47256333	-1	processed_transcript	32.5103	0	10.612	0	0	0	16.3641	13.1714	17.4689	0	9.40867	0	0	0	9.76191	0	9.98422	9.23259	0	0	0	0	0	0	0	0	37.2634	0	0	14.5743	0	0	0	0	13.2663	19.1611	0	16.733	0	0	0	0
ENSG00000226091	RP11-90D4.2		12	8448582	8549399	-1	processed_transcript	0	0	10.612	32.0251	0	12.8942	9.81849	39.5142	8.73446	9.45501	28.226	23.3811	0	0	29.2857	11.2908	0	46.1629	18.5487	29.124	40.0244	0	45.5017	0	28.0421	25.2668	37.2634	0	17.7576	14.5743	73.3556	27.0922	19.2957	0	66.3315	0	49.8211	0	0	8.0125	0	0
ENSG00000245773	AL121928.1		10	104209595	104216051	1	lincRNA	65.0206	19.8472	0	0	0	0	39.274	0	8.73446	0	0	7.79369	9.24932	17.2381	0	0	9.98422	36.9303	0	0	10.0061	19.39	36.4014	41.6411	9.34737	8.42226	0	32.0652	17.7576	0	8.15062	27.0922	0	11.8944	0	0	8.30351	0	14.4957	8.0125	11.2372	0
ENSG00000254192	CTC-558O2.2		5	168081518	168094766	1	processed_transcript	0	0	42.448	48.0377	13.7982	0	6.54566	0	26.2034	0	0	7.79369	27.748	8.61906	9.76191	11.2908	0	0	0	0	10.0061	0	0	0	0	0	9.31584	0	0	0	0	13.5461	0	11.8944	0	0	0	66.9322	14.4957	8.0125	11.2372	0
ENSG00000251218	RP11-1057B8.2		8	135862178	135894142	1	processed_transcript	0	0	0	0	13.7982	0	9.81849	13.1714	17.4689	0	0	7.79369	0	25.8572	0	0	29.9527	0	9.27437	0	0	0	0	0	18.6947	8.42226	9.31584	16.0326	17.7576	14.5743	16.3012	40.6383	19.2957	11.8944	26.5326	0	8.30351	0	14.4957	48.075	11.2372	9.94036
ENSG00000253699	CTD-3118D11.3		8	87192647	87224465	1	processed_transcript	16.2551	0	31.836	16.0126	0	0	0	13.1714	0	18.91	0	0	9.24932	8.61906	0	11.2908	0	9.23259	0	0	0	0	0	0	0	0	0	0	0	0	0	0	0	0	0	0	16.607	0	0	16.025	0	9.94036
ENSG00000256276	RP5-916L7.2		12	126468248	126470780	1	lincRNA	0	0	21.224	48.0377	13.7982	12.8942	3.27283	0	8.73446	56.7301	0	15.5874	0	0	0	11.2908	19.9684	9.23259	0	0	10.0061	0	0	0	9.34737	0	9.31584	0	0	0	8.15062	0	38.5914	0	0	19.1611	33.214	33.4661	0	0	0	0
ENSG00000225376	RP11-490D19.6		9	104230721	104243784	1	processed_transcript	16.2551	0	0	0	13.7982	0	9.81849	0	0	0	9.40867	0	36.9973	8.61906	0	11.2908	0	0	9.27437	0	20.0122	38.78	0	10.4103	9.34737	8.42226	0	0	17.7576	0	0	13.5461	19.2957	11.8944	39.7989	0	8.30351	0	14.4957	32.05	11.2372	0
ENSG00000234290	AC116366.6		5	131804579	131808735	-1	processed_transcript	0	0	0	0	0	0	6.54566	0	0	9.45501	0	0	0	0	0	22.5815	0	9.23259	9.27437	9.70798	10.0061	19.39	0	0	0	8.42226	9.31584	0	0	0	0	27.0922	0	0	0	0	8.30351	0	0	8.0125	0	9.94036
ENSG00000235123	AF042090.2		21	41755010	41757285	1	processed_transcript	32.5103	0	0	0	13.7982	0	9.81849	13.1714	0	9.45501	9.40867	7.79369	0	0	9.76191	0	0	9.23259	0	0	0	19.39	0	0	0	8.42226	0	16.0326	0	0	0	13.5461	19.2957	11.8944	0	0	0	0	0	0	0	0
ENSG00000153363	C1orf97	chromosome 1 open reading frame 97 [Source:HGNC Symbol;Acc:28227]	1	211556145	211605878	1	lincRNA	0	0	0	32.0251	0	0	0	0	8.73446	9.45501	0	15.5874	0	0	0	0	0	9.23259	9.27437	0	10.0061	0	0	0	0	0	0	0	17.7576	14.5743	8.15062	0	19.2957	11.8944	13.2663	19.1611	0	0	0	40.0625	0	0
ENSG00000225489	RP11-390F4.3		9	6716548	6727438	1	processed_transcript	0	19.8472	21.224	32.0251	0	0	3.27283	52.6857	0	9.45501	0	15.5874	0	8.61906	0	0	0	9.23259	0	9.70798	0	38.78	0	0	0	0	9.31584	16.0326	0	0	8.15062	0	0	11.8944	0	19.1611	8.30351	0	14.4957	0	0	0
ENSG00000228486	AC017099.3		2	98280680	98319519	1	processed_transcript	0	0	0	0	0	12.8942	42.5468	0	0	0	18.8173	0	9.24932	17.2381	0	11.2908	0	18.4652	9.27437	9.70798	10.0061	0	18.2007	20.8205	18.6947	42.1113	9.31584	0	17.7576	14.5743	0	0	19.2957	35.6833	0	38.3223	16.607	33.4661	43.4871	0	0	9.94036
ENSG00000254008	NCRNA00051	non-protein coding RNA 51 [Source:HGNC Symbol;Acc:32028]	8	143279717	143290364	1	processed_transcript	32.5103	0	42.448	32.0251	0	0	22.9098	0	0	18.91	18.8173	0	0	17.2381	9.76191	11.2908	0	0	27.8231	9.70798	30.0183	0	9.10034	0	9.34737	8.42226	27.9475	0	0	29.1486	8.15062	13.5461	0	0	26.5326	0	8.30351	83.6652	0	0	11.2372	29.8211
ENSG00000180769	NCRNA00247	non-protein coding RNA 247 [Source:HGNC Symbol;Acc:21603]	4	85887538	85932430	1	lincRNA	16.2551	59.5415	0	0	0	0	0	13.1714	43.6723	18.91	18.8173	7.79369	0	0	29.2857	33.8723	39.9369	18.4652	18.5487	38.8319	30.0183	0	54.602	10.4103	18.6947	8.42226	0	0	0	0	24.4519	13.5461	38.5914	0	0	0	8.30351	16.733	14.4957	48.075	11.2372	9.94036
ENSG00000230544	RP11-199F6.7		13	114586640	114588308	1	processed_transcript	0	0	0	0	0	0	0	0	17.4689	9.45501	9.40867	0	0	8.61906	9.76191	22.5815	19.9684	18.4652	0	29.124	0	19.39	27.301	31.2308	0	16.8445	9.31584	0	0	0	16.3012	0	0	0	26.5326	19.1611	0	66.9322	0	0	0	9.94036
ENSG00000226963	AC078883.4		2	173292502	173293331	-1	processed_transcript	32.5103	0	0	0	0	0	16.3641	26.3428	0	0	0	15.5874	0	0	0	0	0	9.23259	0	9.70798	10.0061	0	0	0	0	8.42226	9.31584	0	0	0	0	13.5461	0	0	0	0	0	0	0	0	11.2372	9.94036
ENSG00000235597	AC013402.2		2	105049725	105137290	1	lincRNA	0	0	0	16.0126	0	12.8942	91.6392	0	0	0	9.40867	23.3811	9.24932	0	0	0	19.9684	0	0	9.70798	10.0061	0	18.2007	0	9.34737	8.42226	37.2634	0	0	0	0	0	38.5914	11.8944	0	0	0	0	0	24.0375	11.2372	39.7614
ENSG00000247217	AC008392.1		19	48758932	48761452	1	lincRNA	0	0	10.612	16.0126	27.5965	0	9.81849	26.3428	17.4689	9.45501	0	0	27.748	0	48.8095	11.2908	0	0	9.27437	9.70798	0	0	0	20.8205	0	25.2668	9.31584	0	0	14.5743	0	13.5461	0	23.7889	0	0	8.30351	0	14.4957	8.0125	0	0
ENSG00000224597	RP11-534G20.3	patched domain containing 3 pseudogene (LOC387647), non-coding RNA [Source:RefSeq DNA;Acc:NR_003930]	10	29698331	29776674	1	processed_transcript	0	19.8472	0	0	0	38.6827	13.0913	0	0	0	0	7.79369	0	0	0	0	9.98422	9.23259	0	0	10.0061	38.78	9.10034	0	0	8.42226	0	0	0	0	16.3012	13.5461	19.2957	0	0	19.1611	8.30351	0	28.9914	16.025	11.2372	0
ENSG00000249042	CTD-2015H6.3		5	79778112	79783882	-1	processed_transcript	16.2551	138.93	0	16.0126	0	0	6.54566	26.3428	0	9.45501	18.8173	7.79369	9.24932	0	9.76191	11.2908	0	9.23259	0	0	20.0122	19.39	9.10034	0	9.34737	0	9.31584	32.0652	17.7576	29.1486	8.15062	0	0	0	0	0	0	16.733	0	0	11.2372	0
ENSG00000255455	RP11-890B15.3		11	130732054	130737889	-1	processed_transcript	0	0	31.836	16.0126	0	12.8942	16.3641	26.3428	61.1412	9.45501	18.8173	7.79369	18.4986	17.2381	29.2857	33.8723	69.8896	36.9303	9.27437	19.416	10.0061	0	9.10034	31.2308	18.6947	25.2668	37.2634	16.0326	0	14.5743	8.15062	0	0	23.7889	0	0	0	0	28.9914	24.0375	22.4744	19.8807
ENSG00000226887	AC104066.1		4	53588785	53617807	-1	processed_transcript	0	19.8472	31.836	0	0	25.7885	13.0913	13.1714	0	37.8201	18.8173	7.79369	9.24932	0	29.2857	45.163	0	0	0	9.70798	30.0183	77.56	9.10034	10.4103	28.0421	33.689	18.6317	16.0326	0	14.5743	0	13.5461	19.2957	11.8944	13.2663	0	8.30351	0	14.4957	8.0125	0	19.8807
ENSG00000235527	RP5-1073O3.7		1	114466622	114472114	-1	lincRNA	0	39.6944	0	64.0502	0	0	9.81849	39.5142	0	0	9.40867	0	9.24932	17.2381	29.2857	0	9.98422	0	0	0	10.0061	116.34	0	10.4103	0	16.8445	0	0	0	14.5743	0	13.5461	19.2957	11.8944	0	0	24.9105	33.4661	43.4871	0	0	0
ENSG00000255733	GS1-410F4.2		12	68383225	68628466	1	lincRNA	0	0	0	0	41.3947	12.8942	16.3641	0	8.73446	0	0	7.79369	0	25.8572	0	0	0	9.23259	9.27437	9.70798	0	0	9.10034	20.8205	0	42.1113	27.9475	16.0326	17.7576	0	0	0	19.2957	0	13.2663	0	0	50.1991	0	16.025	22.4744	19.8807
ENSG00000255389	TRAF3IP2-AS2	TRAF3IP2 antisense RNA 2 (non-protein coding) [Source:HGNC Symbol;Acc:1342]	6	111921078	111923498	1	processed_transcript	0	0	0	0	13.7982	0	26.1826	13.1714	0	47.2751	9.40867	15.5874	9.24932	8.61906	48.8095	11.2908	29.9527	0	27.8231	9.70798	20.0122	0	27.301	0	9.34737	0	9.31584	16.0326	0	14.5743	8.15062	27.0922	0	11.8944	13.2663	19.1611	24.9105	16.733	28.9914	8.0125	11.2372	9.94036
ENSG00000250790	RP11-46H11.3		12	133488056	133491318	1	lincRNA	0	0	10.612	32.0251	13.7982	12.8942	9.81849	0	0	9.45501	9.40867	7.79369	0	8.61906	19.5238	0	0	0	9.27437	9.70798	0	38.78	0	0	0	16.8445	9.31584	0	17.7576	14.5743	0	13.5461	0	11.8944	0	0	0	16.733	14.4957	0	0	0
ENSG00000248049	RP11-453E17.1		4	68566998	68946670	1	lincRNA	16.2551	0	0	0	13.7982	0	6.54566	39.5142	17.4689	37.8201	0	0	9.24932	0	9.76191	22.5815	9.98422	9.23259	9.27437	9.70798	20.0122	0	9.10034	0	9.34737	16.8445	27.9475	16.0326	0	0	8.15062	13.5461	19.2957	23.7889	0	19.1611	8.30351	0	14.4957	16.025	44.9489	39.7614
ENSG00000229228	RP11-17H4.2	hCG2045266-like (LOC100287814), non-coding RNA [Source:RefSeq DNA;Acc:NR_034037]	1	231727038	231747836	-1	processed_transcript	0	0	0	0	0	0	3.27283	0	0	0	0	0	0	8.61906	9.76191	0	0	0	0	0	0	0	0	0	9.34737	0	9.31584	0	17.7576	0	8.15062	0	0	0	0	0	0	0	0	8.0125	0	0
ENSG00000235387	RP11-327L3.1		9	35909480	35911683	1	lincRNA	16.2551	39.6944	0	0	0	12.8942	6.54566	13.1714	17.4689	0	0	0	0	0	9.76191	0	9.98422	9.23259	0	0	0	0	0	0	0	0	0	0	0	0	24.4519	0	0	0	0	0	16.607	0	0	0	22.4744	29.8211
ENSG00000246985	RP11-887P2.1		12	93936239	93965544	-1	lincRNA	0	0	0	0	0	0	3.27283	0	8.73446	0	0	0	0	8.61906	0	0	0	0	0	0	0	0	0	10.4103	0	8.42226	0	16.0326	0	0	0	0	0	11.8944	0	0	8.30351	0	14.4957	0	0	0
ENSG00000255328	RP11-326C3.12		11	327171	330122	1	processed_transcript	0	39.6944	10.612	16.0126	13.7982	0	3.27283	13.1714	0	9.45501	9.40867	0	9.24932	0	68.3333	11.2908	0	0	0	9.70798	0	38.78	54.602	0	0	8.42226	18.6317	0	0	0	0	27.0922	0	11.8944	13.2663	0	8.30351	0	0	0	0	9.94036
ENSG00000254162	RP11-48B3.3		8	81447241	81451370	-1	processed_transcript	0	19.8472	0	48.0377	13.7982	0	3.27283	26.3428	0	9.45501	9.40867	0	9.24932	0	29.2857	11.2908	9.98422	0	9.27437	0	10.0061	38.78	9.10034	0	9.34737	0	0	16.0326	17.7576	0	0	0	0	0	0	0	8.30351	0	14.4957	16.025	0	0
ENSG00000175611	C9orf130	chromosome 9 open reading frame 130 [Source:HGNC Symbol;Acc:27858]	9	98520892	98638259	-1	lincRNA	32.5103	0	0	0	0	12.8942	9.81849	13.1714	0	28.365	9.40867	23.3811	0	0	48.8095	11.2908	9.98422	0	0	9.70798	0	58.17	27.301	20.8205	0	8.42226	9.31584	16.0326	71.0303	14.5743	24.4519	13.5461	0	0	13.2663	0	0	0	0	8.0125	22.4744	9.94036
ENSG00000179082	C9orf106	chromosome 9 open reading frame 106 [Source:HGNC Symbol;Acc:31370]	9	132083295	132087184	1	lincRNA	32.5103	0	0	32.0251	13.7982	0	16.3641	13.1714	0	0	0	0	0	17.2381	39.0476	0	0	0	0	0	10.0061	96.95	0	10.4103	0	16.8445	0	0	0	0	0	0	0	0	0	19.1611	8.30351	0	14.4957	0	11.2372	0
ENSG00000204792	AC104135.3		2	75145275	75165545	1	processed_transcript	0	19.8472	0	16.0126	0	0	19.637	0	0	9.45501	0	0	9.24932	8.61906	0	0	0	9.23259	0	19.416	0	58.17	0	0	0	0	0	0	0	29.1486	0	0	0	0	13.2663	0	8.30351	0	14.4957	0	0	0
ENSG00000228775	RP5-894A10.5		7	141404138	141438146	-1	lincRNA	0	0	0	0	13.7982	0	0	0	0	0	0	7.79369	9.24932	17.2381	9.76191	0	9.98422	0	0	29.124	0	0	0	0	0	25.2668	9.31584	0	0	14.5743	8.15062	13.5461	0	11.8944	26.5326	0	0	0	0	40.0625	0	0
ENSG00000239922	RP11-71N10.1		3	147657791	147724542	1	processed_transcript	0	19.8472	0	48.0377	13.7982	0	3.27283	39.5142	0	9.45501	9.40867	15.5874	9.24932	8.61906	19.5238	0	0	9.23259	9.27437	0	0	58.17	9.10034	20.8205	0	0	9.31584	0	0	43.7229	0	13.5461	0	11.8944	0	0	0	16.733	28.9914	8.0125	0	29.8211
ENSG00000249267	RP5-916L7.1		12	126443234	126467920	-1	lincRNA	32.5103	0	0	0	0	0	19.637	26.3428	0	0	9.40867	7.79369	9.24932	8.61906	0	0	0	0	18.5487	0	0	38.78	9.10034	0	37.3895	16.8445	0	0	17.7576	0	0	0	19.2957	11.8944	0	0	8.30351	0	0	8.0125	22.4744	0
ENSG00000224843	NCRNA00240	non-protein coding RNA 240 [Source:HGNC Symbol;Acc:18772]	6	26988232	26991703	1	lincRNA	0	0	0	0	0	0	0	0	8.73446	0	0	0	0	0	0	0	0	0	0	0	0	0	0	10.4103	9.34737	0	0	0	17.7576	0	0	0	0	11.8944	0	0	0	0	0	0	0	0
ENSG00000228340	RP5-1043L13.1		20	58662895	59102516	1	lincRNA	0	19.8472	10.612	16.0126	55.193	0	6.54566	0	43.6723	0	37.6347	93.5242	27.748	34.4762	0	67.7446	19.9684	0	46.3719	9.70798	10.0061	0	9.10034	31.2308	9.34737	33.689	0	16.0326	71.0303	29.1486	8.15062	81.2766	0	71.3666	66.3315	19.1611	41.5175	16.733	0	88.1375	0	119.284
ENSG00000232416	BPESC1	blepharophimosis, epicanthus inversus and ptosis, candidate 1 (non-protein coding) [Source:HGNC Symbol;Acc:13228]	3	138823027	138844009	1	processed_transcript	0	0	0	0	13.7982	0	13.0913	0	26.2034	0	9.40867	0	9.24932	0	0	33.8723	0	18.4652	18.5487	0	0	0	9.10034	20.8205	0	8.42226	0	0	0	29.1486	0	13.5461	0	0	0	19.1611	16.607	16.733	0	0	11.2372	19.8807
ENSG00000233207	RP11-216M21.7		9	42363048	42367092	-1	processed_transcript	0	0	53.06	16.0126	0	0	22.9098	0	78.6102	0	18.8173	0	36.9973	34.4762	0	0	59.9053	9.23259	18.5487	29.124	40.0244	0	0	0	9.34737	0	0	32.0652	0	14.5743	8.15062	0	0	11.8944	13.2663	0	8.30351	16.733	28.9914	8.0125	11.2372	19.8807
ENSG00000203585	RP11-542B15.1		12	67913609	67960906	1	processed_transcript	16.2551	19.8472	0	0	0	0	0	0	0	37.8201	0	15.5874	9.24932	0	19.5238	22.5815	0	18.4652	9.27437	9.70798	10.0061	0	0	0	0	25.2668	9.31584	0	0	14.5743	24.4519	13.5461	38.5914	0	13.2663	0	24.9105	0	14.4957	16.025	0	9.94036
ENSG00000246790	RP11-730K11.1		11	121318040	121323722	-1	lincRNA	0	19.8472	10.612	16.0126	13.7982	0	6.54566	52.6857	0	0	0	0	0	0	0	0	0	0	9.27437	0	0	116.34	9.10034	10.4103	9.34737	0	0	32.0652	0	14.5743	8.15062	0	19.2957	0	13.2663	0	0	0	0	0	11.2372	9.94036
ENSG00000203605	RP11-335E6.2		1	63604921	63628824	1	processed_transcript	32.5103	39.6944	0	0	41.3947	0	6.54566	13.1714	0	0	0	0	0	8.61906	9.76191	0	0	0	0	9.70798	10.0061	19.39	0	0	9.34737	0	9.31584	0	0	0	16.3012	0	19.2957	0	0	19.1611	16.607	0	0	0	11.2372	9.94036
ENSG00000246777	AC044802.1		16	66785655	66788643	1	lincRNA	16.2551	39.6944	21.224	32.0251	27.5965	0	13.0913	39.5142	0	9.45501	9.40867	0	18.4986	0	29.2857	22.5815	0	0	9.27437	0	0	96.95	0	0	0	0	9.31584	0	0	14.5743	0	0	0	0	0	0	8.30351	0	0	0	11.2372	0
ENSG00000253123	RP11-527N22.1		8	37184093	37189502	-1	processed_transcript	16.2551	0	0	0	0	0	19.637	0	0	9.45501	9.40867	0	9.24932	0	0	0	0	55.3955	0	0	20.0122	0	0	0	0	0	0	0	0	0	16.3012	13.5461	0	0	0	0	16.607	16.733	0	0	0	0
ENSG00000247774	RP11-493L12.2		12	47599681	47610239	-1	lincRNA	16.2551	0	10.612	0	13.7982	0	9.81849	0	0	0	18.8173	7.79369	27.748	8.61906	19.5238	0	0	9.23259	0	0	20.0122	19.39	0	20.8205	0	0	9.31584	0	17.7576	0	16.3012	0	0	35.6833	13.2663	38.3223	0	16.733	28.9914	0	0	0
ENSG00000247151	RP11-348A11.4		11	33183203	33213144	1	lincRNA	32.5103	0	10.612	0	0	0	3.27283	0	0	9.45501	0	0	0	17.2381	0	0	0	9.23259	9.27437	0	0	0	0	0	0	0	9.31584	0	17.7576	0	0	0	0	0	0	0	8.30351	0	0	0	0	0
ENSG00000249271	AC021224.1		18	29992145	29993199	1	lincRNA	32.5103	0	63.672	16.0126	0	12.8942	0	13.1714	0	0	0	0	0	0	0	11.2908	0	0	9.27437	19.416	0	0	9.10034	10.4103	0	8.42226	18.6317	0	0	0	0	13.5461	0	0	0	0	0	0	14.4957	8.0125	0	0
ENSG00000227608	DCUN1D2-AS1	DCUN1D2 antisense RNA 1 (non-protein coding) [Source:HGNC Symbol;Acc:39888]	13	114110944	114116670	1	processed_transcript	0	19.8472	10.612	0	68.9912	0	0	13.1714	8.73446	0	0	0	0	8.61906	9.76191	101.617	0	9.23259	0	0	30.0183	0	0	10.4103	0	16.8445	18.6317	16.0326	0	0	16.3012	0	0	11.8944	39.7989	0	33.214	0	0	8.0125	11.2372	0
ENSG00000215386	C21orf34	chromosome 21 open reading frame 34 [Source:HGNC Symbol;Acc:1274]	21	17442842	17982094	1	lincRNA	0	0	0	0	0	0	3.27283	0	8.73446	0	18.8173	23.3811	9.24932	51.7143	9.76191	33.8723	0	0	74.195	9.70798	40.0244	0	45.5017	31.2308	28.0421	33.689	46.5792	32.0652	35.5151	29.1486	32.6025	13.5461	0	47.5777	66.3315	19.1611	8.30351	0	28.9914	8.0125	0	9.94036
ENSG00000248329	RP11-366M4.3		4	165798156	165820117	1	lincRNA	0	0	0	0	0	0	3.27283	0	8.73446	0	0	0	0	0	19.5238	0	0	0	0	0	0	0	0	0	0	0	0	0	0	0	0	0	19.2957	0	0	0	8.30351	16.733	0	0	0	0
ENSG00000255039	RP11-882G5.1		11	97093644	97130987	-1	processed_transcript	0	0	0	0	0	12.8942	0	0	0	0	0	0	0	0	0	0	9.98422	0	0	0	10.0061	0	0	0	0	0	0	0	0	0	0	0	0	0	0	38.3223	0	0	0	16.025	0	9.94036
ENSG00000204380	AC005042.4		2	159514849	159591514	-1	processed_transcript	48.7654	19.8472	0	0	0	0	6.54566	13.1714	0	0	9.40867	0	18.4986	0	9.76191	0	9.98422	18.4652	0	19.416	10.0061	0	18.2007	0	0	8.42226	9.31584	0	17.7576	14.5743	48.9037	0	0	0	13.2663	38.3223	16.607	0	28.9914	0	11.2372	19.8807
ENSG00000167117	C17orf73	chromosome 17 open reading frame 73 [Source:HGNC Symbol;Acc:26080]	17	48838390	48844918	-1	lincRNA	0	39.6944	0	32.0251	0	0	3.27283	65.8571	0	0	9.40867	7.79369	27.748	0	39.0476	0	0	0	0	0	0	19.39	0	0	9.34737	0	0	0	0	0	0	13.5461	0	0	13.2663	0	0	0	14.4957	0	0	0
ENSG00000254988	CTD-2547H18.1		11	76666461	76689663	-1	processed_transcript	0	0	0	0	0	12.8942	9.81849	0	0	0	9.40867	0	0	0	0	0	29.9527	0	0	0	0	0	0	0	0	8.42226	27.9475	0	0	0	0	0	0	0	0	0	0	0	0	8.0125	0	9.94036
ENSG00000239513	RP11-2A4.3		3	137490791	137499720	1	processed_transcript	0	39.6944	0	0	0	0	9.81849	13.1714	8.73446	9.45501	9.40867	7.79369	9.24932	8.61906	9.76191	0	29.9527	0	0	9.70798	10.0061	0	9.10034	0	0	0	27.9475	0	17.7576	14.5743	0	40.6383	19.2957	35.6833	26.5326	0	0	0	43.4871	0	0	9.94036
ENSG00000249566	AC117517.1		X	23093708	23096495	-1	lincRNA	0	0	0	16.0126	0	0	0	0	8.73446	0	0	0	18.4986	17.2381	0	0	0	0	0	19.416	0	0	0	0	0	16.8445	9.31584	0	0	14.5743	0	0	19.2957	0	0	0	24.9105	0	0	24.0375	33.7117	0
ENSG00000227036	AC007639.1		17	70380443	70588943	-1	lincRNA	0	19.8472	0	0	0	0	22.9098	0	0	47.2751	0	15.5874	46.2466	17.2381	29.2857	45.163	19.9684	27.6978	27.8231	29.124	20.0122	0	72.8027	31.2308	37.3895	16.8445	9.31584	16.0326	17.7576	0	32.6025	13.5461	0	11.8944	0	0	16.607	16.733	43.4871	56.0875	11.2372	49.7018
ENSG00000251582	RP11-464F9.9		10	75432880	75435692	-1	processed_transcript	32.5103	39.6944	21.224	16.0126	13.7982	0	0	0	17.4689	9.45501	37.6347	0	9.24932	0	87.8572	0	9.98422	0	0	0	0	38.78	18.2007	0	0	16.8445	0	0	0	0	0	13.5461	0	11.8944	0	19.1611	0	33.4661	43.4871	8.0125	0	0
ENSG00000224660	AC087590.3		3	15295691	15306000	1	lincRNA	16.2551	59.5415	10.612	0	13.7982	38.6827	13.0913	0	8.73446	0	0	0	0	8.61906	9.76191	0	9.98422	0	0	0	10.0061	19.39	27.301	0	9.34737	0	18.6317	16.0326	0	29.1486	16.3012	27.0922	0	11.8944	13.2663	0	16.607	0	0	8.0125	11.2372	0
ENSG00000254119	RP11-705O24.1		8	62697606	62856739	1	processed_transcript	0	0	0	0	0	0	6.54566	0	34.9379	9.45501	18.8173	7.79369	0	8.61906	29.2857	11.2908	29.9527	18.4652	9.27437	9.70798	40.0244	0	36.4014	0	9.34737	16.8445	0	32.0652	17.7576	14.5743	0	13.5461	19.2957	0	13.2663	19.1611	16.607	0	72.4785	24.0375	11.2372	19.8807
ENSG00000225632	RP5-997D24.3		1	54751078	54753044	1	processed_transcript	0	0	0	0	0	0	3.27283	26.3428	0	18.91	9.40867	15.5874	0	0	0	0	0	0	0	0	10.0061	19.39	0	0	9.34737	8.42226	0	0	0	0	0	0	0	0	0	0	16.607	0	14.4957	8.0125	0	9.94036
ENSG00000244491	RP3-508I15.18		22	39130730	39134770	1	processed_transcript	48.7654	0	10.612	16.0126	13.7982	12.8942	13.0913	0	17.4689	0	18.8173	7.79369	18.4986	0	29.2857	11.2908	39.9369	46.1629	0	9.70798	0	0	9.10034	0	28.0421	8.42226	9.31584	16.0326	0	0	0	27.0922	0	0	13.2663	0	8.30351	0	0	8.0125	11.2372	9.94036
ENSG00000256910	AL034397.1	microRNA 223 (MIR223), microRNA [Source:RefSeq DNA;Acc:NR_029637]	X	65235303	65240264	1	lincRNA	0	0	0	0	0	0	9.81849	0	17.4689	18.91	0	0	0	0	0	0	0	0	18.5487	0	10.0061	19.39	18.2007	0	18.6947	16.8445	0	0	17.7576	14.5743	0	13.5461	19.2957	0	0	0	8.30351	0	0	8.0125	11.2372	0
ENSG00000230269	RP1-40E16.9		6	3182978	3195990	-1	processed_transcript	32.5103	0	0	0	0	0	6.54566	13.1714	0	0	0	7.79369	0	0	0	0	0	0	0	0	0	0	9.10034	0	0	0	0	0	0	0	0	0	0	0	0	0	0	0	0	0	0	0
ENSG00000233137	RP11-220I1.1		9	37079893	37090398	1	processed_transcript	0	59.5415	0	0	27.5965	0	3.27283	13.1714	0	0	0	0	27.748	17.2381	0	0	9.98422	0	0	0	10.0061	0	0	31.2308	0	25.2668	9.31584	0	17.7576	29.1486	8.15062	27.0922	38.5914	0	0	19.1611	0	0	0	8.0125	11.2372	9.94036
ENSG00000233821	RP11-191J12.1		13	44118054	44122192	1	processed_transcript	0	19.8472	10.612	0	13.7982	0	3.27283	13.1714	8.73446	9.45501	9.40867	7.79369	18.4986	8.61906	9.76191	0	9.98422	9.23259	0	0	10.0061	19.39	0	0	0	16.8445	0	0	0	0	57.0544	13.5461	0	23.7889	13.2663	38.3223	8.30351	0	0	0	0	9.94036
ENSG00000236753	AC018642.1		7	130994503	131012981	-1	processed_transcript	16.2551	0	0	32.0251	0	0	16.3641	0	8.73446	9.45501	9.40867	0	0	8.61906	68.3333	22.5815	9.98422	9.23259	9.27437	9.70798	10.0061	38.78	9.10034	0	18.6947	0	9.31584	32.0652	17.7576	0	16.3012	0	0	11.8944	0	0	0	0	0	8.0125	0	0
ENSG00000239921	RP11-59J16.1		3	127199533	127255655	-1	lincRNA	0	0	21.224	48.0377	0	12.8942	36.0011	26.3428	0	0	0	7.79369	9.24932	0	0	11.2908	0	0	0	9.70798	10.0061	19.39	9.10034	0	9.34737	0	9.31584	0	0	0	16.3012	0	0	11.8944	0	0	8.30351	0	57.9828	0	0	9.94036
ENSG00000232284	RP11-518D3.1		1	68297986	68668670	1	lincRNA	16.2551	19.8472	0	0	0	12.8942	6.54566	0	26.2034	0	0	7.79369	0	8.61906	0	0	0	9.23259	18.5487	19.416	10.0061	0	0	0	18.6947	16.8445	18.6317	16.0326	0	0	8.15062	0	19.2957	11.8944	13.2663	38.3223	16.607	16.733	0	24.0375	0	19.8807
ENSG00000255082	RP11-657K20.2		11	88237744	88257222	1	processed_transcript	0	0	42.448	0	0	12.8942	39.274	0	17.4689	9.45501	56.452	23.3811	18.4986	51.7143	0	56.4538	0	36.9303	9.27437	19.416	30.0183	0	72.8027	10.4103	28.0421	16.8445	27.9475	112.228	0	0	32.6025	27.0922	0	35.6833	13.2663	0	41.5175	0	0	24.0375	11.2372	19.8807
ENSG00000250954	RP11-79E3.3		4	33777969	34041515	-1	processed_transcript	0	19.8472	10.612	0	0	0	19.637	13.1714	8.73446	0	18.8173	0	9.24932	8.61906	39.0476	0	0	9.23259	9.27437	9.70798	20.0122	19.39	18.2007	0	9.34737	8.42226	0	16.0326	0	14.5743	8.15062	13.5461	0	23.7889	39.7989	0	0	0	28.9914	8.0125	11.2372	0
ENSG00000188070	C11orf95	chromosome 11 open reading frame 95 [Source:HGNC Symbol;Acc:28449]	11	63527364	63536113	-1	processed_transcript	0	0	0	0	0	38.6827	49.0924	26.3428	0	0	0	15.5874	18.4986	0	0	11.2908	19.9684	0	9.27437	19.416	0	19.39	0	10.4103	18.6947	0	18.6317	16.0326	35.5151	29.1486	24.4519	40.6383	19.2957	0	53.0652	0	41.5175	0	28.9914	16.025	11.2372	19.8807
ENSG00000228678	RP11-255A11.13		9	33500946	33502751	1	processed_transcript	0	0	0	0	13.7982	0	3.27283	0	0	0	18.8173	0	0	8.61906	0	0	9.98422	0	0	9.70798	0	0	9.10034	10.4103	9.34737	8.42226	0	16.0326	0	87.4457	24.4519	13.5461	0	0	0	0	24.9105	0	0	0	56.1861	9.94036
ENSG00000237380	AC009336.21		2	176986339	177001826	-1	processed_transcript	0	0	0	16.0126	0	12.8942	9.81849	13.1714	8.73446	28.365	0	15.5874	27.748	8.61906	9.76191	0	19.9684	9.23259	9.27437	0	10.0061	0	27.301	20.8205	46.7368	25.2668	27.9475	16.0326	0	0	8.15062	0	0	0	0	19.1611	0	0	57.9828	16.025	44.9489	9.94036
ENSG00000229645	C14orf139	chromosome 14 open reading frame 139 [Source:HGNC Symbol;Acc:20353]	14	95873606	95876427	-1	processed_transcript	48.7654	19.8472	0	48.0377	0	12.8942	3.27283	26.3428	0	9.45501	0	0	27.748	8.61906	19.5238	0	9.98422	9.23259	18.5487	9.70798	0	0	9.10034	0	0	0	27.9475	16.0326	0	0	8.15062	0	0	11.8944	0	0	0	0	0	8.0125	0	0
ENSG00000213279	RP1-29C18.9		22	49965912	49969074	-1	processed_transcript	16.2551	0	0	16.0126	13.7982	0	6.54566	0	8.73446	9.45501	9.40867	0	9.24932	0	9.76191	0	0	18.4652	0	0	0	0	9.10034	20.8205	9.34737	0	9.31584	32.0652	0	43.7229	8.15062	0	0	0	26.5326	19.1611	0	0	0	8.0125	0	9.94036
ENSG00000254615	OXR1	oxidation resistance 1 [Source:HGNC Symbol;Acc:15822]	8	107282481	107285002	1	processed_transcript	0	39.6944	0	0	13.7982	0	29.4555	0	8.73446	9.45501	0	7.79369	0	0	19.5238	11.2908	29.9527	9.23259	9.27437	0	10.0061	0	0	20.8205	0	16.8445	9.31584	0	0	0	0	0	0	23.7889	0	0	0	0	0	8.0125	0	0
ENSG00000251446	RP11-375B1.2		5	176153943	176166459	-1	processed_transcript	0	0	21.224	16.0126	41.3947	90.2597	16.3641	0	8.73446	0	9.40867	0	64.7453	94.8096	0	0	0	0	0	0	20.0122	0	0	52.0513	84.1263	0	0	0	0	0	0	0	0	0	0	0	0	0	0	8.0125	0	9.94036
ENSG00000246100	CTC-774J1.2		11	115624966	115631345	-1	lincRNA	0	0	10.612	0	0	25.7885	9.81849	0	0	9.45501	0	0	18.4986	17.2381	19.5238	0	9.98422	0	9.27437	19.416	0	0	0	0	0	8.42226	9.31584	0	0	0	8.15062	0	0	0	0	0	8.30351	0	0	0	0	0
ENSG00000233730	RP4-666F24.3		1	115642293	115645279	1	processed_transcript	16.2551	19.8472	0	0	0	0	0	13.1714	0	9.45501	0	0	0	0	0	11.2908	0	0	0	0	0	0	0	10.4103	0	0	0	0	0	29.1486	40.7531	0	0	0	13.2663	0	0	0	0	0	0	0
ENSG00000228862	RP11-91I20.3		8	61544068	61548830	-1	processed_transcript	0	19.8472	10.612	0	0	12.8942	0	52.6857	0	9.45501	37.6347	7.79369	9.24932	0	9.76191	0	9.98422	0	0	0	10.0061	38.78	0	10.4103	9.34737	8.42226	0	0	0	0	0	0	0	0	0	0	8.30351	0	0	0	22.4744	0
ENSG00000256128	RP11-173C20.2		12	127214333	127256957	-1	lincRNA	16.2551	19.8472	0	16.0126	0	0	0	13.1714	0	9.45501	28.226	15.5874	0	0	39.0476	0	19.9684	0	0	9.70798	10.0061	0	9.10034	10.4103	0	8.42226	0	0	0	0	0	13.5461	0	11.8944	0	0	16.607	0	28.9914	0	0	0
ENSG00000242512	RP11-416O18.1		3	181670161	181721841	1	processed_transcript	0	0	21.224	0	13.7982	0	0	13.1714	0	0	0	31.1747	0	8.61906	9.76191	0	0	0	0	9.70798	0	0	0	0	9.34737	0	0	0	0	14.5743	8.15062	13.5461	19.2957	23.7889	0	38.3223	0	0	0	0	11.2372	0
ENSG00000253344	RP11-346L1.2		8	37483533	37531905	-1	processed_transcript	0	0	0	0	27.5965	0	13.0913	0	0	9.45501	0	15.5874	9.24932	0	0	0	0	0	18.5487	0	0	0	0	0	0	8.42226	0	0	0	29.1486	0	0	19.2957	11.8944	13.2663	19.1611	16.607	0	0	0	0	9.94036
ENSG00000233725	NCRNA00284	non-protein coding RNA 284 [Source:HGNC Symbol;Acc:26981]	13	44596624	44604073	1	processed_transcript	0	19.8472	0	0	0	0	6.54566	0	8.73446	0	37.6347	23.3811	0	0	0	22.5815	0	9.23259	9.27437	0	10.0061	19.39	0	10.4103	9.34737	0	0	0	0	0	0	13.5461	0	23.7889	0	0	0	0	28.9914	0	0	19.8807
ENSG00000253864	AC131025.8		5	148786526	148793660	1	lincRNA	0	39.6944	10.612	0	0	12.8942	3.27283	26.3428	17.4689	0	9.40867	7.79369	0	0	0	22.5815	19.9684	9.23259	18.5487	0	20.0122	19.39	18.2007	0	0	8.42226	18.6317	0	35.5151	14.5743	24.4519	13.5461	0	0	0	19.1611	0	0	28.9914	8.0125	0	19.8807
ENSG00000226203	RP4-760C5.5		20	25936448	25949924	1	processed_transcript	0	19.8472	10.612	0	0	0	6.54566	13.1714	0	18.91	9.40867	7.79369	18.4986	0	9.76191	0	9.98422	9.23259	9.27437	0	0	38.78	9.10034	10.4103	9.34737	0	9.31584	0	17.7576	0	0	13.5461	0	0	0	0	8.30351	0	28.9914	0	0	0
ENSG00000224281	RP3-404F18.2		X	118599997	118603061	-1	lincRNA	0	0	0	0	0	12.8942	0	13.1714	8.73446	0	0	0	9.24932	25.8572	19.5238	11.2908	0	9.23259	9.27437	0	10.0061	0	0	20.8205	9.34737	16.8445	0	0	35.5151	0	8.15062	40.6383	19.2957	11.8944	13.2663	0	8.30351	33.4661	0	8.0125	0	0
ENSG00000236115	RP11-62C3.6		9	94967638	94972440	1	processed_transcript	16.2551	0	10.612	64.0502	0	0	13.0913	26.3428	0	9.45501	0	7.79369	9.24932	0	19.5238	22.5815	0	9.23259	0	0	0	19.39	0	20.8205	0	0	0	0	0	0	8.15062	0	0	0	13.2663	0	0	16.733	0	0	0	0
ENSG00000232043	RP4-530I15.9		20	49187512	49194578	-1	processed_transcript	0	0	0	16.0126	0	12.8942	3.27283	0	0	9.45501	18.8173	0	0	0	0	0	0	9.23259	9.27437	9.70798	0	0	0	0	0	0	0	0	0	0	0	0	57.8871	11.8944	0	19.1611	0	0	0	0	0	0
ENSG00000249364	RP11-434D9.1		5	66675206	67101066	1	processed_transcript	0	0	0	0	0	0	0	0	0	0	0	0	0	0	0	0	0	0	0	0	0	0	0	0	0	0	0	0	0	0	0	0	0	0	0	0	0	0	0	0	0	9.94036
ENSG00000237054	AL132780.10		14	23388665	23392610	1	processed_transcript	0	0	0	0	0	0	0	0	0	0	0	7.79369	0	0	0	0	0	0	0	0	0	0	0	0	0	0	9.31584	0	17.7576	0	16.3012	0	0	11.8944	0	0	0	16.733	0	8.0125	0	0
ENSG00000188477	CLEC19A	C-type lectin domain family 19, member A [Source:HGNC Symbol;Acc:34522]	16	19297061	19333467	1	processed_transcript	0	19.8472	21.224	16.0126	0	0	19.637	65.8571	8.73446	9.45501	9.40867	0	9.24932	0	0	11.2908	0	0	27.8231	0	0	38.78	9.10034	0	0	0	0	0	0	0	0	13.5461	19.2957	11.8944	0	0	24.9105	0	0	0	11.2372	29.8211
ENSG00000246451	AL049840.2		14	104146166	104150352	-1	lincRNA	0	0	0	16.0126	68.9912	0	3.27283	0	8.73446	9.45501	0	0	9.24932	0	0	0	9.98422	36.9303	0	19.416	0	0	27.301	10.4103	0	0	18.6317	32.0652	17.7576	43.7229	0	0	19.2957	0	0	0	0	0	0	0	56.1861	9.94036
ENSG00000233104	RP11-432J9.4		10	72577323	72577968	1	processed_transcript	16.2551	0	0	0	0	0	26.1826	0	8.73446	0	0	0	0	8.61906	9.76191	11.2908	0	9.23259	9.27437	0	0	0	0	0	0	0	9.31584	0	0	0	8.15062	0	38.5914	11.8944	0	76.6445	0	0	14.4957	8.0125	0	0
ENSG00000226380	AC058791.1		7	130565751	130598069	-1	lincRNA	0	0	10.612	0	0	0	13.0913	13.1714	17.4689	18.91	0	0	27.748	8.61906	19.5238	11.2908	0	27.6978	18.5487	9.70798	10.0061	0	9.10034	0	0	16.8445	27.9475	0	0	14.5743	8.15062	27.0922	38.5914	11.8944	0	38.3223	0	33.4661	0	8.0125	22.4744	9.94036
ENSG00000233552	AL139035.1		13	100139216	100149026	-1	lincRNA	0	19.8472	0	16.0126	27.5965	0	9.81849	0	0	9.45501	0	0	18.4986	25.8572	9.76191	0	9.98422	0	0	0	0	0	0	0	0	0	9.31584	16.0326	0	14.5743	8.15062	13.5461	0	0	0	0	8.30351	16.733	0	8.0125	0	9.94036
ENSG00000248165	RP11-44F21.2		4	75919087	75960034	-1	processed_transcript	0	0	0	0	0	0	3.27283	0	8.73446	18.91	28.226	7.79369	0	8.61906	9.76191	11.2908	9.98422	0	0	0	10.0061	0	0	20.8205	0	0	0	0	17.7576	0	0	0	0	0	0	0	0	0	0	16.025	0	19.8807
ENSG00000226458	RP11-417O11.6		10	75788171	75789962	1	processed_transcript	0	0	0	0	0	0	3.27283	0	26.2034	47.2751	9.40867	7.79369	9.24932	25.8572	29.2857	0	9.98422	9.23259	0	0	20.0122	19.39	9.10034	10.4103	9.34737	25.2668	9.31584	16.0326	0	43.7229	0	40.6383	19.2957	23.7889	79.5978	0	8.30351	16.733	14.4957	104.162	44.9489	29.8211
ENSG00000250920	RP11-297P16.4		4	104472084	104480284	-1	processed_transcript	0	19.8472	10.612	32.0251	13.7982	0	3.27283	39.5142	0	0	18.8173	23.3811	0	17.2381	19.5238	11.2908	0	18.4652	0	0	10.0061	0	0	10.4103	0	8.42226	27.9475	16.0326	17.7576	14.5743	0	13.5461	19.2957	0	13.2663	0	8.30351	0	0	8.0125	0	0
ENSG00000250905	RP11-707F2.1		4	150587209	150632301	1	processed_transcript	0	0	0	16.0126	0	0	3.27283	0	8.73446	0	9.40867	15.5874	9.24932	8.61906	29.2857	22.5815	0	9.23259	9.27437	0	10.0061	0	45.5017	10.4103	0	0	9.31584	0	17.7576	0	16.3012	0	19.2957	0	26.5326	0	0	0	0	16.025	22.4744	0
ENSG00000236673	RP11-69I8.2		6	132223103	132241705	1	lincRNA	32.5103	0	0	0	0	12.8942	13.0913	0	17.4689	0	9.40867	15.5874	9.24932	17.2381	19.5238	0	19.9684	27.6978	27.8231	9.70798	0	19.39	27.301	20.8205	9.34737	25.2668	0	0	0	29.1486	8.15062	40.6383	0	59.4721	0	0	8.30351	33.4661	0	8.0125	22.4744	19.8807
ENSG00000231607	DLEU2	deleted in lymphocytic leukemia 2 (non-protein coding) [Source:HGNC Symbol;Acc:13748]	13	50601269	50699856	-1	lincRNA	0	39.6944	0	0	0	0	6.54566	0	0	18.91	9.40867	23.3811	9.24932	0	0	0	19.9684	9.23259	0	0	0	77.56	0	0	0	0	27.9475	0	17.7576	0	0	0	19.2957	0	0	0	0	0	0	8.0125	0	19.8807
ENSG00000232442	CTD-3184A7.4		20	62258580	62260177	1	processed_transcript	65.0206	0	21.224	0	0	12.8942	9.81849	0	0	9.45501	9.40867	0	18.4986	17.2381	9.76191	11.2908	19.9684	9.23259	0	0	0	0	0	10.4103	0	16.8445	18.6317	0	0	0	0	13.5461	0	0	0	0	16.607	0	14.4957	0	11.2372	9.94036
ENSG00000233349	RP11-427O13.3		13	85136499	85137371	1	processed_transcript	0	0	0	0	0	0	6.54566	13.1714	17.4689	0	0	15.5874	0	0	0	0	0	36.9303	0	9.70798	30.0183	0	0	0	9.34737	0	0	0	35.5151	0	0	0	0	11.8944	0	0	8.30351	0	0	0	0	0
ENSG00000227544	AC018647.3		7	35756055	35774497	1	processed_transcript	0	39.6944	31.836	32.0251	13.7982	0	3.27283	13.1714	43.6723	37.8201	18.8173	0	83.2439	25.8572	9.76191	11.2908	39.9369	9.23259	55.6462	9.70798	30.0183	19.39	18.2007	31.2308	56.0842	0	46.5792	32.0652	17.7576	0	24.4519	27.0922	38.5914	11.8944	0	38.3223	8.30351	16.733	0	8.0125	0	29.8211
ENSG00000183016	IQCA1P1	IQ motif containing with AAA domain 1 pseudogene 1 [Source:HGNC Symbol;Acc:22831]	7	150887960	150902581	-1	processed_transcript	0	19.8472	0	0	0	0	9.81849	0	0	0	0	0	0	0	9.76191	0	9.98422	18.4652	0	0	10.0061	0	0	0	0	0	0	0	0	14.5743	32.6025	27.0922	0	23.7889	13.2663	38.3223	24.9105	0	0	0	0	0
ENSG00000225465	RFPL1-AS1	RFPL1 antisense RNA 1 (non-protein coding) [Source:HGNC Symbol;Acc:9978]	22	29833006	29838118	-1	processed_transcript	0	19.8472	21.224	80.0628	27.5965	51.577	52.3653	26.3428	0	9.45501	18.8173	15.5874	9.24932	17.2381	0	22.5815	0	18.4652	0	29.124	10.0061	0	0	10.4103	18.6947	8.42226	0	16.0326	0	14.5743	16.3012	0	0	0	13.2663	0	0	0	0	16.025	0	19.8807
ENSG00000250924	AC007245.1		7	38381216	38418238	1	lincRNA	32.5103	0	0	0	0	12.8942	6.54566	0	8.73446	0	0	15.5874	0	8.61906	0	11.2908	0	9.23259	0	0	10.0061	0	9.10034	0	0	0	0	0	17.7576	0	8.15062	0	0	0	0	0	8.30351	0	14.4957	8.0125	22.4744	0
ENSG00000230366	DSCR9	Down syndrome critical region gene 9 (non-protein coding) [Source:HGNC Symbol;Acc:16301]	21	38580804	38594041	1	lincRNA	0	39.6944	53.06	32.0251	41.3947	12.8942	9.81849	65.8571	0	9.45501	9.40867	38.9684	18.4986	0	19.5238	11.2908	9.98422	0	27.8231	0	0	0	0	0	37.3895	0	0	16.0326	0	29.1486	89.6569	13.5461	0	35.6833	0	57.4834	24.9105	0	0	8.0125	0	0
ENSG00000242828	RP11-47P18.1		3	80810193	80838114	-1	processed_transcript	16.2551	0	0	0	13.7982	12.8942	22.9098	0	8.73446	0	9.40867	23.3811	27.748	17.2381	9.76191	11.2908	9.98422	0	0	38.8319	20.0122	0	0	0	0	8.42226	27.9475	48.0977	53.2727	0	0	40.6383	0	23.7889	0	19.1611	0	0	14.4957	8.0125	0	0
ENSG00000233391	AC006504.1		19	28284402	28297684	1	lincRNA	0	0	0	16.0126	13.7982	0	0	0	0	9.45501	0	15.5874	36.9973	0	0	0	0	0	18.5487	9.70798	0	19.39	18.2007	0	18.6947	33.689	0	80.1629	0	14.5743	8.15062	0	0	11.8944	13.2663	38.3223	16.607	0	14.4957	8.0125	0	0
ENSG00000229589	RP11-216F19.1		3	38492518	38496311	-1	lincRNA	16.2551	39.6944	21.224	48.0377	13.7982	38.6827	16.3641	39.5142	0	18.91	0	0	9.24932	8.61906	9.76191	0	0	9.23259	9.27437	0	0	77.56	18.2007	31.2308	18.6947	0	0	16.0326	0	14.5743	8.15062	13.5461	0	11.8944	26.5326	0	8.30351	0	0	16.025	0	9.94036
ENSG00000247185	SUZ12P	suppressor of zeste 12 homolog pseudogene [Source:HGNC Symbol;Acc:32421]	17	29036657	29097067	1	lincRNA	16.2551	0	0	0	0	0	22.9098	0	0	37.8201	0	7.79369	36.9973	8.61906	0	11.2908	0	18.4652	18.5487	9.70798	0	0	18.2007	10.4103	0	16.8445	27.9475	32.0652	17.7576	29.1486	0	13.5461	19.2957	0	26.5326	0	16.607	0	28.9914	8.0125	11.2372	19.8807
ENSG00000224204	Y10196.2		X	22180850	22191100	-1	processed_transcript	32.5103	0	10.612	0	0	12.8942	3.27283	0	0	0	0	7.79369	0	0	0	0	0	0	0	0	0	0	0	0	0	0	0	0	0	0	0	0	0	0	0	0	0	0	0	0	0	0
ENSG00000223745	RP4-717I23.3		1	93727743	93811582	-1	processed_transcript	0	59.5415	0	0	0	0	13.0913	0	0	9.45501	9.40867	15.5874	0	0	9.76191	0	0	0	0	0	10.0061	19.39	0	0	9.34737	0	0	0	0	0	16.3012	27.0922	19.2957	11.8944	13.2663	38.3223	8.30351	0	0	16.025	11.2372	9.94036
ENSG00000253143	RP11-333A23.3		8	71383347	71392858	-1	processed_transcript	0	59.5415	0	0	0	0	0	26.3428	0	0	0	0	9.24932	0	29.2857	0	0	0	0	0	0	19.39	9.10034	0	0	0	0	0	35.5151	0	0	27.0922	0	11.8944	0	0	0	0	0	0	11.2372	0
ENSG00000234708	AC006483.1		7	5553485	5565173	1	lincRNA	0	0	10.612	0	13.7982	0	16.3641	0	17.4689	37.8201	0	15.5874	0	0	39.0476	0	0	55.3955	0	29.124	10.0061	19.39	0	10.4103	18.6947	0	18.6317	32.0652	35.5151	14.5743	0	27.0922	0	0	13.2663	19.1611	0	0	0	8.0125	0	0
ENSG00000163364	AC017048.3		2	177494568	177502659	-1	processed_transcript	0	0	0	16.0126	0	12.8942	0	0	0	0	0	0	9.24932	0	0	0	0	27.6978	0	0	10.0061	0	0	20.8205	9.34737	25.2668	18.6317	0	0	0	8.15062	0	0	47.5777	13.2663	0	0	0	0	16.025	22.4744	9.94036
ENSG00000231383	RP11-293N1.1		3	191955826	192000886	1	processed_transcript	0	0	0	0	0	0	3.27283	0	0	18.91	9.40867	0	27.748	8.61906	29.2857	0	19.9684	9.23259	27.8231	0	30.0183	0	0	10.4103	18.6947	25.2668	9.31584	0	53.2727	29.1486	0	0	19.2957	23.7889	0	19.1611	0	0	14.4957	8.0125	22.4744	0
ENSG00000230294	RP13-507P19.2		12	131832015	131852100	1	lincRNA	16.2551	0	0	16.0126	13.7982	0	16.3641	0	17.4689	18.91	0	7.79369	9.24932	17.2381	9.76191	0	9.98422	9.23259	0	0	20.0122	19.39	0	0	18.6947	8.42226	9.31584	32.0652	0	0	0	0	38.5914	0	53.0652	0	16.607	0	28.9914	0	0	0
ENSG00000117242	PINK1-AS1	PINK1 antisense RNA 1 (non-protein coding) [Source:HGNC Symbol;Acc:38872]	1	20969150	20978686	-1	processed_transcript	0	0	21.224	0	0	25.7885	16.3641	13.1714	8.73446	9.45501	0	0	9.24932	25.8572	0	0	0	0	0	19.416	10.0061	0	9.10034	10.4103	0	0	18.6317	16.0326	0	0	16.3012	13.5461	0	11.8944	0	0	8.30351	0	14.4957	0	0	0
ENSG00000224715	CITF22-49D8.1		22	47741319	47769291	1	processed_transcript	0	19.8472	0	0	0	0	13.0913	0	0	0	0	7.79369	0	0	0	11.2908	0	9.23259	0	0	10.0061	0	9.10034	0	9.34737	16.8445	0	0	0	14.5743	0	0	38.5914	23.7889	0	0	16.607	16.733	14.4957	0	11.2372	9.94036
ENSG00000225074	NCRNA00261	non-protein coding RNA 261 [Source:HGNC Symbol;Acc:16189]	20	22541191	22559280	-1	lincRNA	0	0	0	0	0	0	9.81849	13.1714	8.73446	0	0	0	9.24932	0	0	0	0	0	0	0	0	0	0	0	0	8.42226	0	0	0	0	8.15062	13.5461	0	0	0	0	8.30351	0	0	0	0	0
ENSG00000230393	AC092667.2		2	100721381	100723966	1	processed_transcript	0	19.8472	53.06	0	55.193	0	42.5468	13.1714	8.73446	9.45501	28.226	7.79369	18.4986	25.8572	39.0476	0	9.98422	0	0	0	10.0061	0	27.301	20.8205	0	0	27.9475	0	17.7576	0	8.15062	0	0	11.8944	0	76.6445	8.30351	0	14.4957	24.0375	11.2372	0
ENSG00000238287	RP11-656D10.3		1	40958829	40974333	-1	processed_transcript	0	19.8472	21.224	64.0502	13.7982	103.154	62.1838	13.1714	8.73446	9.45501	18.8173	23.3811	18.4986	8.61906	0	0	9.98422	18.4652	18.5487	29.124	10.0061	0	9.10034	41.6411	37.3895	16.8445	0	32.0652	17.7576	0	32.6025	40.6383	96.4785	0	13.2663	19.1611	16.607	16.733	0	8.0125	0	19.8807
ENSG00000226629	AC019349.2		17	39705858	39710747	-1	lincRNA	0	0	0	16.0126	13.7982	0	3.27283	13.1714	26.2034	9.45501	9.40867	0	0	8.61906	0	0	19.9684	0	0	0	0	0	0	0	0	0	9.31584	16.0326	17.7576	0	0	0	0	11.8944	0	0	0	0	0	0	33.7117	9.94036
ENSG00000246273	RP11-540A21.3		11	9779839	9832866	1	lincRNA	0	0	0	0	41.3947	12.8942	9.81849	0	8.73446	0	9.40867	0	9.24932	8.61906	0	0	0	9.23259	0	9.70798	0	0	0	10.4103	9.34737	16.8445	9.31584	0	0	0	24.4519	13.5461	0	0	26.5326	0	8.30351	33.4661	0	8.0125	0	9.94036
ENSG00000108819	PPP1R9B	protein phosphatase 1, regulatory (inhibitor) subunit 9B [Source:HGNC Symbol;Acc:9298]	17	48211104	48227991	-1	processed_transcript	0	0	21.224	16.0126	13.7982	12.8942	6.54566	13.1714	17.4689	9.45501	18.8173	0	0	0	19.5238	0	0	0	9.27437	9.70798	0	38.78	9.10034	0	9.34737	8.42226	0	0	0	0	16.3012	13.5461	19.2957	0	0	0	8.30351	16.733	0	0	0	0
ENSG00000244342	RP11-129K20.2		3	62936105	63110738	1	lincRNA	0	19.8472	0	0	0	0	19.637	13.1714	17.4689	28.365	9.40867	0	36.9973	25.8572	0	11.2908	9.98422	18.4652	55.6462	9.70798	0	38.78	9.10034	20.8205	37.3895	42.1113	0	48.0977	0	29.1486	8.15062	13.5461	0	0	0	0	0	0	14.4957	16.025	0	0
ENSG00000225914	XXbac-BPG154L12.4		6	32223488	32233615	1	processed_transcript	16.2551	0	0	16.0126	13.7982	0	3.27283	39.5142	0	0	9.40867	0	46.2466	0	9.76191	0	0	0	0	0	0	19.39	18.2007	0	0	0	9.31584	16.0326	0	0	0	0	19.2957	0	13.2663	0	16.607	0	0	0	0	0
ENSG00000227053	RP11-395B7.4		7	100657601	100660889	-1	processed_transcript	0	0	0	0	0	0	3.27283	0	0	0	0	7.79369	0	8.61906	9.76191	0	0	0	9.27437	9.70798	0	0	0	0	0	8.42226	0	0	53.2727	0	0	0	57.8871	0	0	19.1611	0	16.733	0	24.0375	0	0
ENSG00000234186	C16orf82	chromosome 16 open reading frame 82 [Source:HGNC Symbol;Acc:30755]	16	27078028	27080486	1	processed_transcript	0	0	21.224	16.0126	0	0	0	26.3428	0	9.45501	37.6347	7.79369	9.24932	0	48.8095	33.8723	0	0	0	29.124	10.0061	19.39	0	0	9.34737	0	0	0	0	0	0	13.5461	0	0	0	0	8.30351	16.733	14.4957	0	0	9.94036
ENSG00000235621	RP1-66N13.3		20	46983957	46999372	1	lincRNA	0	0	10.612	0	27.5965	0	0	0	0	0	0	7.79369	0	0	0	0	0	0	0	0	0	0	0	0	0	0	9.31584	0	0	0	0	0	19.2957	0	0	0	0	0	0	0	0	9.94036
ENSG00000232411	AC009495.3		2	166689558	166695608	-1	processed_transcript	0	0	0	0	27.5965	0	6.54566	0	8.73446	0	0	0	9.24932	0	0	0	0	0	0	0	0	19.39	0	0	0	0	9.31584	0	0	0	0	0	0	0	0	19.1611	0	0	14.4957	0	0	0
ENSG00000215447	BX322557.10		21	46707967	46711653	1	lincRNA	0	79.3887	0	48.0377	27.5965	12.8942	13.0913	26.3428	0	0	0	23.3811	0	8.61906	0	11.2908	0	0	9.27437	19.416	0	0	0	0	9.34737	8.42226	0	0	0	0	0	0	0	0	13.2663	19.1611	8.30351	16.733	14.4957	16.025	22.4744	9.94036
ENSG00000247809	AC016251.2		15	96812001	96870577	-1	lincRNA	0	0	0	0	0	0	6.54566	0	8.73446	0	0	7.79369	9.24932	0	19.5238	11.2908	9.98422	18.4652	18.5487	9.70798	0	19.39	0	10.4103	0	16.8445	18.6317	0	0	0	16.3012	0	0	0	0	0	8.30351	16.733	14.4957	0	44.9489	19.8807
ENSG00000237311	RP6-159A1.3		X	65219593	65220913	1	processed_transcript	0	19.8472	10.612	0	0	0	13.0913	0	0	0	0	7.79369	0	0	0	33.8723	0	0	9.27437	0	10.0061	0	0	20.8205	9.34737	0	0	16.0326	0	29.1486	0	0	0	0	13.2663	19.1611	16.607	16.733	0	24.0375	11.2372	9.94036
ENSG00000234771	RP11-395P17.3		9	130873450	130881013	-1	processed_transcript	0	59.5415	0	16.0126	13.7982	0	9.81849	0	0	9.45501	0	0	0	8.61906	19.5238	11.2908	0	0	0	0	0	0	0	10.4103	9.34737	8.42226	0	0	0	0	0	13.5461	19.2957	0	0	0	8.30351	0	0	8.0125	0	0
ENSG00000226808	RP11-168P8.2		10	44354859	44390881	1	processed_transcript	0	39.6944	0	0	0	0	6.54566	13.1714	0	0	0	0	0	0	9.76191	11.2908	0	9.23259	0	0	0	0	0	10.4103	0	16.8445	18.6317	0	0	14.5743	0	27.0922	0	11.8944	0	0	8.30351	0	14.4957	0	0	0
ENSG00000226017	RP11-129B22.7		3	64173220	64186641	1	processed_transcript	16.2551	19.8472	0	0	13.7982	0	9.81849	13.1714	0	9.45501	0	0	18.4986	8.61906	9.76191	0	0	0	0	9.70798	10.0061	0	18.2007	0	0	0	9.31584	0	0	0	0	0	0	11.8944	0	0	0	0	14.4957	8.0125	0	0
ENSG00000250740	RP11-710F7.2		4	106848217	106853879	-1	processed_transcript	0	39.6944	0	0	0	0	0	0	0	9.45501	0	7.79369	0	0	0	0	0	0	0	19.416	0	19.39	18.2007	41.6411	0	0	18.6317	32.0652	17.7576	0	0	0	0	0	13.2663	19.1611	0	0	14.4957	0	0	9.94036
ENSG00000236197	AC002429.5		7	94784517	94843644	-1	processed_transcript	16.2551	59.5415	10.612	0	0	0	3.27283	26.3428	0	0	0	7.79369	0	8.61906	68.3333	11.2908	9.98422	18.4652	0	0	10.0061	38.78	9.10034	10.4103	0	8.42226	0	0	0	0	0	0	38.5914	23.7889	0	0	0	16.733	0	16.025	0	9.94036
ENSG00000255272	RP11-646J21.6		11	33797734	33801041	1	processed_transcript	16.2551	0	0	0	0	0	3.27283	0	0	0	9.40867	0	0	8.61906	0	0	0	0	46.3719	0	0	0	0	0	0	16.8445	0	0	17.7576	14.5743	8.15062	13.5461	19.2957	0	0	0	24.9105	0	0	0	11.2372	0
ENSG00000247687	AC006504.2		19	28281402	28284848	-1	lincRNA	0	0	0	0	0	0	6.54566	0	0	0	18.8173	7.79369	18.4986	0	9.76191	0	0	0	0	0	10.0061	0	0	0	0	42.1113	0	32.0652	0	0	0	0	0	11.8944	0	0	0	0	0	8.0125	0	9.94036
ENSG00000246422	CTD-2024I7.13		5	140937878	140944830	1	processed_transcript	0	0	0	0	0	25.7885	0	13.1714	0	0	0	0	0	0	9.76191	0	0	0	0	0	0	19.39	0	0	0	0	9.31584	16.0326	0	0	0	0	0	0	0	0	8.30351	0	0	0	0	0
ENSG00000254718	CTD-2184C24.2		14	60706839	60715483	-1	processed_transcript	0	0	21.224	16.0126	13.7982	25.7885	0	0	0	9.45501	0	7.79369	18.4986	8.61906	9.76191	11.2908	9.98422	0	18.5487	0	0	0	0	10.4103	0	0	9.31584	0	0	0	0	0	0	0	0	0	8.30351	16.733	14.4957	16.025	0	9.94036
ENSG00000243840	AC108058.1		2	105990550	105992540	1	lincRNA	0	19.8472	10.612	32.0251	0	0	6.54566	0	8.73446	18.91	0	0	9.24932	0	9.76191	0	0	9.23259	0	0	0	58.17	18.2007	10.4103	0	8.42226	0	0	0	0	0	13.5461	0	0	0	0	0	0	43.4871	0	0	9.94036
ENSG00000230212	AP000688.14		21	37441940	37498938	-1	processed_transcript	16.2551	0	0	0	13.7982	12.8942	0	0	0	9.45501	9.40867	7.79369	18.4986	17.2381	9.76191	0	9.98422	0	0	9.70798	10.0061	0	9.10034	10.4103	9.34737	0	0	0	17.7576	43.7229	0	27.0922	0	11.8944	0	0	0	16.733	0	0	11.2372	0
ENSG00000237152	DLEU7-AS1	DLEU7 antisense RNA 1 (non-protein coding) [Source:HGNC Symbol;Acc:39966]	13	51381992	51423145	1	processed_transcript	16.2551	0	10.612	0	27.5965	0	3.27283	0	0	9.45501	0	0	27.748	0	0	0	0	18.4652	0	0	0	0	18.2007	10.4103	0	0	0	0	0	0	0	0	0	0	0	0	0	0	0	0	22.4744	9.94036
ENSG00000228150	RP11-84A14.4		1	10002981	10010032	1	processed_transcript	0	0	0	0	0	0	0	0	0	9.45501	0	7.79369	9.24932	0	0	0	0	0	0	0	0	38.78	0	0	9.34737	0	0	0	0	14.5743	0	27.0922	0	0	0	19.1611	0	16.733	14.4957	16.025	0	0
ENSG00000237438	CECR7	cat eye syndrome chromosome region, candidate 7 (non-protein coding) [Source:HGNC Symbol;Acc:1845]	22	17517460	17539682	1	processed_transcript	0	0	0	16.0126	41.3947	12.8942	3.27283	26.3428	0	0	0	31.1747	9.24932	0	9.76191	0	29.9527	9.23259	9.27437	9.70798	0	0	9.10034	0	0	0	9.31584	16.0326	0	0	0	0	0	0	0	0	16.607	0	14.4957	0	0	9.94036
ENSG00000179818	AC136007.2		2	70189395	70315686	-1	processed_transcript	0	39.6944	0	16.0126	13.7982	0	26.1826	0	17.4689	28.365	0	7.79369	0	8.61906	0	0	19.9684	0	0	9.70798	20.0122	0	18.2007	10.4103	9.34737	0	9.31584	32.0652	17.7576	0	32.6025	13.5461	0	11.8944	13.2663	19.1611	0	0	0	0	0	0
ENSG00000231971	RP11-557H15.3		6	134749378	134841723	-1	processed_transcript	0	0	0	16.0126	0	12.8942	19.637	0	0	9.45501	0	0	0	8.61906	0	11.2908	0	0	0	0	0	0	9.10034	10.4103	9.34737	0	0	0	0	0	0	0	0	0	0	0	8.30351	0	0	0	22.4744	9.94036
ENSG00000234105	GS1-278J22.1		7	53582685	53584809	-1	processed_transcript	0	0	10.612	0	0	12.8942	6.54566	0	17.4689	18.91	0	0	9.24932	8.61906	29.2857	0	9.98422	0	0	0	0	0	0	0	9.34737	0	0	0	0	14.5743	0	40.6383	0	23.7889	0	0	8.30351	0	0	16.025	0	0
ENSG00000244701	RP5-894A10.2		7	141352181	141356610	-1	processed_transcript	0	0	0	16.0126	0	12.8942	6.54566	0	26.2034	9.45501	18.8173	0	27.748	17.2381	39.0476	0	0	18.4652	18.5487	19.416	10.0061	0	54.602	0	18.6947	8.42226	0	16.0326	0	0	0	27.0922	0	11.8944	0	0	16.607	0	0	16.025	0	9.94036
ENSG00000240204	RP11-305M3.3		7	129142320	129152759	1	lincRNA	16.2551	0	0	16.0126	0	0	6.54566	0	0	0	0	15.5874	0	0	9.76191	0	0	0	0	0	10.0061	19.39	0	0	0	0	9.31584	0	0	0	0	0	0	0	0	0	0	0	0	8.0125	0	9.94036
ENSG00000234070	RP11-415L24.1		1	217954540	217958462	-1	processed_transcript	0	0	0	0	55.193	0	0	0	0	18.91	18.8173	46.7621	0	17.2381	0	45.163	19.9684	0	9.27437	9.70798	0	0	0	93.6924	0	0	18.6317	0	0	0	0	13.5461	38.5914	0	0	19.1611	16.607	0	0	8.0125	0	19.8807
ENSG00000251459	RP11-319E12.2		4	58357556	58361399	1	processed_transcript	0	19.8472	0	0	0	25.7885	16.3641	26.3428	8.73446	18.91	9.40867	0	18.4986	8.61906	19.5238	0	0	0	18.5487	9.70798	0	0	9.10034	0	9.34737	0	0	0	0	14.5743	89.6569	94.8227	0	35.6833	0	0	0	0	14.4957	0	0	9.94036
ENSG00000245208	AC103876.1		15	83876655	83896949	1	lincRNA	0	0	0	0	0	12.8942	6.54566	0	8.73446	0	0	7.79369	0	25.8572	0	0	9.98422	0	18.5487	19.416	10.0061	0	0	0	18.6947	0	0	0	0	0	0	0	0	0	0	19.1611	16.607	0	0	8.0125	0	0
ENSG00000256232	RP11-771K4.1		12	31516415	31522235	-1	lincRNA	32.5103	0	0	0	0	12.8942	9.81849	13.1714	0	9.45501	0	0	0	8.61906	0	0	0	18.4652	0	0	10.0061	0	0	0	9.34737	8.42226	9.31584	16.0326	0	14.5743	0	0	0	0	0	0	0	0	14.4957	0	11.2372	0
ENSG00000251249	RP11-73G16.1		4	152877143	152890533	1	processed_transcript	0	19.8472	0	0	0	0	0	26.3428	8.73446	0	18.8173	0	9.24932	0	0	0	9.98422	0	27.8231	0	20.0122	0	0	0	9.34737	33.689	0	0	0	0	0	0	0	11.8944	0	0	0	0	14.4957	0	11.2372	0
ENSG00000185904	RP11-178A10.1		10	42970991	42990784	1	lincRNA	0	19.8472	21.224	0	27.5965	25.7885	13.0913	13.1714	0	18.91	0	7.79369	46.2466	25.8572	19.5238	45.163	39.9369	36.9303	27.8231	9.70798	0	0	0	10.4103	0	25.2668	9.31584	16.0326	0	29.1486	16.3012	40.6383	0	11.8944	0	38.3223	8.30351	16.733	28.9914	64.1	0	9.94036
ENSG00000206573	RP11-58B17.1		3	9391373	9440263	-1	processed_transcript	0	0	10.612	0	0	0	0	0	0	9.45501	9.40867	0	9.24932	0	0	0	29.9527	18.4652	0	9.70798	40.0244	0	9.10034	10.4103	9.34737	0	0	16.0326	35.5151	0	16.3012	27.0922	57.8871	0	0	0	16.607	0	28.9914	0	0	9.94036
ENSG00000248008	RP11-18C24.6		12	120928131	120933743	-1	lincRNA	0	0	0	0	0	12.8942	6.54566	0	17.4689	9.45501	37.6347	7.79369	9.24932	8.61906	0	22.5815	0	0	0	9.70798	0	0	0	10.4103	0	8.42226	0	16.0326	0	14.5743	16.3012	0	0	0	26.5326	0	8.30351	16.733	0	16.025	33.7117	19.8807
ENSG00000226688	RP11-429G19.2		10	97512963	97849995	-1	processed_transcript	0	0	0	16.0126	27.5965	0	3.27283	0	8.73446	0	0	0	18.4986	34.4762	0	11.2908	9.98422	0	27.8231	29.124	0	19.39	0	0	0	0	27.9475	0	0	14.5743	40.7531	0	0	0	0	0	8.30351	16.733	0	16.025	0	0
ENSG00000230215	RP11-328G15.2		3	184264502	184274706	-1	processed_transcript	0	79.3887	10.612	32.0251	13.7982	0	3.27283	13.1714	0	0	18.8173	0	0	0	0	0	9.98422	0	9.27437	0	0	19.39	9.10034	0	0	16.8445	0	0	0	0	8.15062	0	19.2957	11.8944	0	0	0	0	14.4957	0	0	9.94036
ENSG00000243150	RP11-538P18.2		3	158263009	158288855	-1	lincRNA	0	19.8472	21.224	16.0126	0	0	0	0	17.4689	0	0	0	0	8.61906	0	0	19.9684	0	0	0	0	0	0	10.4103	9.34737	8.42226	9.31584	0	0	0	0	0	0	0	0	0	0	16.733	28.9914	0	0	9.94036
ENSG00000243583	RP4-669B10.3		7	143651937	143694405	1	processed_transcript	16.2551	0	0	0	0	12.8942	3.27283	26.3428	8.73446	0	9.40867	0	0	8.61906	78.0953	11.2908	0	0	0	0	10.0061	38.78	27.301	0	9.34737	0	18.6317	0	0	0	0	0	0	0	0	0	0	0	28.9914	8.0125	0	0
ENSG00000248309	CTC-454M9.1		5	88179145	88762215	1	lincRNA	0	0	0	16.0126	13.7982	0	9.81849	13.1714	26.2034	9.45501	0	15.5874	9.24932	0	0	0	0	0	0	19.416	10.0061	0	9.10034	10.4103	28.0421	25.2668	0	0	17.7576	14.5743	24.4519	0	0	11.8944	13.2663	0	58.1246	0	0	40.0625	0	0
ENSG00000229563	RP11-245M24.1		X	45364633	45489447	1	lincRNA	0	0	0	0	0	0	0	0	8.73446	0	18.8173	38.9684	9.24932	0	0	11.2908	0	0	0	19.416	20.0122	0	0	31.2308	18.6947	8.42226	27.9475	32.0652	0	0	24.4519	0	19.2957	11.8944	26.5326	0	16.607	16.733	14.4957	24.0375	0	19.8807
ENSG00000235831	AC018816.4		3	4938493	5021646	-1	lincRNA	0	0	21.224	16.0126	27.5965	0	3.27283	13.1714	0	0	0	7.79369	0	0	9.76191	0	9.98422	0	0	0	10.0061	0	9.10034	0	9.34737	0	0	0	0	0	8.15062	0	0	0	0	0	16.607	0	57.9828	8.0125	11.2372	0
ENSG00000254325	RP11-318K15.2		8	56806154	56808276	1	processed_transcript	16.2551	0	0	0	0	0	9.81849	26.3428	0	9.45501	9.40867	7.79369	9.24932	0	0	0	9.98422	9.23259	0	0	0	0	9.10034	0	0	8.42226	9.31584	0	17.7576	0	0	27.0922	0	0	13.2663	0	8.30351	0	14.4957	16.025	11.2372	9.94036
ENSG00000239205	RP11-747D18.1		3	164867794	164875850	-1	processed_transcript	0	19.8472	42.448	0	0	0	3.27283	13.1714	8.73446	0	0	0	27.748	0	29.2857	0	0	0	0	0	0	19.39	0	10.4103	18.6947	0	0	0	17.7576	0	8.15062	13.5461	0	0	0	19.1611	8.30351	0	28.9914	0	0	0
ENSG00000225166	AC012462.2		2	216318430	216328594	1	processed_transcript	0	0	10.612	0	0	12.8942	13.0913	0	0	18.91	9.40867	0	9.24932	51.7143	19.5238	0	0	0	0	9.70798	0	0	0	10.4103	0	8.42226	0	32.0652	35.5151	14.5743	0	54.1844	19.2957	11.8944	0	0	0	0	0	32.05	202.27	9.94036
ENSG00000246432	AC010913.1		2	73511662	73518113	1	lincRNA	0	0	10.612	0	0	12.8942	32.7283	0	26.2034	0	9.40867	0	9.24932	25.8572	9.76191	0	0	0	0	0	10.0061	0	9.10034	0	18.6947	8.42226	37.2634	32.0652	0	0	0	13.5461	0	11.8944	0	0	0	0	0	0	11.2372	0
ENSG00000232117	RP11-490N5.2		13	30726023	30733758	-1	processed_transcript	16.2551	0	0	0	0	0	13.0913	0	0	0	0	15.5874	0	0	0	0	0	0	0	19.416	0	0	0	10.4103	0	16.8445	0	0	17.7576	14.5743	8.15062	0	0	11.8944	0	0	8.30351	0	14.4957	0	0	0
ENSG00000241684	CTD-2230D16.1		3	64670585	64997143	1	lincRNA	0	39.6944	10.612	0	0	0	22.9098	0	0	0	9.40867	0	18.4986	0	0	11.2908	0	9.23259	27.8231	19.416	30.0183	19.39	0	0	0	8.42226	9.31584	16.0326	35.5151	14.5743	8.15062	0	38.5914	0	0	0	0	0	0	8.0125	11.2372	39.7614
ENSG00000241388	HNF1A-AS1	HNF1A antisense RNA 1 (non-protein coding) [Source:HGNC Symbol;Acc:26785]	12	121406416	121418768	-1	processed_transcript	0	0	0	0	13.7982	0	3.27283	0	17.4689	9.45501	0	7.79369	9.24932	0	19.5238	0	0	0	9.27437	38.8319	20.0122	0	18.2007	10.4103	0	8.42226	0	16.0326	0	0	0	13.5461	0	0	0	0	0	0	14.4957	8.0125	22.4744	9.94036
ENSG00000234948	RP4-723E3.1		20	50827184	51266970	1	processed_transcript	16.2551	0	10.612	16.0126	0	0	16.3641	13.1714	0	0	0	23.3811	9.24932	8.61906	48.8095	11.2908	0	0	9.27437	0	10.0061	38.78	9.10034	0	0	0	0	0	0	0	0	13.5461	0	0	0	0	8.30351	16.733	14.4957	16.025	0	0
ENSG00000230658	AC006039.4		7	23140847	23145322	-1	lincRNA	0	0	0	0	0	0	0	0	0	0	0	0	0	0	0	0	0	0	0	0	0	0	0	0	0	0	0	0	0	0	0	0	0	0	0	0	0	0	0	0	0	0
ENSG00000249707	AC024592.1		19	5836244	5839733	1	lincRNA	16.2551	0	0	0	0	0	3.27283	13.1714	0	0	0	0	9.24932	0	0	11.2908	0	9.23259	0	9.70798	0	0	0	0	0	0	0	0	0	0	0	0	0	0	13.2663	0	0	0	0	0	0	9.94036
ENSG00000255002	CTD-2509G16.2		14	65679611	65689065	-1	processed_transcript	0	0	0	32.0251	13.7982	0	3.27283	0	0	18.91	9.40867	7.79369	0	0	48.8095	0	19.9684	9.23259	0	9.70798	0	0	0	10.4103	9.34737	0	0	0	0	0	73.3556	0	0	11.8944	13.2663	0	49.8211	0	0	0	0	9.94036
ENSG00000234608	C12orf47	chromosome 12 open reading frame 47 [Source:HGNC Symbol;Acc:24091]	12	112277571	112280706	-1	lincRNA	32.5103	19.8472	0	0	0	12.8942	6.54566	13.1714	0	0	0	15.5874	18.4986	0	0	0	0	0	9.27437	0	0	0	0	0	0	0	0	16.0326	35.5151	0	8.15062	0	0	0	13.2663	19.1611	49.8211	0	0	16.025	0	0
ENSG00000229847	EMX2OS	EMX2 opposite strand (non-protein coding) [Source:HGNC Symbol;Acc:18511]	10	119232726	119304579	-1	processed_transcript	16.2551	0	10.612	0	13.7982	12.8942	6.54566	0	17.4689	0	0	0	9.24932	8.61906	9.76191	11.2908	0	0	0	9.70798	10.0061	0	9.10034	0	0	0	9.31584	0	0	0	0	13.5461	19.2957	0	0	0	0	66.9322	0	16.025	11.2372	0
ENSG00000246022	RP11-124N2.3		3	125898908	125929012	1	lincRNA	0	19.8472	0	0	27.5965	0	9.81849	0	0	0	18.8173	15.5874	9.24932	0	29.2857	11.2908	0	18.4652	18.5487	0	0	19.39	0	20.8205	37.3895	0	9.31584	0	17.7576	0	8.15062	40.6383	0	59.4721	0	0	16.607	0	0	0	22.4744	0
ENSG00000185433	NCRNA00158	non-protein coding RNA 158 [Source:HGNC Symbol;Acc:1283]	21	26758133	26804013	-1	lincRNA	0	0	0	0	13.7982	0	0	0	0	0	0	0	9.24932	0	0	45.163	0	0	0	0	0	0	0	10.4103	0	8.42226	0	0	35.5151	29.1486	16.3012	27.0922	0	0	26.5326	19.1611	0	0	0	8.0125	11.2372	39.7614
ENSG00000246859	CTC-426B10.1		5	110847924	111075423	1	lincRNA	16.2551	0	10.612	16.0126	13.7982	0	36.0011	0	0	9.45501	18.8173	7.79369	0	25.8572	9.76191	11.2908	0	0	18.5487	9.70798	0	0	0	10.4103	0	0	0	0	17.7576	0	8.15062	0	0	0	0	0	0	16.733	0	0	11.2372	9.94036
ENSG00000236858	CTA-992D9.6		22	27444106	27456480	-1	processed_transcript	0	0	31.836	32.0251	0	0	3.27283	26.3428	104.814	47.2751	75.2693	7.79369	147.989	8.61906	0	56.4538	9.98422	27.6978	9.27437	38.8319	40.0244	19.39	18.2007	83.2821	271.074	16.8445	9.31584	0	0	0	0	0	0	0	0	0	24.9105	0	0	0	11.2372	29.8211
ENSG00000248411	CTD-2517M14.5		8	145721763	145725663	-1	processed_transcript	0	0	0	0	0	0	0	0	0	0	0	0	0	0	0	0	0	0	9.27437	0	0	0	0	10.4103	0	0	9.31584	0	0	0	0	0	0	0	0	0	0	16.733	0	8.0125	0	0
ENSG00000253522	CTC-231O11.1	microRNA 146a (MIR146A), microRNA [Source:RefSeq DNA;Acc:NR_029701]	5	159895275	159914433	1	processed_transcript	16.2551	0	0	0	27.5965	0	6.54566	0	8.73446	0	9.40867	7.79369	0	8.61906	0	0	19.9684	0	18.5487	0	10.0061	0	0	10.4103	0	33.689	0	32.0652	0	29.1486	8.15062	0	0	0	26.5326	19.1611	0	0	0	8.0125	22.4744	0
ENSG00000246090	RP11-696N14.1		4	100010008	100222513	1	lincRNA	0	0	0	0	0	0	6.54566	0	0	0	0	0	9.24932	0	0	11.2908	9.98422	0	0	9.70798	0	0	0	0	0	0	0	0	0	14.5743	8.15062	13.5461	0	23.7889	0	0	0	0	0	0	0	0
ENSG00000254990	RP11-108O10.2		11	111639392	111649074	-1	processed_transcript	81.2757	0	10.612	0	0	0	13.0913	0	0	0	0	0	0	0	0	0	0	9.23259	0	0	0	0	0	0	18.6947	8.42226	0	16.0326	0	0	8.15062	13.5461	0	11.8944	0	19.1611	8.30351	0	0	0	0	0
ENSG00000249346	RP3-468B3.3		6	33835283	33864691	-1	processed_transcript	0	19.8472	10.612	0	0	0	6.54566	0	8.73446	0	0	0	9.24932	0	9.76191	0	9.98422	0	0	0	10.0061	19.39	18.2007	0	0	8.42226	0	0	0	0	0	0	0	0	13.2663	0	8.30351	0	0	0	44.9489	0
ENSG00000232274	BX571672.2		1	143118704	143211070	-1	processed_transcript	0	0	0	0	0	0	0	0	17.4689	18.91	9.40867	38.9684	9.24932	0	9.76191	33.8723	9.98422	0	9.27437	9.70798	0	0	9.10034	0	0	16.8445	18.6317	0	0	0	8.15062	0	0	0	0	0	16.607	0	0	32.05	0	9.94036
ENSG00000249550	RP11-438N16.1		12	114117264	114211488	-1	lincRNA	0	39.6944	0	0	0	0	0	0	0	0	0	0	0	0	9.76191	0	0	0	0	0	0	0	0	0	0	0	0	0	0	0	0	0	0	0	0	0	0	0	28.9914	0	0	0
ENSG00000235881	AC114776.3		2	111467152	111474172	-1	processed_transcript	0	0	10.612	16.0126	0	0	3.27283	13.1714	0	18.91	0	0	9.24932	17.2381	9.76191	0	9.98422	0	0	9.70798	10.0061	38.78	18.2007	0	0	8.42226	0	0	0	0	8.15062	27.0922	0	0	0	0	24.9105	0	0	40.0625	11.2372	0
ENSG00000225470	JPX	JPX transcript, XIST activator (non-protein coding) [Source:HGNC Symbol;Acc:37191]	X	73164177	73220326	1	processed_transcript	16.2551	39.6944	21.224	0	0	0	3.27283	0	8.73446	9.45501	18.8173	0	0	0	0	0	9.98422	0	0	0	20.0122	38.78	0	0	18.6947	16.8445	18.6317	0	0	0	0	27.0922	19.2957	0	0	0	8.30351	0	0	0	11.2372	0
ENSG00000203999	RP11-290F20.1		20	48909257	48931459	1	lincRNA	0	0	0	16.0126	0	25.7885	9.81849	0	8.73446	47.2751	0	7.79369	0	0	0	22.5815	0	18.4652	0	0	0	0	0	10.4103	9.34737	0	0	0	0	0	0	0	0	0	0	0	0	0	14.4957	8.0125	0	0
ENSG00000254972	RP11-167J8.3		11	71412314	71416450	-1	processed_transcript	16.2551	0	0	0	0	0	3.27283	0	0	18.91	0	23.3811	0	8.61906	0	0	0	0	0	9.70798	0	0	9.10034	31.2308	0	0	18.6317	0	0	29.1486	16.3012	0	0	11.8944	0	0	16.607	0	0	16.025	11.2372	0
ENSG00000241836	AC073321.5		2	217364673	217394207	1	processed_transcript	16.2551	0	0	0	0	0	19.637	0	8.73446	28.365	9.40867	0	0	0	0	11.2908	19.9684	18.4652	9.27437	9.70798	0	0	18.2007	0	0	8.42226	18.6317	0	0	0	0	13.5461	0	0	13.2663	0	0	16.733	0	0	0	0
ENSG00000196295	AC005154.6		7	30555925	30604233	-1	processed_transcript	0	0	0	0	41.3947	0	16.3641	13.1714	17.4689	9.45501	9.40867	7.79369	9.24932	0	0	0	0	9.23259	0	0	0	0	0	0	0	0	0	0	0	0	0	0	0	0	0	0	8.30351	16.733	0	0	0	0
ENSG00000254934	RP11-587D21.5		11	27639173	27656174	-1	processed_transcript	0	19.8472	0	0	0	0	0	0	0	0	0	0	0	0	0	0	0	0	0	0	0	0	0	0	0	0	0	0	0	0	0	0	0	0	0	0	0	0	0	0	0	0
ENSG00000248222	CTB-174D11.1		5	168440232	168465003	1	processed_transcript	0	0	0	0	0	12.8942	9.81849	0	8.73446	0	0	15.5874	9.24932	8.61906	9.76191	0	0	0	0	0	20.0122	0	0	0	0	16.8445	0	32.0652	88.7879	14.5743	8.15062	27.0922	38.5914	0	0	0	0	16.733	0	0	0	9.94036
ENSG00000247572	CTC-281B15.1		5	80499915	80597379	-1	processed_transcript	16.2551	0	10.612	0	0	12.8942	3.27283	0	17.4689	28.365	9.40867	31.1747	9.24932	8.61906	9.76191	22.5815	0	18.4652	0	9.70798	0	19.39	9.10034	10.4103	0	16.8445	0	0	35.5151	0	16.3012	13.5461	0	23.7889	26.5326	0	24.9105	0	14.4957	8.0125	0	0
ENSG00000237895	RP11-460I13.5		1	28356225	28357423	-1	processed_transcript	16.2551	19.8472	10.612	16.0126	0	0	3.27283	39.5142	8.73446	0	18.8173	15.5874	0	0	9.76191	0	0	0	0	0	0	38.78	0	0	0	8.42226	0	0	0	14.5743	8.15062	0	0	0	0	19.1611	0	0	57.9828	8.0125	0	0
ENSG00000237484	AP000476.1		21	25801054	25920256	1	lincRNA	0	0	0	0	13.7982	0	6.54566	0	0	0	9.40867	0	9.24932	0	0	0	9.98422	0	9.27437	0	0	19.39	0	0	0	0	0	0	17.7576	0	0	0	0	23.7889	0	0	0	16.733	0	0	22.4744	0
ENSG00000233403	RP11-86A5.1		X	25896456	25911661	1	processed_transcript	0	0	0	0	0	12.8942	6.54566	13.1714	0	0	0	0	0	25.8572	0	0	0	0	0	0	0	0	27.301	0	0	0	0	0	0	0	0	13.5461	0	11.8944	0	0	0	0	14.4957	0	0	0
ENSG00000246675	AL512641.1		10	18941165	18943952	1	lincRNA	16.2551	0	0	32.0251	0	12.8942	3.27283	0	0	0	0	0	0	0	0	0	0	0	0	9.70798	0	0	9.10034	20.8205	0	0	9.31584	0	0	0	0	0	0	0	0	0	0	16.733	28.9914	0	0	0
ENSG00000247796	CTD-2366F13.1		5	52405672	52410956	1	lincRNA	0	0	10.612	0	0	0	6.54566	0	17.4689	0	0	0	9.24932	0	0	11.2908	0	36.9303	18.5487	0	10.0061	0	9.10034	10.4103	0	8.42226	0	0	17.7576	14.5743	8.15062	27.0922	0	11.8944	13.2663	19.1611	16.607	0	0	16.025	0	0
ENSG00000244968	MIR3650	microRNA 3650 [Source:HGNC Symbol;Acc:38981]	5	38556888	38671318	1	lincRNA	0	0	0	0	0	12.8942	3.27283	0	17.4689	9.45501	18.8173	7.79369	9.24932	0	0	0	0	0	0	9.70798	30.0183	0	0	0	0	0	9.31584	0	17.7576	29.1486	16.3012	13.5461	0	23.7889	13.2663	0	0	0	0	16.025	0	9.94036
ENSG00000226472	RP11-551L14.4		12	31149973	31158938	-1	processed_transcript	0	0	10.612	0	0	0	9.81849	0	26.2034	18.91	0	0	27.748	8.61906	9.76191	11.2908	9.98422	9.23259	0	19.416	10.0061	0	0	10.4103	18.6947	0	0	32.0652	0	0	8.15062	13.5461	0	11.8944	13.2663	0	0	0	0	8.0125	0	0
ENSG00000237489	RP11-500G10.1		10	131864638	131909081	-1	lincRNA	16.2551	19.8472	0	0	0	0	3.27283	0	0	0	9.40867	0	0	0	19.5238	0	0	0	0	0	0	0	9.10034	10.4103	0	0	9.31584	0	0	0	8.15062	0	0	11.8944	13.2663	0	16.607	0	0	8.0125	11.2372	0
ENSG00000214293	AC090421.1		7	77286977	77325582	-1	lincRNA	16.2551	0	10.612	0	0	12.8942	22.9098	0	8.73446	9.45501	0	7.79369	9.24932	0	0	0	0	0	9.27437	9.70798	10.0061	19.39	27.301	0	0	0	0	0	17.7576	0	8.15062	27.0922	19.2957	23.7889	13.2663	0	0	0	0	0	0	19.8807
ENSG00000247498	RP11-392P7.8		12	13080660	13137579	1	processed_transcript	0	0	0	16.0126	262.167	25.7885	3.27283	0	0	0	0	0	0	8.61906	0	0	0	0	9.27437	0	0	0	0	0	18.6947	0	0	0	0	14.5743	0	0	0	0	0	0	0	0	0	0	0	0
ENSG00000235584	AC008268.1		2	96331832	96334010	1	processed_transcript	0	19.8472	0	48.0377	13.7982	0	6.54566	39.5142	0	0	0	7.79369	18.4986	0	19.5238	0	0	0	0	0	10.0061	38.78	9.10034	0	9.34737	8.42226	0	0	17.7576	0	0	0	19.2957	0	13.2663	19.1611	8.30351	0	0	0	0	29.8211
ENSG00000231374	AC012314.6		19	54617086	54617594	-1	processed_transcript	0	0	0	0	0	12.8942	6.54566	39.5142	0	0	0	0	9.24932	0	29.2857	11.2908	19.9684	0	9.27437	0	20.0122	0	0	10.4103	0	8.42226	0	0	0	0	0	0	0	0	0	19.1611	0	0	28.9914	0	22.4744	9.94036
ENSG00000230448	NCRNA00276	non-protein coding RNA 276 [Source:HGNC Symbol;Acc:38663]	2	13850656	14541087	-1	processed_transcript	16.2551	0	10.612	32.0251	13.7982	0	9.81849	39.5142	0	0	0	7.79369	18.4986	8.61906	0	11.2908	0	0	9.27437	0	0	116.34	9.10034	0	0	0	9.31584	0	0	0	0	0	0	11.8944	13.2663	0	8.30351	33.4661	0	0	22.4744	9.94036
ENSG00000226124	AC073043.2		2	200625267	200715896	-1	processed_transcript	0	0	0	0	27.5965	12.8942	6.54566	13.1714	8.73446	18.91	18.8173	23.3811	9.24932	8.61906	19.5238	0	9.98422	36.9303	27.8231	9.70798	10.0061	0	18.2007	0	9.34737	8.42226	0	32.0652	0	0	8.15062	40.6383	0	11.8944	26.5326	0	16.607	0	0	16.025	11.2372	0
ENSG00000248240	RP11-159F24.5		5	43515376	43525412	1	processed_transcript	0	0	21.224	16.0126	0	12.8942	32.7283	13.1714	17.4689	28.365	9.40867	15.5874	0	17.2381	0	11.2908	9.98422	27.6978	0	29.124	0	0	18.2007	10.4103	9.34737	0	9.31584	16.0326	17.7576	0	8.15062	13.5461	0	11.8944	0	0	16.607	16.733	28.9914	0	44.9489	19.8807
ENSG00000226206	RP5-1050E16.2		9	92501142	92523200	1	processed_transcript	16.2551	0	0	0	13.7982	0	3.27283	13.1714	8.73446	28.365	18.8173	7.79369	9.24932	0	0	0	0	9.23259	0	0	20.0122	0	9.10034	10.4103	9.34737	16.8445	18.6317	0	0	0	0	0	0	11.8944	0	0	8.30351	0	0	8.0125	11.2372	9.94036
ENSG00000254960	RP11-688I9.1		11	126810642	126814984	1	processed_transcript	0	0	10.612	16.0126	0	0	0	13.1714	0	0	28.226	0	9.24932	0	19.5238	0	0	0	0	0	10.0061	0	9.10034	20.8205	0	0	0	0	0	0	0	0	0	0	0	0	8.30351	0	0	16.025	11.2372	9.94036
ENSG00000236886	AC007563.5		2	217559187	217858722	1	processed_transcript	0	0	0	0	13.7982	0	0	0	0	0	0	0	0	0	0	0	0	0	0	0	0	0	0	0	0	0	0	0	0	0	8.15062	0	38.5914	11.8944	26.5326	0	0	0	0	0	0	19.8807
ENSG00000231889	TRAF3IP2-AS1	TRAF3IP2 antisense RNA 1 (non-protein coding) [Source:HGNC Symbol;Acc:40005]	6	111804714	111919505	1	lincRNA	0	0	21.224	0	0	0	26.1826	13.1714	8.73446	9.45501	9.40867	0	18.4986	0	9.76191	11.2908	0	36.9303	0	19.416	10.0061	19.39	45.5017	0	0	16.8445	0	0	17.7576	14.5743	24.4519	27.0922	0	23.7889	0	0	41.5175	0	14.4957	16.025	0	0
ENSG00000228393	RP11-325F22.3		7	104590762	104653491	-1	processed_transcript	0	0	0	0	27.5965	0	0	0	0	0	0	7.79369	0	25.8572	9.76191	22.5815	9.98422	0	9.27437	0	10.0061	0	9.10034	0	0	8.42226	27.9475	32.0652	0	0	0	0	0	0	0	0	0	16.733	0	8.0125	0	0
ENSG00000225241	NBPF8	neuroblastoma breakpoint family, member 8 [Source:HGNC Symbol;Acc:31990]	1	144593363	144621656	1	processed_transcript	0	0	0	16.0126	0	12.8942	6.54566	0	0	37.8201	0	0	0	0	0	0	0	0	9.27437	0	0	0	9.10034	0	0	0	27.9475	32.0652	0	0	0	0	0	11.8944	0	19.1611	0	0	0	8.0125	33.7117	0
ENSG00000224028	AC073928.2		2	140861152	140889349	-1	processed_transcript	0	0	0	16.0126	13.7982	12.8942	16.3641	0	17.4689	18.91	18.8173	7.79369	36.9973	0	9.76191	11.2908	29.9527	0	0	19.416	10.0061	0	9.10034	20.8205	18.6947	25.2668	0	48.0977	53.2727	14.5743	40.7531	13.5461	0	47.5777	13.2663	0	16.607	0	0	8.0125	0	19.8807
ENSG00000243321	RP11-167H9.3		3	149795281	149797904	-1	processed_transcript	0	19.8472	0	0	0	0	16.3641	0	0	0	0	7.79369	18.4986	8.61906	9.76191	0	0	9.23259	0	0	10.0061	0	0	0	0	8.42226	0	0	0	0	0	54.1844	0	0	0	0	8.30351	33.4661	0	8.0125	22.4744	0
ENSG00000226673	RP11-359N11.2		6	14280358	14285376	-1	processed_transcript	0	0	0	0	0	0	0	0	8.73446	18.91	0	0	0	0	0	0	0	0	9.27437	0	0	19.39	18.2007	0	0	0	0	16.0326	0	0	0	0	0	0	13.2663	0	8.30351	0	14.4957	0	0	9.94036
ENSG00000247909	AL669918.1		6	32862500	32871535	1	lincRNA	0	0	0	0	0	12.8942	22.9098	0	26.2034	9.45501	0	0	0	8.61906	9.76191	0	0	0	0	0	0	0	9.10034	31.2308	28.0421	33.689	18.6317	16.0326	17.7576	14.5743	8.15062	27.0922	0	11.8944	0	0	0	0	14.4957	8.0125	11.2372	9.94036
ENSG00000236532	AL035610.2		21	29488413	29600986	-1	processed_transcript	0	0	0	0	0	12.8942	13.0913	79.0285	8.73446	9.45501	9.40867	0	0	8.61906	0	0	9.98422	9.23259	0	0	0	19.39	9.10034	20.8205	9.34737	16.8445	0	16.0326	0	0	0	0	19.2957	23.7889	0	0	16.607	0	57.9828	8.0125	0	0
ENSG00000248940	AL031123.2		6	6695027	6700720	-1	lincRNA	32.5103	0	0	0	0	0	19.637	0	8.73446	0	9.40867	0	0	0	0	0	9.98422	9.23259	9.27437	0	30.0183	0	18.2007	10.4103	9.34737	8.42226	0	32.0652	17.7576	0	0	0	0	0	13.2663	19.1611	0	33.4661	0	0	11.2372	0
ENSG00000250433	RP11-13L2.2		3	140224453	140227631	-1	processed_transcript	16.2551	59.5415	21.224	160.126	0	0	29.4555	381.971	8.73446	9.45501	18.8173	7.79369	18.4986	0	19.5238	225.815	0	0	55.6462	48.5399	40.0244	38.78	36.4014	10.4103	0	8.42226	18.6317	0	0	0	0	0	0	0	0	0	0	0	0	8.0125	0	0
ENSG00000253373	RP11-21C17.1		8	70087814	70090424	-1	processed_transcript	0	0	0	0	0	0	0	0	0	0	9.40867	7.79369	0	0	0	11.2908	0	18.4652	18.5487	0	0	0	9.10034	10.4103	28.0421	0	9.31584	0	0	14.5743	0	0	0	0	0	19.1611	16.607	0	0	16.025	11.2372	9.94036
ENSG00000234883	MIR155HG	MIR155 host gene (non-protein coding) [Source:HGNC Symbol;Acc:35460]	21	26934221	26947480	1	lincRNA	0	0	10.612	0	0	0	0	0	8.73446	0	0	0	0	0	9.76191	0	0	0	0	0	0	0	0	41.6411	0	25.2668	0	0	0	0	0	0	0	0	26.5326	0	0	0	14.4957	0	22.4744	9.94036
ENSG00000254154	SEC16B	SEC16 homolog B (S. cerevisiae) [Source:HGNC Symbol;Acc:30301]	1	177897923	178007142	-1	processed_transcript	16.2551	0	0	0	13.7982	12.8942	9.81849	0	8.73446	0	0	0	9.24932	8.61906	0	0	0	0	0	0	0	0	0	10.4103	0	0	0	0	17.7576	0	8.15062	13.5461	0	0	0	0	0	0	0	0	0	0
ENSG00000224259	RP11-48O20.4		1	159931008	159948851	1	processed_transcript	0	0	0	0	13.7982	0	0	0	0	0	0	0	0	0	0	0	0	0	0	0	0	0	0	0	0	0	0	0	0	0	0	0	0	0	0	0	0	0	0	0	0	0
ENSG00000224116	AC005027.4		7	41733514	41818986	1	processed_transcript	0	19.8472	0	16.0126	0	12.8942	6.54566	26.3428	0	9.45501	0	0	9.24932	0	9.76191	0	19.9684	18.4652	9.27437	0	30.0183	38.78	9.10034	20.8205	0	0	0	0	0	14.5743	0	0	0	23.7889	13.2663	0	0	0	0	0	11.2372	9.94036
ENSG00000234252	AC007308.6		22	21077335	21080208	1	lincRNA	0	0	21.224	0	41.3947	0	3.27283	13.1714	17.4689	18.91	0	0	0	0	19.5238	22.5815	0	0	0	0	0	0	0	0	0	0	0	0	17.7576	0	0	0	0	0	0	0	0	0	0	0	0	0
ENSG00000227718	AC016730.1		2	13863173	13898277	1	processed_transcript	0	0	10.612	0	0	0	22.9098	0	8.73446	9.45501	28.226	7.79369	18.4986	8.61906	0	0	19.9684	9.23259	0	29.124	10.0061	19.39	0	10.4103	9.34737	0	9.31584	0	0	0	8.15062	0	0	0	13.2663	19.1611	0	0	0	0	0	9.94036
ENSG00000181652	ATG9B	ATG9 autophagy related 9 homolog B (S. cerevisiae) [Source:HGNC Symbol;Acc:21899]	7	150709302	150721586	-1	processed_transcript	0	19.8472	10.612	16.0126	0	0	6.54566	13.1714	0	0	0	0	0	8.61906	48.8095	0	0	0	0	9.70798	0	19.39	18.2007	0	0	0	0	0	0	0	8.15062	0	0	0	26.5326	0	0	0	0	8.0125	0	0
ENSG00000132832	RP11-445H22.3		20	43285092	43324737	-1	processed_transcript	0	0	10.612	32.0251	0	12.8942	0	0	0	0	0	0	0	0	9.76191	0	0	9.23259	0	0	20.0122	0	0	0	0	8.42226	0	0	0	14.5743	0	0	0	0	0	0	0	0	0	8.0125	0	0
ENSG00000254815	RP11-496I9.1		11	557595	560107	1	processed_transcript	0	19.8472	0	0	0	0	16.3641	0	0	0	0	0	0	0	0	0	0	0	0	0	0	0	0	0	0	0	0	0	0	0	0	13.5461	0	0	0	0	0	0	0	0	0	0
ENSG00000235092	AC011747.7		2	8806766	8821993	-1	processed_transcript	0	0	0	0	0	12.8942	3.27283	39.5142	78.6102	28.365	56.452	23.3811	27.748	25.8572	19.5238	22.5815	0	9.23259	0	0	30.0183	0	18.2007	0	9.34737	0	9.31584	0	0	0	8.15062	27.0922	0	0	13.2663	0	33.214	16.733	14.4957	8.0125	0	19.8807
ENSG00000245293	RP11-286E11.1		4	108784635	108899955	-1	processed_transcript	0	19.8472	10.612	16.0126	0	0	3.27283	39.5142	8.73446	0	9.40867	7.79369	0	0	19.5238	11.2908	0	0	0	0	0	19.39	0	0	0	0	0	0	0	0	0	0	0	0	0	19.1611	8.30351	0	0	8.0125	0	0
ENSG00000227301	RP11-384P7.5		9	33719688	33722553	1	processed_transcript	0	0	0	0	0	0	0	0	8.73446	0	0	0	0	0	0	11.2908	0	0	9.27437	0	0	0	0	0	9.34737	0	0	0	0	0	8.15062	0	0	0	0	0	8.30351	0	14.4957	8.0125	0	0
ENSG00000227061	AC079779.7		2	197569	202605	1	processed_transcript	0	0	21.224	0	0	0	0	13.1714	0	0	0	23.3811	27.748	0	9.76191	22.5815	0	0	0	9.70798	30.0183	19.39	9.10034	0	9.34737	0	9.31584	16.0326	0	0	0	0	0	0	13.2663	0	8.30351	0	0	8.0125	0	0
ENSG00000233858	AC026904.1		8	49502961	49700220	1	processed_transcript	16.2551	0	21.224	0	0	0	3.27283	0	8.73446	9.45501	0	15.5874	0	17.2381	9.76191	11.2908	29.9527	9.23259	0	0	0	19.39	0	10.4103	9.34737	8.42226	27.9475	0	0	0	0	0	0	11.8944	13.2663	19.1611	8.30351	33.4661	28.9914	0	0	9.94036
ENSG00000235823	NCRNA00263	non-protein coding RNA 263 [Source:HGNC Symbol;Acc:28060]	10	102133372	102143125	1	lincRNA	0	0	0	0	0	0	19.637	0	8.73446	9.45501	0	0	0	0	0	22.5815	0	0	0	9.70798	0	19.39	18.2007	0	18.6947	0	0	16.0326	71.0303	14.5743	0	0	0	11.8944	26.5326	0	8.30351	0	14.4957	0	0	0
ENSG00000226029	RP4-798A10.2		1	16787443	16794976	1	processed_transcript	0	0	0	16.0126	0	0	3.27283	26.3428	0	0	0	7.79369	0	0	9.76191	11.2908	9.98422	9.23259	18.5487	0	0	0	9.10034	0	0	0	0	0	0	0	0	0	0	11.8944	0	0	0	0	0	0	11.2372	0
ENSG00000256995	RP11-114G22.1		12	22852793	23327057	1	lincRNA	16.2551	0	0	0	13.7982	12.8942	3.27283	0	17.4689	0	9.40867	0	9.24932	0	9.76191	11.2908	9.98422	9.23259	0	0	10.0061	0	0	0	0	0	0	0	0	14.5743	8.15062	0	0	0	0	0	0	16.733	0	8.0125	0	0
ENSG00000251615	RP11-774O3.3		4	8357038	8359103	-1	processed_transcript	0	0	10.612	0	0	12.8942	3.27283	26.3428	8.73446	18.91	0	15.5874	0	8.61906	9.76191	22.5815	0	9.23259	0	9.70798	0	19.39	9.10034	0	9.34737	0	9.31584	0	17.7576	0	8.15062	0	19.2957	35.6833	0	0	0	0	14.4957	24.0375	11.2372	19.8807
ENSG00000177738	CTD-2201E18.3		5	43014516	43067521	-1	lincRNA	16.2551	0	0	0	13.7982	12.8942	3.27283	0	0	0	0	0	27.748	0	9.76191	0	0	0	0	0	0	19.39	0	0	0	0	0	48.0977	17.7576	0	0	0	38.5914	95.1554	39.7989	38.3223	0	0	14.4957	16.025	11.2372	29.8211
ENSG00000188585	NCRNA00083	non-protein coding RNA 83 [Source:HGNC Symbol;Acc:34521]	1	178463034	178468769	-1	processed_transcript	0	19.8472	10.612	16.0126	0	12.8942	9.81849	39.5142	17.4689	0	9.40867	7.79369	0	0	9.76191	11.2908	9.98422	9.23259	9.27437	0	0	38.78	0	0	0	0	27.9475	0	0	0	0	0	0	11.8944	0	0	0	0	0	24.0375	0	0
ENSG00000245460	AC079305.1		2	178107103	178111509	-1	lincRNA	0	0	0	16.0126	13.7982	0	0	0	0	18.91	0	0	27.748	0	9.76191	0	0	9.23259	18.5487	19.416	10.0061	0	9.10034	10.4103	0	0	18.6317	0	0	0	16.3012	13.5461	0	11.8944	0	19.1611	0	0	0	8.0125	11.2372	9.94036
ENSG00000223768	NCRNA00205	non-protein coding RNA 205 [Source:HGNC Symbol;Acc:16420]	21	46713200	46717269	1	lincRNA	0	19.8472	10.612	0	13.7982	25.7885	52.3653	0	17.4689	18.91	18.8173	7.79369	27.748	8.61906	9.76191	0	9.98422	0	9.27437	9.70798	20.0122	0	18.2007	0	18.6947	0	18.6317	16.0326	17.7576	0	0	13.5461	19.2957	35.6833	0	0	8.30351	0	14.4957	8.0125	22.4744	0
ENSG00000233208	AL096869.5		14	90921574	90925249	1	processed_transcript	0	19.8472	10.612	0	13.7982	0	16.3641	0	0	9.45501	37.6347	7.79369	0	8.61906	9.76191	0	0	0	18.5487	0	0	0	0	20.8205	0	8.42226	0	0	0	0	16.3012	13.5461	0	0	0	0	8.30351	0	0	16.025	11.2372	9.94036
ENSG00000215154	AC141586.5		16	2653351	2680495	1	processed_transcript	0	59.5415	10.612	0	0	0	9.81849	0	8.73446	18.91	0	0	0	0	9.76191	0	0	0	0	0	0	19.39	9.10034	0	0	0	0	0	35.5151	0	0	13.5461	0	0	0	38.3223	0	0	0	8.0125	11.2372	0
ENSG00000250186	RP11-1079K10.4		17	47481443	47482559	1	processed_transcript	16.2551	0	0	0	0	0	3.27283	0	0	0	0	7.79369	0	0	0	0	0	0	0	9.70798	20.0122	0	0	10.4103	0	25.2668	18.6317	16.0326	17.7576	0	0	0	38.5914	0	13.2663	19.1611	16.607	33.4661	0	0	0	0
ENSG00000228449	RP11-177A2.4		1	179070798	179074885	1	processed_transcript	16.2551	0	0	0	0	0	0	0	8.73446	0	9.40867	0	0	0	0	0	0	0	0	0	0	0	0	0	0	0	0	0	0	0	0	0	0	0	0	0	0	0	0	0	0	0
ENSG00000249307	RP11-438E5.1		4	79892902	80229952	1	processed_transcript	0	0	10.612	0	0	0	0	0	34.9379	18.91	75.2693	15.5874	36.9973	8.61906	29.2857	22.5815	39.9369	27.6978	37.0975	67.9559	280.171	0	81.9031	0	28.0421	8.42226	0	0	0	116.594	48.9037	40.6383	154.366	23.7889	39.7989	76.6445	74.7316	0	0	0	0	9.94036
ENSG00000254980	RP11-794P6.6		11	111384768	111397480	-1	processed_transcript	0	0	10.612	0	0	12.8942	22.9098	0	8.73446	9.45501	9.40867	0	18.4986	0	19.5238	11.2908	0	0	0	0	10.0061	19.39	9.10034	31.2308	0	25.2668	27.9475	0	0	0	0	13.5461	0	11.8944	0	0	8.30351	16.733	0	0	0	19.8807
ENSG00000230615	RP5-1198O20.4		1	44509600	44570647	1	lincRNA	16.2551	19.8472	0	0	0	0	0	0	0	9.45501	0	15.5874	0	0	0	0	0	9.23259	0	0	0	0	9.10034	0	9.34737	0	0	0	0	14.5743	0	0	0	0	0	0	16.607	0	0	16.025	22.4744	0
ENSG00000236436	AC012361.1		2	21059531	21061421	1	processed_transcript	0	0	0	0	0	0	6.54566	0	8.73446	0	9.40867	15.5874	18.4986	8.61906	0	0	19.9684	0	9.27437	9.70798	0	0	0	0	0	0	18.6317	32.0652	0	14.5743	0	27.0922	0	35.6833	0	0	0	0	0	16.025	22.4744	0
ENSG00000235770	AC122136.1		2	216476286	216708445	-1	processed_transcript	0	0	0	0	0	0	13.0913	0	0	0	0	0	0	0	19.5238	0	9.98422	0	0	0	0	0	0	10.4103	0	16.8445	0	32.0652	0	0	0	0	0	0	13.2663	0	0	16.733	0	0	0	0
ENSG00000228414	AC010733.4		2	61052267	61108449	-1	lincRNA	0	19.8472	0	0	0	0	3.27283	0	8.73446	0	18.8173	0	0	0	19.5238	11.2908	0	0	9.27437	9.70798	10.0061	19.39	0	10.4103	0	0	0	0	0	0	24.4519	0	0	0	13.2663	0	8.30351	16.733	0	0	0	0
ENSG00000235706	AL356017.3		14	95624015	95646262	1	lincRNA	16.2551	0	0	0	13.7982	0	26.1826	0	0	37.8201	9.40867	0	9.24932	0	19.5238	0	9.98422	0	9.27437	0	30.0183	19.39	27.301	20.8205	0	0	0	0	0	14.5743	0	13.5461	0	0	13.2663	0	0	0	0	0	11.2372	0
ENSG00000226482	RP11-240O9.2		3	186569675	186573912	-1	processed_transcript	0	19.8472	0	0	27.5965	12.8942	6.54566	0	0	28.365	0	0	0	0	9.76191	11.2908	9.98422	9.23259	0	9.70798	0	0	0	10.4103	0	0	0	0	17.7576	14.5743	0	27.0922	0	0	13.2663	0	0	0	14.4957	8.0125	0	0
ENSG00000232295	RP11-154D6.1		6	71961061	72037787	-1	processed_transcript	0	0	0	0	0	0	0	0	8.73446	9.45501	18.8173	23.3811	9.24932	17.2381	0	11.2908	0	9.23259	0	9.70798	0	0	0	0	0	0	9.31584	16.0326	17.7576	58.2971	16.3012	13.5461	0	0	0	0	16.607	16.733	28.9914	16.025	22.4744	19.8807
ENSG00000233613	DCUN1D2-AS2	DCUN1D2 antisense RNA 2 (non-protein coding) [Source:HGNC Symbol;Acc:39889]	13	114123216	114130450	1	processed_transcript	0	0	10.612	0	0	0	3.27283	0	0	0	0	7.79369	0	0	0	0	0	0	0	0	0	0	0	0	0	0	0	0	0	0	8.15062	0	19.2957	0	0	0	0	0	0	0	0	0
ENSG00000245685	AF146191.4		4	190701490	190861426	-1	lincRNA	0	0	21.224	0	0	25.7885	22.9098	0	0	0	0	7.79369	0	17.2381	0	0	9.98422	9.23259	0	0	0	0	0	0	9.34737	16.8445	18.6317	0	0	29.1486	0	0	0	35.6833	0	0	16.607	0	0	8.0125	0	0
ENSG00000230552	AC092162.1		2	177588996	177684038	-1	processed_transcript	0	0	0	0	0	12.8942	6.54566	0	0	0	0	15.5874	0	0	0	0	39.9369	27.6978	9.27437	9.70798	10.0061	0	0	0	9.34737	8.42226	18.6317	0	17.7576	0	0	0	0	0	13.2663	0	8.30351	16.733	0	0	11.2372	9.94036
ENSG00000224750	RP11-94M14.2		10	92213927	92290873	1	processed_transcript	0	0	0	0	13.7982	0	3.27283	0	0	0	0	7.79369	9.24932	0	9.76191	11.2908	9.98422	9.23259	9.27437	9.70798	0	0	9.10034	10.4103	0	0	0	16.0326	35.5151	14.5743	8.15062	54.1844	0	0	0	0	16.607	0	0	0	0	0
ENSG00000231160	RP11-617D20.1		4	38614322	38666504	-1	processed_transcript	16.2551	19.8472	0	16.0126	0	12.8942	6.54566	13.1714	8.73446	0	0	0	9.24932	0	0	0	9.98422	0	0	0	0	19.39	0	0	0	0	18.6317	16.0326	0	0	0	0	19.2957	0	0	0	0	16.733	0	24.0375	11.2372	0
ENSG00000225792	AC004540.4		7	26411764	26416321	-1	processed_transcript	0	19.8472	0	0	0	0	3.27283	0	17.4689	18.91	18.8173	0	92.4932	8.61906	9.76191	45.163	19.9684	36.9303	9.27437	67.9559	50.0305	19.39	91.0034	10.4103	0	33.689	27.9475	0	0	0	48.9037	0	0	0	0	0	16.607	0	101.47	16.025	0	9.94036
ENSG00000213963	AC074286.1		2	178148236	178257419	-1	processed_transcript	0	0	0	16.0126	0	0	13.0913	0	0	9.45501	0	15.5874	0	8.61906	29.2857	0	0	9.23259	18.5487	9.70798	10.0061	19.39	0	31.2308	9.34737	0	9.31584	16.0326	0	0	16.3012	13.5461	0	23.7889	13.2663	0	0	0	0	8.0125	11.2372	0
ENSG00000248275	CTC-338M12.3		5	180688213	180699308	1	processed_transcript	0	19.8472	0	48.0377	27.5965	25.7885	0	13.1714	8.73446	0	0	0	9.24932	0	0	0	39.9369	9.23259	9.27437	0	10.0061	0	9.10034	0	0	8.42226	27.9475	0	0	0	0	27.0922	19.2957	11.8944	0	0	24.9105	0	14.4957	24.0375	11.2372	9.94036
ENSG00000251141	RP11-53O19.1		5	44745002	44808879	-1	processed_transcript	0	19.8472	0	16.0126	27.5965	0	6.54566	0	0	0	0	0	9.24932	0	29.2857	0	0	0	0	0	10.0061	58.17	0	0	0	0	0	0	0	29.1486	0	13.5461	0	0	0	0	0	0	14.4957	0	0	9.94036
ENSG00000254551	RP11-727A23.7		11	82920473	82924421	-1	processed_transcript	0	0	0	0	13.7982	0	0	0	0	0	0	0	0	0	9.76191	0	0	0	9.27437	0	0	0	0	0	0	0	9.31584	32.0652	0	0	0	13.5461	19.2957	0	0	0	0	16.733	0	8.0125	11.2372	0
ENSG00000196668	NCRNA00173	non-protein coding RNA 173 [Source:HGNC Symbol;Acc:33791]	12	116971227	116974323	1	lincRNA	48.7654	19.8472	10.612	16.0126	13.7982	0	3.27283	13.1714	0	9.45501	0	0	18.4986	0	9.76191	11.2908	0	0	0	0	0	0	0	0	9.34737	0	9.31584	0	0	0	16.3012	0	0	0	0	0	0	0	14.4957	8.0125	0	9.94036
ENSG00000223910	C10orf44	chromosome 10 open reading frame 44 [Source:HGNC Symbol;Acc:23583]	10	44124265	44170151	1	processed_transcript	0	0	0	0	0	38.6827	0	0	0	0	0	0	0	17.2381	0	0	0	0	0	0	20.0122	0	0	10.4103	0	0	0	16.0326	0	0	0	13.5461	0	11.8944	0	19.1611	0	0	0	8.0125	0	0
ENSG00000255118	RP11-703H8.7		11	62104383	62105562	-1	processed_transcript	16.2551	0	0	0	0	0	3.27283	13.1714	0	0	0	0	0	8.61906	0	0	0	0	0	0	0	19.39	0	0	0	0	9.31584	0	0	0	0	13.5461	19.2957	0	0	0	0	0	0	0	0	0
ENSG00000215190	GUSBP4	glucuronidase, beta pseudogene 4 [Source:HGNC Symbol;Acc:18220]	6	58272352	58287779	-1	lincRNA	16.2551	0	10.612	0	0	12.8942	3.27283	0	26.2034	18.91	9.40867	0	0	0	9.76191	0	9.98422	0	0	0	0	0	0	0	0	16.8445	0	0	0	0	0	13.5461	0	0	0	38.3223	0	16.733	14.4957	16.025	0	0
ENSG00000237505	RP11-76N22.2		1	89003196	89150887	-1	lincRNA	32.5103	0	0	0	0	0	0	13.1714	0	0	0	0	0	8.61906	0	0	0	0	9.27437	0	0	0	0	0	0	8.42226	9.31584	16.0326	0	0	8.15062	0	0	0	0	0	8.30351	0	0	8.0125	11.2372	0
ENSG00000230628	RP4-781K5.6		1	234805269	234831900	-1	processed_transcript	16.2551	0	0	0	13.7982	12.8942	0	13.1714	0	9.45501	0	15.5874	0	43.0953	0	0	9.98422	0	9.27437	9.70798	20.0122	19.39	0	0	0	8.42226	9.31584	0	0	14.5743	0	13.5461	0	0	0	0	0	0	14.4957	16.025	0	0
ENSG00000256884	RP11-64B16.3		12	119611870	119614289	-1	processed_transcript	0	0	42.448	16.0126	0	12.8942	9.81849	13.1714	8.73446	0	18.8173	15.5874	0	8.61906	19.5238	0	9.98422	0	0	0	0	38.78	0	0	0	0	27.9475	0	0	14.5743	0	0	0	0	0	0	16.607	0	0	16.025	0	0
ENSG00000231605	RP11-277B15.2		1	167145154	167165029	-1	processed_transcript	0	0	0	0	0	0	6.54566	0	0	0	18.8173	15.5874	18.4986	8.61906	19.5238	0	0	0	9.27437	9.70798	0	0	9.10034	0	0	0	18.6317	0	0	0	0	13.5461	0	0	0	0	0	0	14.4957	8.0125	22.4744	9.94036
ENSG00000232998	RP11-470P4.2		9	79791672	79792910	-1	processed_transcript	16.2551	0	0	0	0	0	32.7283	0	0	0	0	0	0	17.2381	9.76191	11.2908	29.9527	0	0	9.70798	10.0061	19.39	0	0	9.34737	8.42226	18.6317	16.0326	0	0	8.15062	0	0	0	0	0	8.30351	0	0	8.0125	0	9.94036
ENSG00000233006	AC034220.3		5	131646978	131705608	-1	processed_transcript	32.5103	19.8472	10.612	0	0	0	3.27283	0	0	0	0	7.79369	9.24932	0	0	0	9.98422	9.23259	9.27437	9.70798	10.0061	0	27.301	0	0	8.42226	0	0	17.7576	0	8.15062	0	0	0	0	0	8.30351	0	14.4957	8.0125	11.2372	9.94036
ENSG00000230551	CTB-89H12.4		5	148872949	148884233	-1	processed_transcript	32.5103	39.6944	0	0	13.7982	0	13.0913	0	0	0	0	0	0	0	0	0	0	0	18.5487	0	0	58.17	0	10.4103	0	8.42226	0	0	0	0	0	27.0922	0	0	0	0	0	0	0	0	0	0
ENSG00000204754	CTC-281M20.1		5	174346085	174422516	-1	processed_transcript	32.5103	19.8472	0	0	0	12.8942	0	0	0	9.45501	18.8173	0	0	8.61906	0	11.2908	0	9.23259	9.27437	0	0	0	18.2007	0	9.34737	8.42226	18.6317	32.0652	17.7576	14.5743	0	13.5461	0	11.8944	0	0	8.30351	0	28.9914	16.025	22.4744	0
ENSG00000204581	AC096670.3		2	111855922	111873165	-1	processed_transcript	0	0	0	0	13.7982	0	19.637	65.8571	0	9.45501	0	0	18.4986	51.7143	29.2857	0	19.9684	0	0	9.70798	0	19.39	18.2007	10.4103	0	0	9.31584	16.0326	17.7576	14.5743	0	27.0922	0	11.8944	0	0	0	0	0	8.0125	11.2372	0
ENSG00000247699	CTB-127C13.1		5	159622751	159631833	-1	processed_transcript	16.2551	0	0	0	13.7982	0	22.9098	0	0	18.91	18.8173	0	9.24932	0	9.76191	0	0	0	0	0	10.0061	19.39	0	0	9.34737	0	9.31584	0	0	0	8.15062	0	0	0	39.7989	0	0	0	0	0	0	0
ENSG00000249017	RP11-58B2.1		5	101836245	101841374	1	processed_transcript	0	0	10.612	0	0	12.8942	3.27283	0	26.2034	0	0	15.5874	0	8.61906	9.76191	0	9.98422	0	0	0	0	0	9.10034	0	0	0	0	16.0326	0	0	0	0	0	47.5777	0	0	0	66.9322	0	16.025	0	19.8807
ENSG00000235099	RP1-23E21.2		6	93780105	93813102	1	processed_transcript	0	19.8472	0	48.0377	0	0	0	0	0	9.45501	0	7.79369	9.24932	8.61906	0	11.2908	9.98422	9.23259	9.27437	0	0	19.39	0	0	9.34737	0	0	0	0	0	0	0	19.2957	11.8944	0	38.3223	0	16.733	14.4957	0	0	0
ENSG00000247982	AC016525.1		15	57592563	57599965	1	lincRNA	16.2551	19.8472	21.224	16.0126	0	0	6.54566	0	0	0	0	7.79369	18.4986	8.61906	19.5238	0	9.98422	0	0	0	0	19.39	0	0	0	8.42226	9.31584	0	17.7576	0	8.15062	13.5461	0	11.8944	0	0	0	0	0	0	0	0
ENSG00000232044	AC073479.1		2	6072819	6141407	1	processed_transcript	0	0	21.224	0	0	12.8942	13.0913	0	8.73446	0	9.40867	0	0	8.61906	0	11.2908	0	0	9.27437	0	0	0	36.4014	0	9.34737	0	18.6317	0	0	0	0	13.5461	0	0	0	0	8.30351	0	28.9914	0	11.2372	0
ENSG00000234635	RP11-9E13.2		10	70237755	70240521	-1	processed_transcript	16.2551	0	0	0	0	12.8942	0	0	8.73446	0	9.40867	15.5874	0	25.8572	9.76191	11.2908	9.98422	0	0	9.70798	10.0061	0	18.2007	31.2308	0	8.42226	9.31584	16.0326	0	0	0	0	0	0	0	0	8.30351	33.4661	0	8.0125	0	9.94036
ENSG00000257083	RP11-123O10.3		12	67429288	67490186	-1	processed_transcript	0	0	0	0	0	12.8942	0	0	0	0	9.40867	0	9.24932	17.2381	0	0	9.98422	9.23259	9.27437	0	20.0122	0	0	31.2308	0	8.42226	9.31584	16.0326	17.7576	14.5743	0	0	19.2957	0	26.5326	0	0	0	0	16.025	0	0
ENSG00000223482	RP11-322M19.1		10	88963610	89102369	-1	processed_transcript	0	19.8472	10.612	0	0	0	0	0	8.73446	0	0	7.79369	0	0	0	0	0	9.23259	9.27437	0	0	0	0	10.4103	9.34737	0	9.31584	0	0	0	0	13.5461	0	0	0	19.1611	0	16.733	0	0	0	0
ENSG00000237248	RP11-118B22.2		12	9392599	9395635	1	lincRNA	16.2551	0	10.612	0	0	0	0	26.3428	26.2034	9.45501	0	0	18.4986	8.61906	0	22.5815	9.98422	0	9.27437	0	10.0061	19.39	18.2007	0	0	0	0	0	0	14.5743	16.3012	0	0	0	13.2663	0	0	33.4661	0	0	0	9.94036
ENSG00000241131	RP11-639B1.1		3	147795946	147805816	1	processed_transcript	0	19.8472	0	0	0	0	0	0	8.73446	9.45501	0	7.79369	18.4986	8.61906	0	0	9.98422	0	0	9.70798	0	19.39	0	0	0	8.42226	9.31584	0	0	0	0	27.0922	0	0	0	0	8.30351	0	0	0	33.7117	0
ENSG00000248175	CTC-428G20.3		5	114539713	114541943	-1	processed_transcript	16.2551	19.8472	10.612	0	13.7982	12.8942	19.637	0	0	0	0	0	0	8.61906	0	0	0	0	0	9.70798	10.0061	0	9.10034	10.4103	0	16.8445	0	0	17.7576	14.5743	8.15062	0	0	0	13.2663	0	0	0	0	8.0125	0	0
ENSG00000255955	AL136362.1		X	91354536	91360178	-1	lincRNA	0	0	0	0	0	0	0	0	0	0	0	7.79369	0	0	0	0	0	0	0	0	0	0	0	0	0	8.42226	0	0	0	0	0	0	0	0	0	0	0	0	14.4957	0	0	9.94036
ENSG00000249568	RP11-234O6.2		4	162300105	162309569	1	processed_transcript	0	0	0	0	0	12.8942	3.27283	0	0	0	0	0	0	8.61906	9.76191	0	0	27.6978	0	0	0	0	0	0	9.34737	8.42226	9.31584	0	0	0	0	0	38.5914	0	0	38.3223	0	0	14.4957	24.0375	0	29.8211
ENSG00000230941	AC002386.1		7	108962377	108966372	-1	processed_transcript	16.2551	0	0	0	0	0	0	0	0	0	0	0	0	0	9.76191	0	0	0	0	9.70798	0	0	9.10034	0	0	0	9.31584	16.0326	0	0	0	0	0	0	0	0	0	0	0	8.0125	0	0
ENSG00000254606	RP11-22P4.2		11	28538379	28540888	1	processed_transcript	0	0	0	0	0	0	13.0913	0	8.73446	0	0	7.79369	9.24932	8.61906	0	11.2908	9.98422	0	0	0	0	0	0	10.4103	0	0	18.6317	16.0326	35.5151	0	16.3012	13.5461	57.8871	0	0	0	0	0	0	0	0	9.94036
ENSG00000254549	RP4-541C22.4		11	33730981	33731568	1	processed_transcript	0	0	21.224	0	0	0	13.0913	13.1714	0	28.365	9.40867	0	9.24932	0	9.76191	11.2908	9.98422	0	0	0	10.0061	0	0	0	18.6947	0	0	32.0652	0	0	16.3012	27.0922	19.2957	0	0	19.1611	8.30351	0	0	8.0125	0	0
ENSG00000236333	AC087886.1		12	72647288	72668687	-1	lincRNA	16.2551	19.8472	10.612	0	13.7982	25.7885	3.27283	0	0	0	9.40867	0	0	25.8572	0	0	0	9.23259	9.27437	0	0	0	0	0	9.34737	0	0	0	17.7576	0	8.15062	0	0	11.8944	13.2663	0	0	16.733	0	8.0125	11.2372	0
ENSG00000247544	AC034110.1		18	74240612	74271783	1	lincRNA	0	0	10.612	0	0	0	6.54566	13.1714	0	9.45501	18.8173	7.79369	0	0	0	0	9.98422	0	9.27437	0	10.0061	0	0	10.4103	0	16.8445	0	0	0	0	0	0	0	0	0	0	8.30351	16.733	14.4957	0	0	0
ENSG00000254452	RP11-867G23.4		11	66044250	66044963	-1	processed_transcript	0	0	0	0	0	12.8942	0	0	0	0	0	7.79369	0	0	9.76191	0	0	0	0	0	0	0	0	0	0	16.8445	0	16.0326	0	14.5743	8.15062	0	0	0	0	0	8.30351	0	0	8.0125	0	0
ENSG00000223358	RP11-29A1.3		3	184880659	184909743	1	processed_transcript	0	0	0	0	0	0	3.27283	0	17.4689	0	0	0	0	0	29.2857	33.8723	0	0	0	9.70798	0	0	18.2007	0	0	8.42226	0	0	17.7576	14.5743	16.3012	0	0	0	13.2663	19.1611	0	0	0	0	0	19.8807
ENSG00000225156	AC012354.6		2	45181803	45195897	1	processed_transcript	0	0	10.612	0	13.7982	0	0	26.3428	0	9.45501	9.40867	7.79369	9.24932	0	19.5238	0	9.98422	9.23259	27.8231	0	0	0	0	0	0	0	0	0	0	14.5743	8.15062	0	0	11.8944	0	19.1611	0	0	0	8.0125	0	0
ENSG00000249464	RP11-93L9.1		4	124571422	124851561	1	lincRNA	0	0	0	0	0	0	0	0	0	9.45501	9.40867	7.79369	0	0	9.76191	0	9.98422	0	0	0	10.0061	0	0	0	9.34737	0	0	48.0977	0	0	0	13.5461	0	0	0	0	8.30351	0	0	0	0	0
ENSG00000230368	FAM41C	family with sequence similarity 41, member C [Source:HGNC Symbol;Acc:27635]	1	803451	812283	-1	processed_transcript	0	0	0	0	0	0	16.3641	0	0	0	0	0	9.24932	17.2381	0	11.2908	9.98422	0	9.27437	0	10.0061	19.39	0	10.4103	0	8.42226	9.31584	0	0	0	16.3012	13.5461	0	0	26.5326	0	8.30351	0	0	0	0	39.7614
ENSG00000225442	AC079111.1		17	16979352	16980672	-1	processed_transcript	0	39.6944	0	32.0251	0	0	0	0	0	0	0	0	9.24932	0	9.76191	0	0	9.23259	0	0	0	58.17	9.10034	0	0	8.42226	0	16.0326	0	14.5743	0	0	0	0	0	0	16.607	0	14.4957	0	0	0
ENSG00000239415	AP001469.9		21	47671463	47674047	-1	processed_transcript	0	19.8472	0	0	0	0	6.54566	0	0	0	0	0	0	0	9.76191	11.2908	0	9.23259	0	0	0	0	9.10034	10.4103	0	8.42226	18.6317	0	0	0	0	13.5461	0	0	0	19.1611	8.30351	0	0	0	22.4744	0
ENSG00000237927	RP3-393E18.2		6	160007987	160010201	-1	processed_transcript	0	0	21.224	16.0126	0	25.7885	3.27283	0	0	9.45501	0	15.5874	9.24932	17.2381	9.76191	33.8723	0	0	18.5487	9.70798	0	0	0	0	18.6947	8.42226	18.6317	0	0	0	0	0	0	0	0	0	0	0	0	16.025	0	9.94036
ENSG00000256298	RP11-474D1.1		12	130531677	130532921	1	lincRNA	16.2551	19.8472	10.612	16.0126	0	12.8942	6.54566	0	8.73446	9.45501	0	0	18.4986	8.61906	19.5238	0	0	9.23259	9.27437	0	10.0061	58.17	9.10034	0	0	0	0	0	0	0	8.15062	13.5461	0	0	0	0	0	0	28.9914	0	0	0
ENSG00000182404	RP1-86D1.3		6	128768789	128770446	-1	processed_transcript	0	0	0	0	0	12.8942	9.81849	0	0	9.45501	9.40867	0	9.24932	0	19.5238	11.2908	9.98422	0	9.27437	9.70798	10.0061	0	0	20.8205	0	0	0	0	0	0	24.4519	13.5461	0	11.8944	0	0	0	0	14.4957	8.0125	0	0
ENSG00000230417	RP11-90J7.3		10	80008497	80434724	1	lincRNA	16.2551	0	10.612	0	13.7982	0	3.27283	13.1714	0	9.45501	9.40867	0	0	0	0	11.2908	0	9.23259	9.27437	0	0	0	18.2007	20.8205	9.34737	8.42226	0	0	0	0	0	27.0922	0	0	0	19.1611	0	0	0	0	0	0
ENSG00000204685	AC012307.3		2	96874154	96908359	1	processed_transcript	0	0	10.612	0	27.5965	0	9.81849	13.1714	0	0	0	0	0	0	0	0	0	0	9.27437	0	0	19.39	9.10034	0	0	0	0	0	0	0	0	0	0	0	13.2663	0	0	0	0	8.0125	0	0
ENSG00000249628	RP3-340I3.1		12	1609691	1616484	-1	lincRNA	16.2551	19.8472	0	0	13.7982	25.7885	3.27283	0	17.4689	9.45501	37.6347	15.5874	0	0	29.2857	0	19.9684	0	9.27437	9.70798	0	19.39	18.2007	10.4103	0	16.8445	18.6317	0	0	0	0	13.5461	0	35.6833	0	0	0	0	0	8.0125	0	0
ENSG00000227712	RP11-418J17.3		1	119802888	119869926	-1	processed_transcript	0	0	0	0	13.7982	0	3.27283	0	17.4689	0	0	0	0	0	9.76191	22.5815	0	0	0	0	0	0	0	10.4103	9.34737	16.8445	0	0	17.7576	0	0	0	0	0	0	0	8.30351	0	14.4957	0	33.7117	0
ENSG00000234520	AC018464.3		7	112594701	112635689	-1	processed_transcript	0	0	0	16.0126	0	0	3.27283	0	0	9.45501	9.40867	7.79369	27.748	8.61906	19.5238	0	0	0	9.27437	0	10.0061	0	27.301	0	0	0	0	16.0326	0	0	16.3012	0	0	23.7889	13.2663	0	8.30351	0	0	8.0125	11.2372	0
ENSG00000245949	AC074099.1		2	157193084	157198632	1	lincRNA	0	0	31.836	0	13.7982	0	0	13.1714	17.4689	0	18.8173	7.79369	0	8.61906	9.76191	11.2908	9.98422	0	0	0	10.0061	0	9.10034	10.4103	18.6947	8.42226	0	0	0	0	0	27.0922	0	11.8944	0	19.1611	0	33.4661	0	0	0	0
ENSG00000228794	RP11-206L10.11		1	762988	789791	1	lincRNA	0	0	0	16.0126	0	0	6.54566	39.5142	8.73446	0	0	7.79369	0	0	9.76191	11.2908	9.98422	0	0	0	10.0061	0	0	0	0	0	9.31584	0	0	0	16.3012	13.5461	0	11.8944	13.2663	0	33.214	16.733	28.9914	0	11.2372	9.94036
ENSG00000241469	RP11-631B21.1		3	107560509	107596926	-1	processed_transcript	16.2551	0	10.612	0	0	0	16.3641	13.1714	8.73446	9.45501	0	0	18.4986	8.61906	9.76191	11.2908	0	0	9.27437	9.70798	20.0122	0	0	10.4103	28.0421	16.8445	18.6317	64.1303	17.7576	14.5743	16.3012	0	0	11.8944	0	0	16.607	0	0	8.0125	0	0
ENSG00000238217	AC093590.1		2	200472791	200523855	1	processed_transcript	0	0	10.612	0	0	12.8942	0	0	0	0	0	0	0	8.61906	0	0	9.98422	0	9.27437	0	0	0	9.10034	0	0	0	0	0	0	0	0	0	0	0	0	0	0	0	0	0	0	0
ENSG00000224863	RP5-1109J22.2		1	46912345	46915376	-1	lincRNA	16.2551	0	10.612	32.0251	13.7982	0	0	13.1714	26.2034	0	0	0	36.9973	0	9.76191	0	0	0	0	29.124	0	0	0	0	18.6947	0	0	0	0	14.5743	0	0	19.2957	0	0	0	0	0	0	0	11.2372	0
ENSG00000250802	CTC-564N23.3		5	76382565	76462734	1	processed_transcript	0	0	0	32.0251	0	0	0	0	0	9.45501	9.40867	7.79369	0	0	9.76191	0	0	0	0	0	0	19.39	0	20.8205	0	0	0	0	0	0	16.3012	13.5461	0	35.6833	0	19.1611	16.607	0	0	0	11.2372	0
ENSG00000245754	AP000337.1		21	47874900	47878593	-1	lincRNA	0	0	0	0	0	0	3.27283	13.1714	0	9.45501	9.40867	0	0	8.61906	0	11.2908	0	0	0	0	0	0	0	0	9.34737	16.8445	0	0	0	0	0	13.5461	0	0	0	38.3223	0	0	0	0	0	0
ENSG00000214039	RP11-474D1.4		12	130517999	130529602	-1	lincRNA	16.2551	19.8472	0	32.0251	0	51.577	9.81849	0	8.73446	18.91	9.40867	0	9.24932	0	19.5238	11.2908	19.9684	0	27.8231	9.70798	10.0061	0	9.10034	0	18.6947	8.42226	83.8426	0	0	0	8.15062	0	0	11.8944	0	0	24.9105	16.733	0	8.0125	0	0
ENSG00000186530	XKR5	XK, Kell blood group complex subunit-related family, member 5 [Source:HGNC Symbol;Acc:20782]	8	6666038	6693166	-1	lincRNA	16.2551	0	10.612	0	0	0	3.27283	13.1714	8.73446	0	9.40867	0	0	0	9.76191	0	0	0	9.27437	29.124	0	19.39	9.10034	10.4103	0	0	0	0	17.7576	0	0	0	0	11.8944	13.2663	0	0	0	0	8.0125	11.2372	0
ENSG00000253404	AC034243.1		5	138080123	138088998	-1	processed_transcript	0	19.8472	0	0	0	25.7885	13.0913	26.3428	0	18.91	0	0	0	0	0	0	0	0	0	9.70798	10.0061	0	0	10.4103	0	8.42226	0	0	0	0	8.15062	0	0	0	0	0	8.30351	16.733	14.4957	0	0	0
ENSG00000245466	AL357153.2		14	71075515	71108015	-1	lincRNA	48.7654	0	0	0	0	0	3.27283	13.1714	0	9.45501	0	7.79369	0	8.61906	0	0	0	0	9.27437	0	0	0	0	0	0	0	0	0	0	0	8.15062	0	0	0	0	0	8.30351	0	0	0	0	9.94036
ENSG00000179136	AC005358.1		17	12453286	12540504	1	processed_transcript	0	0	0	0	0	25.7885	16.3641	0	34.9379	18.91	0	15.5874	18.4986	8.61906	0	11.2908	9.98422	18.4652	18.5487	9.70798	10.0061	0	0	0	0	16.8445	0	80.1629	0	0	8.15062	27.0922	19.2957	47.5777	26.5326	19.1611	0	16.733	0	8.0125	0	9.94036
ENSG00000256422	RP11-886D15.1		11	104316596	104480049	-1	processed_transcript	0	59.5415	0	0	0	0	0	92.1999	0	0	9.40867	0	0	0	68.3333	0	0	0	0	9.70798	0	96.95	0	0	0	16.8445	0	0	0	0	0	0	0	11.8944	0	0	0	0	14.4957	0	0	0
ENSG00000248721	AC063976.6		5	131528679	131529261	-1	processed_transcript	0	0	0	0	27.5965	0	0	0	0	0	0	0	0	0	0	0	0	0	0	0	0	0	0	0	0	0	0	0	0	0	0	0	0	0	13.2663	0	0	0	0	0	11.2372	0
ENSG00000226995	RP5-828H9.3		20	5412638	5426392	-1	processed_transcript	0	0	0	0	27.5965	12.8942	0	0	0	9.45501	0	0	0	0	0	0	0	0	9.27437	0	0	0	0	20.8205	0	0	0	0	0	0	24.4519	0	19.2957	11.8944	0	0	0	0	0	0	0	0
ENSG00000248508	AC021755.4		15	40331512	40359491	1	lincRNA	0	19.8472	10.612	16.0126	0	0	3.27283	0	17.4689	0	28.226	31.1747	18.4986	0	19.5238	0	9.98422	9.23259	0	9.70798	40.0244	0	9.10034	20.8205	28.0421	0	0	16.0326	53.2727	58.2971	16.3012	27.0922	0	23.7889	0	19.1611	33.214	0	14.4957	0	0	9.94036
ENSG00000236990	RP11-433J20.1		10	4093918	4131205	1	processed_transcript	16.2551	0	0	0	13.7982	0	6.54566	0	26.2034	0	9.40867	15.5874	18.4986	0	0	11.2908	29.9527	9.23259	9.27437	29.124	10.0061	19.39	9.10034	10.4103	56.0842	16.8445	0	32.0652	0	0	0	0	19.2957	0	0	0	8.30351	0	0	0	0	9.94036
ENSG00000244879	AC022087.1		15	50647664	50650501	1	lincRNA	0	0	0	0	27.5965	25.7885	0	0	0	28.365	0	7.79369	0	0	0	0	9.98422	9.23259	0	0	20.0122	0	0	10.4103	9.34737	16.8445	0	0	35.5151	0	40.7531	13.5461	57.8871	11.8944	0	19.1611	8.30351	0	0	0	0	19.8807
ENSG00000249173	RP11-701P16.4		4	185815025	185820608	-1	processed_transcript	48.7654	19.8472	0	32.0251	0	0	6.54566	13.1714	8.73446	0	0	0	0	0	9.76191	0	9.98422	0	18.5487	0	0	0	0	0	9.34737	0	0	0	0	0	0	0	0	0	0	0	8.30351	0	43.4871	0	0	9.94036
ENSG00000233878	AC073133.1		7	156230483	156238282	-1	processed_transcript	0	0	0	0	0	0	9.81849	0	0	0	9.40867	0	0	0	0	0	0	0	0	0	0	0	0	0	0	0	0	0	0	0	0	0	0	0	0	0	0	0	0	8.0125	0	0
ENSG00000255458	RP11-539G18.2		4	39640760	39668264	1	processed_transcript	0	19.8472	10.612	16.0126	0	51.577	6.54566	0	0	0	9.40867	7.79369	0	34.4762	9.76191	0	9.98422	0	0	0	10.0061	0	9.10034	10.4103	9.34737	0	9.31584	0	0	0	0	0	19.2957	0	0	19.1611	0	16.733	14.4957	0	0	0
ENSG00000230542	NCRNA00102	non-protein coding RNA 102 [Source:HGNC Symbol;Acc:30470]	X	2531029	2533388	-1	processed_transcript	16.2551	19.8472	0	0	13.7982	0	9.81849	26.3428	0	9.45501	0	0	9.24932	17.2381	9.76191	0	0	0	0	0	0	38.78	0	0	0	0	0	0	0	14.5743	0	0	19.2957	0	0	0	0	0	14.4957	16.025	0	9.94036
ENSG00000174365	SNHG11	small nucleolar RNA host gene 11 (non-protein coding) [Source:HGNC Symbol;Acc:25046]	20	37075221	37079564	1	lincRNA	16.2551	0	0	0	0	0	0	13.1714	0	9.45501	9.40867	0	9.24932	0	0	0	9.98422	9.23259	18.5487	19.416	20.0122	0	9.10034	10.4103	0	8.42226	9.31584	0	0	0	0	0	0	0	0	0	16.607	0	0	0	0	9.94036
ENSG00000256146	RP11-319E16.2		12	5425127	5428513	1	processed_transcript	0	19.8472	0	0	0	0	0	13.1714	8.73446	0	0	7.79369	0	0	9.76191	0	0	0	0	0	0	19.39	9.10034	10.4103	0	25.2668	0	0	17.7576	0	0	0	19.2957	0	0	0	0	0	0	0	0	0
ENSG00000250786	CTD-2001E22.2		5	9546312	9550721	1	processed_transcript	0	0	10.612	0	13.7982	0	3.27283	0	0	0	0	15.5874	9.24932	0	0	11.2908	0	9.23259	0	0	0	0	0	0	18.6947	25.2668	0	0	0	0	8.15062	0	19.2957	0	0	19.1611	0	33.4661	28.9914	16.025	0	0
ENSG00000229957	RP5-998H6.2		20	44797043	44799876	-1	processed_transcript	0	0	0	16.0126	0	12.8942	13.0913	0	0	9.45501	0	0	0	0	0	0	29.9527	18.4652	0	29.124	0	0	0	0	0	0	27.9475	0	0	14.5743	8.15062	27.0922	0	23.7889	0	19.1611	8.30351	117.131	14.4957	8.0125	0	0
ENSG00000228495	RP3-523C21.1		6	132453055	132490514	1	lincRNA	0	0	10.612	0	0	0	3.27283	0	8.73446	0	0	0	0	0	0	0	9.98422	0	0	0	0	0	9.10034	0	0	0	0	0	17.7576	14.5743	0	0	0	0	0	38.3223	0	0	0	0	0	0
ENSG00000248233	AL513122.1		9	124053715	124057566	-1	lincRNA	0	19.8472	10.612	0	0	0	3.27283	13.1714	17.4689	18.91	84.678	31.1747	55.4959	17.2381	78.0953	22.5815	19.9684	0	102.018	67.9559	40.0244	19.39	72.8027	0	9.34737	8.42226	18.6317	0	0	14.5743	32.6025	13.5461	0	23.7889	13.2663	38.3223	58.1246	0	0	8.0125	0	0
ENSG00000233123	RP5-1059M17.1		7	101206059	101212286	-1	processed_transcript	0	0	10.612	0	0	0	9.81849	0	0	9.45501	9.40867	0	9.24932	0	0	0	0	0	0	0	20.0122	0	0	0	0	0	0	0	0	0	16.3012	0	0	11.8944	0	0	0	0	0	0	0	9.94036
ENSG00000225771	RP4-537K17.2		1	62580420	62584681	-1	processed_transcript	32.5103	0	0	16.0126	0	0	3.27283	13.1714	0	0	9.40867	0	9.24932	8.61906	19.5238	0	0	0	0	0	20.0122	38.78	0	0	0	8.42226	0	0	0	0	8.15062	0	0	11.8944	0	0	8.30351	0	0	0	0	9.94036
ENSG00000231064	RP11-263K19.4		1	155166659	155175286	1	processed_transcript	0	0	0	0	0	0	0	0	0	9.45501	0	23.3811	9.24932	0	9.76191	11.2908	19.9684	18.4652	27.8231	29.124	30.0183	0	0	10.4103	18.6947	0	0	0	17.7576	14.5743	65.205	27.0922	19.2957	35.6833	13.2663	19.1611	8.30351	0	101.47	8.0125	0	9.94036
ENSG00000228671	RP11-109A6.4		10	131581117	131584811	1	processed_transcript	0	0	0	32.0251	0	12.8942	6.54566	0	0	0	0	0	0	8.61906	0	0	0	0	0	9.70798	0	0	0	0	9.34737	0	0	0	0	0	0	0	0	0	0	0	0	33.4661	0	0	0	0
ENSG00000162290	DCP1A	DCP1 decapping enzyme homolog A (S. cerevisiae) [Source:HGNC Symbol;Acc:18714]	3	53317448	53381637	-1	processed_transcript	0	19.8472	0	0	0	0	3.27283	26.3428	0	0	9.40867	15.5874	0	0	0	11.2908	9.98422	9.23259	0	0	0	0	0	0	0	0	9.31584	0	17.7576	0	0	0	19.2957	0	0	0	0	0	14.4957	8.0125	11.2372	19.8807
ENSG00000231595	AC005224.2		17	14113805	14121239	1	processed_transcript	0	19.8472	0	0	0	0	6.54566	0	0	9.45501	37.6347	0	9.24932	17.2381	19.5238	11.2908	0	0	0	0	0	0	0	0	9.34737	8.42226	18.6317	0	0	14.5743	16.3012	0	0	0	26.5326	19.1611	0	0	14.4957	0	0	0
ENSG00000225882	RP3-410B11.1		X	17988317	18122764	-1	processed_transcript	32.5103	0	0	0	0	12.8942	6.54566	0	0	0	9.40867	7.79369	0	0	0	0	0	0	0	0	0	0	0	0	0	8.42226	0	16.0326	0	0	0	0	0	11.8944	0	0	0	16.733	0	8.0125	0	9.94036
ENSG00000196696	PDXDC2P	pyridoxal-dependent decarboxylase domain containing 2, pseudogene [Source:HGNC Symbol;Acc:27559]	16	70010200	70099851	-1	processed_transcript	32.5103	0	31.836	0	0	12.8942	19.637	0	0	0	9.40867	7.79369	9.24932	0	9.76191	0	19.9684	9.23259	9.27437	9.70798	0	19.39	9.10034	20.8205	18.6947	8.42226	0	0	0	0	16.3012	0	0	23.7889	0	0	16.607	0	14.4957	0	0	0
ENSG00000234899	AC005152.2		17	70067183	70216859	-1	lincRNA	0	0	10.612	0	13.7982	12.8942	9.81849	0	78.6102	37.8201	28.226	31.1747	9.24932	8.61906	29.2857	0	39.9369	27.6978	18.5487	0	20.0122	0	9.10034	31.2308	46.7368	8.42226	9.31584	0	17.7576	14.5743	16.3012	0	0	0	26.5326	0	0	0	14.4957	40.0625	0	19.8807
ENSG00000228680	AC004692.4		7	43278665	43288867	-1	processed_transcript	0	19.8472	0	0	0	0	6.54566	26.3428	0	9.45501	0	0	0	8.61906	48.8095	0	0	0	0	9.70798	0	38.78	18.2007	10.4103	0	8.42226	0	0	17.7576	0	0	0	0	0	0	0	0	0	0	0	11.2372	0
ENSG00000203499	RP11-429J17.6		8	144816310	144828507	1	lincRNA	0	0	0	16.0126	0	0	3.27283	0	0	0	9.40867	0	0	0	0	0	0	0	0	0	0	0	0	0	0	0	0	0	0	0	8.15062	0	0	0	0	0	0	0	0	0	0	0
ENSG00000251393	AC005280.3		14	73929129	73946655	1	lincRNA	0	0	0	0	0	0	3.27283	0	0	0	0	0	9.24932	0	9.76191	0	0	9.23259	0	0	0	0	0	0	0	0	0	0	17.7576	0	0	27.0922	0	0	0	0	0	16.733	43.4871	0	0	0
ENSG00000234686	AC010971.1		7	49269733	49294412	1	processed_transcript	0	0	0	0	0	12.8942	6.54566	0	8.73446	0	0	0	9.24932	34.4762	9.76191	0	19.9684	0	0	19.416	0	0	0	0	0	8.42226	9.31584	16.0326	17.7576	0	16.3012	0	0	23.7889	0	0	8.30351	0	0	16.025	0	0
ENSG00000246820	RP11-379P15.1		11	8190714	8200450	1	lincRNA	0	0	0	0	41.3947	0	3.27283	0	0	0	9.40867	0	9.24932	0	9.76191	0	0	0	0	0	0	0	0	0	0	8.42226	0	0	0	0	8.15062	0	0	0	0	0	0	0	14.4957	0	11.2372	19.8807
ENSG00000227498	AC018359.3		3	34566310	34585372	-1	processed_transcript	0	0	0	0	0	0	3.27283	0	17.4689	9.45501	0	7.79369	9.24932	0	0	11.2908	0	9.23259	0	0	0	0	0	0	0	8.42226	0	0	17.7576	0	0	0	19.2957	0	0	0	0	0	0	8.0125	0	19.8807
ENSG00000229153	AC092214.10		7	143104906	143220542	1	lincRNA	0	0	0	0	0	0	6.54566	0	8.73446	9.45501	0	0	0	17.2381	0	0	9.98422	9.23259	9.27437	0	10.0061	19.39	0	0	0	16.8445	9.31584	0	0	29.1486	8.15062	0	19.2957	11.8944	0	0	0	0	0	24.0375	0	9.94036
ENSG00000250007	AC087457.1		15	35047285	35105124	1	lincRNA	0	19.8472	10.612	0	0	0	3.27283	0	0	0	18.8173	0	9.24932	0	9.76191	11.2908	0	9.23259	0	0	10.0061	0	9.10034	0	9.34737	0	9.31584	16.0326	17.7576	0	0	0	0	23.7889	13.2663	0	0	16.733	14.4957	8.0125	0	0
ENSG00000239445	RP11-319J24.1		3	98433174	98451495	-1	processed_transcript	16.2551	39.6944	10.612	0	0	0	16.3641	0	0	0	9.40867	7.79369	27.748	8.61906	9.76191	11.2908	0	0	0	9.70798	20.0122	38.78	9.10034	10.4103	9.34737	0	9.31584	16.0326	35.5151	14.5743	0	13.5461	0	11.8944	0	19.1611	0	16.733	14.4957	8.0125	11.2372	0
ENSG00000245832	RP11-179A16.1		11	81590893	82429124	-1	lincRNA	0	19.8472	63.672	48.0377	13.7982	12.8942	9.81849	26.3428	0	9.45501	9.40867	0	0	8.61906	9.76191	0	0	0	0	9.70798	0	0	0	10.4103	0	0	0	0	0	0	0	13.5461	0	11.8944	0	0	8.30351	0	14.4957	0	11.2372	0
ENSG00000247296	AL451000.1		1	23940283	23945957	-1	lincRNA	0	0	0	0	0	12.8942	9.81849	0	0	0	0	0	0	8.61906	0	11.2908	0	0	0	0	0	0	0	0	0	0	0	0	0	14.5743	0	0	19.2957	0	0	0	0	0	14.4957	8.0125	11.2372	0
ENSG00000227953	RP11-439E19.3		1	246939315	246955687	1	processed_transcript	0	39.6944	0	0	0	12.8942	0	0	8.73446	9.45501	18.8173	0	0	0	39.0476	0	9.98422	9.23259	0	0	10.0061	0	0	0	0	0	9.31584	0	0	0	8.15062	0	0	11.8944	0	0	8.30351	0	43.4871	0	0	0
ENSG00000230921	RP5-834N19.2		1	119911569	119912954	1	processed_transcript	0	0	0	0	13.7982	25.7885	3.27283	0	0	0	9.40867	0	9.24932	0	0	0	0	0	0	0	0	0	0	0	0	0	0	0	0	0	0	13.5461	0	0	0	0	8.30351	0	0	0	0	0
ENSG00000248839	RP11-227H4.5		3	98241414	98244178	1	processed_transcript	0	0	0	0	0	0	0	0	0	0	0	0	0	8.61906	0	0	0	0	0	0	0	19.39	0	0	0	0	0	0	0	0	0	0	0	0	0	0	8.30351	33.4661	0	0	0	0
ENSG00000214049	UCA1	urothelial cancer associated 1 (non-protein coding) [Source:HGNC Symbol;Acc:37126]	19	15939757	15947130	1	lincRNA	0	0	0	16.0126	0	0	0	26.3428	0	9.45501	0	0	9.24932	0	9.76191	0	0	9.23259	0	0	0	0	0	0	0	0	0	0	17.7576	0	0	0	0	0	0	0	0	16.733	0	0	0	0
ENSG00000226025	AC093063.1		19	40170014	40185217	1	processed_transcript	16.2551	19.8472	0	0	0	0	19.637	13.1714	0	9.45501	0	0	36.9973	17.2381	29.2857	0	0	18.4652	9.27437	0	0	19.39	9.10034	0	9.34737	33.689	9.31584	16.0326	0	14.5743	8.15062	27.0922	0	0	0	0	0	0	14.4957	0	0	9.94036
ENSG00000185495	RP11-504P24.4		1	224183659	224198309	1	processed_transcript	0	0	0	16.0126	0	12.8942	0	0	0	18.91	0	7.79369	0	0	9.76191	0	9.98422	9.23259	0	0	0	19.39	0	0	18.6947	0	0	0	0	14.5743	8.15062	13.5461	0	0	26.5326	0	0	0	0	8.0125	11.2372	9.94036
ENSG00000242618	RP11-433A10.2		3	72252095	72259043	-1	processed_transcript	0	0	21.224	0	13.7982	0	0	13.1714	0	9.45501	0	0	0	0	0	11.2908	0	9.23259	0	9.70798	20.0122	19.39	18.2007	0	0	0	18.6317	0	0	0	8.15062	0	0	0	0	0	8.30351	0	0	0	11.2372	9.94036
ENSG00000248339	RP11-717H13.1		4	172210626	172219418	-1	processed_transcript	0	0	0	0	0	25.7885	0	0	17.4689	18.91	9.40867	7.79369	0	17.2381	19.5238	0	0	9.23259	18.5487	0	20.0122	0	0	0	0	0	0	0	0	14.5743	8.15062	13.5461	0	0	0	0	8.30351	0	0	8.0125	11.2372	9.94036
ENSG00000218018	RP4-800J21.3		20	55959216	55968118	-1	processed_transcript	0	0	42.448	16.0126	13.7982	25.7885	29.4555	0	17.4689	37.8201	37.6347	7.79369	27.748	51.7143	48.8095	11.2908	0	73.8607	37.0975	19.416	40.0244	0	36.4014	72.8719	37.3895	33.689	0	48.0977	0	43.7229	16.3012	40.6383	19.2957	11.8944	0	57.4834	24.9105	0	43.4871	8.0125	0	0
ENSG00000236240	GPC5-IT1	GPC5 intronic transcript 1 (non-protein coding) [Source:HGNC Symbol;Acc:41340]	13	93136859	93162347	1	processed_transcript	16.2551	0	0	0	0	12.8942	6.54566	0	0	0	0	0	18.4986	8.61906	9.76191	0	0	0	9.27437	9.70798	0	0	0	10.4103	9.34737	8.42226	0	0	0	0	0	0	19.2957	11.8944	0	0	8.30351	0	0	8.0125	0	0
ENSG00000250742	RP11-834C11.4		12	54519882	54526627	1	lincRNA	0	0	10.612	0	27.5965	0	3.27283	0	0	0	0	0	18.4986	0	0	0	9.98422	0	9.27437	9.70798	0	0	0	0	0	0	0	16.0326	0	0	8.15062	13.5461	0	11.8944	0	0	0	0	0	8.0125	0	0
ENSG00000247363	RP11-637A17.2		12	69068151	69081535	-1	lincRNA	0	19.8472	21.224	16.0126	0	51.577	6.54566	0	17.4689	18.91	0	0	18.4986	17.2381	0	0	19.9684	9.23259	0	0	0	0	0	20.8205	0	0	0	0	0	14.5743	0	13.5461	0	23.7889	0	0	8.30351	0	0	0	0	0
ENSG00000230747	AC021188.4		2	96973001	96987469	-1	processed_transcript	0	0	10.612	0	0	12.8942	6.54566	13.1714	8.73446	18.91	0	0	9.24932	0	0	11.2908	0	9.23259	0	0	10.0061	0	0	10.4103	0	0	0	0	0	0	8.15062	67.7305	0	23.7889	13.2663	0	58.1246	0	0	0	11.2372	0
ENSG00000224645	RP11-126K1.8		1	151313124	151314442	1	processed_transcript	0	0	10.612	0	0	0	13.0913	0	8.73446	0	0	23.3811	0	8.61906	9.76191	0	0	9.23259	0	0	0	0	0	0	0	8.42226	0	0	0	0	8.15062	0	0	0	0	0	24.9105	16.733	0	0	0	9.94036
ENSG00000233864	TTTY15	testis-specific transcript, Y-linked 15 (non-protein coding) [Source:HGNC Symbol;Acc:18567]	Y	14774265	14804162	1	processed_transcript	0	0	0	0	0	0	6.54566	0	8.73446	9.45501	9.40867	0	18.4986	8.61906	0	0	9.98422	0	0	0	10.0061	0	0	10.4103	9.34737	8.42226	0	0	0	0	8.15062	27.0922	0	0	0	0	8.30351	0	0	8.0125	0	0
ENSG00000248255	AC126775.1		5	146939557	147041572	1	lincRNA	0	0	0	0	0	0	0	0	0	0	0	7.79369	0	0	9.76191	0	0	0	0	0	0	0	0	0	0	0	18.6317	0	0	14.5743	65.205	13.5461	0	0	0	0	8.30351	0	0	8.0125	11.2372	0
ENSG00000232518	AC074366.3		2	38895830	38898563	-1	processed_transcript	0	59.5415	0	0	0	12.8942	3.27283	13.1714	0	18.91	0	7.79369	9.24932	17.2381	19.5238	33.8723	0	0	9.27437	0	0	0	18.2007	10.4103	9.34737	8.42226	0	0	0	0	8.15062	13.5461	0	11.8944	39.7989	0	8.30351	0	0	0	0	19.8807
ENSG00000224511	RP11-629E24.1		13	30677315	30683012	-1	processed_transcript	0	0	0	0	0	12.8942	26.1826	0	0	9.45501	9.40867	7.79369	27.748	0	0	11.2908	0	9.23259	0	0	0	19.39	0	0	9.34737	0	9.31584	0	0	14.5743	0	13.5461	0	0	13.2663	0	0	0	0	16.025	0	0
ENSG00000232257	RP11-92G12.3		1	200638635	200663378	1	processed_transcript	0	0	21.224	16.0126	13.7982	0	6.54566	26.3428	34.9379	0	9.40867	0	9.24932	0	9.76191	11.2908	0	0	18.5487	0	20.0122	0	9.10034	0	0	8.42226	0	0	0	14.5743	0	13.5461	0	0	0	0	16.607	0	0	16.025	0	9.94036
ENSG00000256904	A2ML1-AS2	A2ML1 antisense RNA 2 (non-protein coding) [Source:HGNC Symbol;Acc:41523]	12	8972412	8973309	-1	processed_transcript	0	19.8472	0	0	0	0	0	26.3428	0	9.45501	0	0	0	8.61906	19.5238	0	0	0	0	0	0	38.78	0	0	0	0	9.31584	0	0	0	0	0	0	0	0	0	0	0	0	0	0	9.94036
ENSG00000254281	KB-1507C5.4		8	103991013	104012412	1	processed_transcript	16.2551	0	0	0	0	0	3.27283	0	0	0	0	7.79369	0	8.61906	0	11.2908	0	0	0	0	0	0	0	0	18.6947	8.42226	0	0	0	0	0	0	0	0	13.2663	0	0	0	0	0	0	9.94036
ENSG00000227143	RP11-159H3.2		10	122938214	122945480	1	processed_transcript	0	0	0	0	0	0	0	0	0	0	0	7.79369	9.24932	0	0	0	0	9.23259	9.27437	0	10.0061	0	0	10.4103	0	8.42226	0	0	0	14.5743	0	0	0	0	0	0	0	0	0	0	0	0
ENSG00000251422	AL035541.1		20	56130115	56134053	-1	lincRNA	16.2551	19.8472	10.612	16.0126	0	12.8942	42.5468	0	17.4689	0	9.40867	0	0	0	0	0	0	9.23259	9.27437	9.70798	10.0061	0	0	10.4103	0	0	0	0	0	0	0	54.1844	0	11.8944	13.2663	0	8.30351	0	0	8.0125	11.2372	19.8807
ENSG00000251511	RP11-171N4.1		4	157507131	157511191	1	processed_transcript	0	0	0	0	13.7982	12.8942	0	0	8.73446	0	0	0	0	0	0	0	0	0	0	0	0	0	9.10034	10.4103	28.0421	0	0	0	17.7576	0	0	0	0	0	13.2663	0	0	0	0	0	0	19.8807
ENSG00000223522	AC093690.1		2	28530558	28533326	-1	processed_transcript	16.2551	19.8472	0	0	0	0	0	0	0	0	0	7.79369	18.4986	0	0	11.2908	0	0	0	0	0	0	0	0	0	8.42226	0	0	0	14.5743	0	0	0	23.7889	0	0	0	0	0	0	0	0
ENSG00000225511	C9orf44	chromosome 9 open reading frame 44 [Source:HGNC Symbol;Acc:23569]	9	94903580	94921890	1	lincRNA	0	0	21.224	0	13.7982	0	0	0	0	18.91	9.40867	0	9.24932	0	0	11.2908	0	0	0	9.70798	0	0	0	0	9.34737	8.42226	0	0	0	14.5743	0	0	0	0	13.2663	0	8.30351	0	14.4957	0	0	0
ENSG00000233219	RP11-89N17.3		7	33908113	33913843	-1	processed_transcript	0	0	0	0	0	0	0	0	0	0	0	0	0	0	0	0	0	0	0	0	0	0	0	0	0	0	0	0	0	0	0	0	0	11.8944	0	0	0	0	0	0	0	0
ENSG00000206567	AC022007.5		3	10048102	10052893	-1	processed_transcript	16.2551	19.8472	0	0	0	0	0	0	17.4689	0	0	7.79369	0	8.61906	0	11.2908	9.98422	0	0	0	20.0122	0	0	10.4103	0	0	0	0	0	0	8.15062	0	57.8871	0	0	0	16.607	0	0	0	0	0
ENSG00000174403	C20orf200	chromosome 20 open reading frame 200 [Source:HGNC Symbol;Acc:26393]	20	61141550	61148733	-1	processed_transcript	0	0	0	0	13.7982	0	0	0	8.73446	0	9.40867	0	0	0	0	0	0	0	0	0	0	0	9.10034	0	0	0	0	16.0326	0	14.5743	0	0	57.8871	0	0	0	0	0	14.4957	8.0125	0	0
ENSG00000185728	YTHDF3	YTH domain family, member 3 [Source:HGNC Symbol;Acc:26465]	8	64081112	64125346	1	processed_transcript	16.2551	19.8472	0	0	27.5965	38.6827	3.27283	0	0	9.45501	0	15.5874	9.24932	0	0	0	9.98422	9.23259	18.5487	0	10.0061	0	0	10.4103	0	0	18.6317	0	0	0	0	13.5461	0	0	13.2663	0	0	0	0	8.0125	11.2372	0
ENSG00000248614	AC116562.3		4	4034897	4076780	1	lincRNA	16.2551	0	0	0	0	0	0	0	0	0	0	0	0	0	0	0	0	0	0	0	0	0	0	0	0	0	0	0	0	14.5743	0	0	19.2957	0	0	0	0	0	0	0	0	0
ENSG00000253250	RP11-122A3.2		8	91968167	91997485	-1	processed_transcript	0	19.8472	0	0	41.3947	0	9.81849	0	0	9.45501	9.40867	7.79369	0	0	0	0	0	9.23259	0	0	0	38.78	0	0	0	0	0	48.0977	17.7576	0	8.15062	13.5461	0	0	0	0	0	0	14.4957	0	11.2372	9.94036
ENSG00000223634	AC012506.3		2	23580387	23583247	-1	processed_transcript	0	0	21.224	0	0	0	29.4555	0	17.4689	0	47.0433	31.1747	0	43.0953	0	11.2908	39.9369	0	0	9.70798	10.0061	0	0	20.8205	18.6947	42.1113	0	16.0326	0	43.7229	40.7531	27.0922	0	11.8944	79.5978	0	66.4281	0	0	40.0625	0	0
ENSG00000234222	RP11-315I20.1		1	145486272	145508262	-1	processed_transcript	0	0	0	16.0126	27.5965	12.8942	0	0	0	0	0	0	0	8.61906	9.76191	0	0	0	0	0	0	0	9.10034	0	0	0	0	0	0	0	0	0	0	0	0	0	0	0	0	8.0125	0	0
ENSG00000237886	RP11-611D20.2		9	139440664	139444345	1	processed_transcript	16.2551	0	0	16.0126	13.7982	0	0	13.1714	0	0	0	7.79369	0	8.61906	0	0	0	9.23259	0	19.416	10.0061	0	9.10034	0	0	0	0	0	17.7576	0	0	13.5461	19.2957	11.8944	0	0	24.9105	16.733	0	0	0	0
ENSG00000251632	RP11-714L20.1		4	138466885	138524584	1	processed_transcript	0	19.8472	0	0	27.5965	25.7885	3.27283	0	0	0	65.8607	0	9.24932	0	9.76191	22.5815	0	9.23259	18.5487	19.416	40.0244	0	18.2007	10.4103	37.3895	0	9.31584	0	0	14.5743	8.15062	0	0	47.5777	13.2663	0	0	0	0	0	0	0
ENSG00000229976	RP5-1031J8.1		20	38414363	38441871	1	processed_transcript	16.2551	19.8472	21.224	16.0126	0	25.7885	9.81849	13.1714	8.73446	0	0	0	9.24932	8.61906	0	11.2908	9.98422	0	0	0	10.0061	0	0	10.4103	18.6947	0	9.31584	0	0	0	0	0	0	0	0	0	0	0	0	0	0	0
ENSG00000230133	RP5-1100I6.2		20	24180403	24205224	1	processed_transcript	0	19.8472	10.612	0	0	0	16.3641	0	0	9.45501	9.40867	0	0	25.8572	0	22.5815	0	0	0	0	0	0	18.2007	10.4103	0	8.42226	9.31584	0	0	0	8.15062	0	0	11.8944	0	0	0	16.733	0	0	11.2372	9.94036
ENSG00000246283	AC090510.1		15	43029401	43034389	1	lincRNA	0	0	0	0	0	0	3.27283	0	0	9.45501	9.40867	0	0	8.61906	29.2857	11.2908	0	18.4652	18.5487	9.70798	10.0061	0	0	10.4103	0	8.42226	9.31584	16.0326	0	0	0	13.5461	0	11.8944	0	0	8.30351	0	0	0	11.2372	19.8807
ENSG00000253354	CTA-392C11.2		8	40227547	40259367	1	processed_transcript	0	0	0	16.0126	13.7982	12.8942	6.54566	0	0	9.45501	0	0	18.4986	0	0	0	9.98422	9.23259	0	0	0	0	9.10034	0	0	16.8445	9.31584	0	0	14.5743	0	13.5461	0	11.8944	0	0	24.9105	0	14.4957	8.0125	0	0
ENSG00000237410	AP001092.4		11	64413871	64427153	1	processed_transcript	0	0	0	0	0	0	9.81849	0	0	0	0	15.5874	9.24932	0	0	11.2908	9.98422	0	0	0	0	0	0	0	0	0	9.31584	0	17.7576	0	16.3012	0	0	11.8944	0	0	8.30351	0	0	8.0125	0	0
ENSG00000250775	RP11-12K22.1		4	64334419	64359996	-1	processed_transcript	0	0	10.612	0	0	0	3.27283	0	17.4689	0	9.40867	7.79369	0	17.2381	0	11.2908	0	0	0	0	10.0061	19.39	9.10034	0	0	16.8445	0	16.0326	35.5151	0	8.15062	13.5461	0	11.8944	13.2663	0	16.607	0	0	8.0125	11.2372	0
ENSG00000244791	RP11-65D17.1		8	127337740	127341780	1	processed_transcript	0	19.8472	0	16.0126	0	0	6.54566	0	0	0	9.40867	0	27.748	8.61906	0	0	0	0	0	0	20.0122	19.39	9.10034	20.8205	9.34737	0	18.6317	0	0	0	0	13.5461	0	0	13.2663	0	8.30351	16.733	0	16.025	0	0
ENSG00000232607	MIR497HG	mir-497-195 cluster host gene (non-protein coding) [Source:HGNC Symbol;Acc:39523]	17	6919137	6922949	-1	processed_transcript	0	19.8472	0	0	13.7982	0	6.54566	39.5142	0	0	28.226	7.79369	18.4986	8.61906	19.5238	22.5815	0	0	18.5487	0	10.0061	0	9.10034	0	9.34737	8.42226	9.31584	16.0326	17.7576	0	16.3012	27.0922	38.5914	11.8944	53.0652	0	41.5175	0	0	0	11.2372	0
ENSG00000233834	AC005083.1		7	20257200	20261323	1	processed_transcript	0	0	0	0	0	0	0	0	0	0	0	0	0	0	0	0	0	0	0	0	0	0	0	0	0	0	0	0	0	0	0	0	0	0	0	19.1611	0	0	0	8.0125	0	0
ENSG00000248307	RP11-8P17.1		4	138948576	139051863	-1	processed_transcript	0	0	0	0	0	0	9.81849	0	8.73446	9.45501	0	0	0	8.61906	9.76191	0	9.98422	0	9.27437	9.70798	0	0	0	0	9.34737	0	9.31584	16.0326	0	0	0	13.5461	0	23.7889	13.2663	0	0	0	0	0	0	9.94036
ENSG00000248019	FAM13AOS	FAM13A opposite strand (non-protein coding) [Source:HGNC Symbol;Acc:19370]	4	89630940	89651254	1	processed_transcript	0	0	21.224	0	13.7982	38.6827	6.54566	13.1714	0	0	9.40867	0	0	8.61906	9.76191	11.2908	0	9.23259	0	0	20.0122	0	0	0	0	8.42226	0	0	0	0	0	0	0	0	13.2663	0	0	0	14.4957	16.025	11.2372	0
ENSG00000198358	RP11-544M22.1		1	160902255	160919712	1	processed_transcript	16.2551	0	0	0	0	0	0	0	8.73446	0	0	0	0	0	0	0	0	0	18.5487	0	10.0061	0	0	0	0	0	0	0	0	0	0	13.5461	19.2957	0	0	0	8.30351	0	0	0	0	0
ENSG00000253741	CTD-2292P10.4		8	143783670	143808391	-1	processed_transcript	0	0	0	0	0	0	3.27283	13.1714	0	18.91	9.40867	0	0	0	0	0	0	9.23259	0	9.70798	0	0	0	0	0	0	0	0	0	0	0	0	0	11.8944	13.2663	0	0	0	0	0	11.2372	9.94036
ENSG00000229012	GS1-542M4.4		X	8831902	8835642	-1	processed_transcript	0	0	0	32.0251	0	12.8942	3.27283	0	8.73446	0	0	15.5874	0	17.2381	9.76191	0	0	0	0	0	10.0061	0	9.10034	20.8205	0	0	0	16.0326	0	0	8.15062	0	0	0	0	19.1611	8.30351	0	14.4957	0	11.2372	0
ENSG00000256508	AP003071.1		11	68779899	68785913	1	lincRNA	0	0	0	0	0	0	3.27283	0	0	0	0	0	0	0	0	0	0	0	9.27437	0	0	0	0	0	0	0	9.31584	0	0	0	8.15062	0	0	0	0	19.1611	0	0	0	0	0	0
ENSG00000251432	RP11-420A23.1		4	129213906	129440549	1	lincRNA	0	0	0	32.0251	0	0	0	0	8.73446	9.45501	9.40867	7.79369	0	0	19.5238	22.5815	0	27.6978	0	0	10.0061	0	18.2007	0	0	8.42226	9.31584	32.0652	0	0	8.15062	0	19.2957	0	13.2663	0	16.607	16.733	14.4957	8.0125	11.2372	0
ENSG00000205351	AC002347.2		17	10698230	10707354	-1	processed_transcript	0	0	0	0	0	0	0	0	0	0	9.40867	7.79369	0	0	0	0	0	0	9.27437	0	0	0	0	0	9.34737	0	0	0	0	0	0	0	0	0	13.2663	0	0	0	0	0	0	0
ENSG00000227893	RP11-760M1.3		13	24072935	24077013	1	processed_transcript	0	0	0	0	13.7982	12.8942	0	0	17.4689	9.45501	9.40867	7.79369	27.748	0	0	11.2908	9.98422	0	27.8231	0	0	0	18.2007	0	9.34737	8.42226	27.9475	0	0	0	0	13.5461	0	0	0	19.1611	8.30351	0	0	8.0125	0	29.8211
ENSG00000255031	RP11-802E16.3		11	67818207	67821229	1	processed_transcript	16.2551	0	0	0	0	12.8942	9.81849	0	0	0	0	7.79369	0	17.2381	0	0	9.98422	0	0	9.70798	0	0	27.301	31.2308	0	8.42226	0	16.0326	0	29.1486	0	13.5461	0	23.7889	0	0	0	0	0	0	0	9.94036
ENSG00000228430	RP11-15B24.5		9	84888321	85043202	1	processed_transcript	0	0	0	0	0	12.8942	3.27283	0	8.73446	0	0	0	0	0	0	0	0	0	0	0	0	0	0	10.4103	0	0	9.31584	0	0	0	0	0	0	0	0	0	0	0	0	0	11.2372	0
ENSG00000250751	RP11-613C6.2		17	47785696	47797422	1	processed_transcript	0	39.6944	0	0	0	25.7885	3.27283	0	0	18.91	9.40867	0	27.748	0	0	0	0	0	0	0	0	0	0	0	0	8.42226	0	16.0326	0	0	16.3012	13.5461	38.5914	0	13.2663	0	16.607	0	0	0	0	0
ENSG00000229727	AC013460.1		2	7561392	7590385	1	processed_transcript	0	39.6944	10.612	16.0126	0	0	3.27283	13.1714	0	0	9.40867	0	0	8.61906	9.76191	0	0	0	9.27437	0	0	0	0	0	0	0	0	0	0	0	0	0	0	0	0	0	0	0	0	0	0	0
ENSG00000229269	RP11-298A8.2		X	140013903	140079613	1	processed_transcript	0	0	10.612	0	0	12.8942	9.81849	0	0	0	9.40867	0	0	0	0	0	0	0	9.27437	0	0	19.39	9.10034	0	9.34737	0	0	0	0	0	16.3012	13.5461	0	0	0	0	0	0	14.4957	0	11.2372	9.94036
ENSG00000231976	RP13-16H11.1		10	26932098	26942383	1	processed_transcript	0	0	0	0	0	0	3.27283	13.1714	0	9.45501	0	0	0	0	0	0	0	0	0	0	10.0061	0	0	10.4103	0	0	18.6317	0	0	0	0	0	0	0	0	0	0	0	0	0	11.2372	0
ENSG00000256928	RP11-809N8.2		11	73106604	73107481	-1	processed_transcript	0	0	0	0	0	0	0	0	0	0	0	0	0	17.2381	0	0	0	0	0	0	0	0	9.10034	0	9.34737	0	0	0	0	0	0	0	0	0	0	0	0	0	0	0	0	0
ENSG00000248168	AC138028.2		16	88738213	88746008	1	lincRNA	0	19.8472	10.612	0	13.7982	0	3.27283	13.1714	17.4689	0	0	0	9.24932	0	9.76191	22.5815	0	0	0	0	0	0	0	10.4103	0	0	0	16.0326	0	14.5743	8.15062	0	0	0	0	0	8.30351	0	0	8.0125	0	9.94036
ENSG00000177406	RP11-218M22.1		12	740057	772872	1	processed_transcript	0	0	0	0	13.7982	12.8942	0	13.1714	0	0	0	7.79369	0	0	9.76191	0	0	0	0	0	0	0	0	0	0	0	0	0	0	14.5743	8.15062	0	0	0	0	19.1611	0	0	0	0	11.2372	0
ENSG00000245213	RP11-10K16.1		4	174053079	174090803	-1	lincRNA	16.2551	0	0	0	0	0	0	0	0	0	0	31.1747	0	8.61906	9.76191	22.5815	9.98422	9.23259	0	0	0	0	9.10034	20.8205	18.6947	0	0	16.0326	0	0	32.6025	13.5461	0	23.7889	26.5326	0	8.30351	0	0	8.0125	0	9.94036
ENSG00000226089	RP1-300G12.2		6	82236819	82244630	-1	processed_transcript	0	0	0	0	27.5965	0	6.54566	13.1714	26.2034	0	18.8173	7.79369	18.4986	17.2381	0	11.2908	0	0	0	0	10.0061	0	27.301	10.4103	18.6947	0	0	16.0326	0	14.5743	8.15062	13.5461	0	11.8944	26.5326	19.1611	0	16.733	0	0	11.2372	0
ENSG00000234996	RP11-480I12.7	actin pseudogene (LOC148709), non-coding RNA [Source:RefSeq DNA;Acc:NR_002929]	1	202830882	202844369	1	processed_transcript	0	0	10.612	0	0	0	0	13.1714	0	0	0	0	0	0	0	0	0	0	0	0	10.0061	0	0	0	0	0	0	0	0	0	0	0	0	0	0	0	0	0	0	0	0	0
ENSG00000236092	RP11-38M15.6		13	19312245	19317477	-1	processed_transcript	0	0	0	0	0	0	0	0	0	18.91	9.40867	7.79369	0	0	0	0	0	0	0	0	0	0	0	10.4103	0	0	18.6317	0	0	0	0	0	0	0	0	0	8.30351	0	0	8.0125	0	9.94036
ENSG00000227415	RP1-91G5.3		1	152346430	152417932	1	processed_transcript	0	0	0	0	0	0	0	0	0	0	9.40867	7.79369	0	0	0	0	0	0	0	0	0	0	0	0	0	0	0	0	0	0	0	13.5461	0	0	13.2663	0	0	0	0	0	11.2372	9.94036
ENSG00000251601	RP11-317O24.2		5	50225318	50230355	-1	processed_transcript	0	0	0	0	0	0	0	0	0	18.91	9.40867	23.3811	0	8.61906	0	0	0	0	0	0	0	0	18.2007	0	0	0	18.6317	16.0326	0	0	0	27.0922	0	0	13.2663	0	0	16.733	14.4957	0	0	0
ENSG00000228741	RP11-309I15.1		13	24553949	24608145	1	lincRNA	0	0	0	0	0	0	3.27283	0	0	0	0	0	18.4986	8.61906	0	11.2908	0	9.23259	0	0	0	19.39	0	0	9.34737	25.2668	0	16.0326	17.7576	14.5743	32.6025	0	0	11.8944	0	0	33.214	0	0	24.0375	11.2372	0
ENSG00000247287	AL359220.1		14	61769749	61789536	-1	lincRNA	16.2551	39.6944	0	0	0	0	0	26.3428	0	9.45501	9.40867	0	27.748	8.61906	9.76191	0	0	0	0	9.70798	0	0	9.10034	10.4103	9.34737	8.42226	18.6317	0	17.7576	0	0	0	0	0	0	0	8.30351	0	14.4957	16.025	0	0
ENSG00000197934	AP001597.1		21	27765954	27941571	1	processed_transcript	0	0	0	0	27.5965	0	3.27283	0	0	9.45501	0	15.5874	0	0	9.76191	0	0	0	0	0	0	0	0	0	0	0	0	0	0	0	0	0	0	0	13.2663	0	0	0	14.4957	0	0	9.94036
ENSG00000245521	AL139082.1		13	52703027	52706855	1	lincRNA	0	0	10.612	0	0	0	6.54566	0	0	28.365	0	7.79369	0	0	0	0	0	18.4652	9.27437	0	0	0	0	20.8205	28.0421	0	18.6317	16.0326	0	58.2971	0	13.5461	0	0	0	19.1611	0	16.733	0	0	0	9.94036
ENSG00000206029	AC116904.1		18	72259030	72265071	-1	lincRNA	0	0	0	0	0	0	9.81849	13.1714	17.4689	9.45501	0	0	0	34.4762	9.76191	22.5815	0	9.23259	0	19.416	40.0244	38.78	18.2007	0	0	0	0	0	0	0	0	0	0	0	0	0	0	0	14.4957	0	0	0
ENSG00000177112	RP11-58H20.3		11	10562819	10621479	1	processed_transcript	0	0	10.612	0	0	0	3.27283	0	0	0	0	0	0	0	0	0	0	0	0	0	0	0	0	10.4103	0	0	0	16.0326	0	0	16.3012	0	0	0	0	0	0	0	0	8.0125	0	0
ENSG00000215866	RP11-426L16.8		1	113362792	113393265	-1	lincRNA	0	0	10.612	0	0	0	0	0	0	0	9.40867	0	0	8.61906	0	11.2908	0	0	18.5487	0	0	38.78	0	0	0	0	0	0	0	0	0	0	0	0	0	0	0	0	0	0	0	0
ENSG00000228842	PCDH9-AS2	PCDH9 antisense RNA 2 (non-protein coding) [Source:HGNC Symbol;Acc:39896]	13	67433130	67489163	1	processed_transcript	16.2551	0	0	0	0	0	0	0	0	9.45501	9.40867	0	18.4986	0	9.76191	45.163	9.98422	18.4652	18.5487	0	20.0122	19.39	0	0	9.34737	0	0	16.0326	0	0	8.15062	0	0	35.6833	0	0	0	0	0	16.025	22.4744	19.8807
ENSG00000234689	RP11-279N8.2		13	48479464	48481492	-1	processed_transcript	0	0	0	16.0126	0	0	3.27283	0	0	0	9.40867	7.79369	9.24932	0	0	11.2908	0	18.4652	18.5487	9.70798	20.0122	0	0	0	0	8.42226	9.31584	32.0652	0	0	0	13.5461	19.2957	0	0	0	8.30351	0	14.4957	8.0125	0	0
ENSG00000248318	RP11-713M15.1		8	121773493	121789072	1	processed_transcript	16.2551	0	0	0	0	12.8942	19.637	0	0	9.45501	0	0	0	8.61906	0	0	9.98422	0	0	0	0	19.39	18.2007	10.4103	0	0	0	16.0326	35.5151	14.5743	24.4519	0	0	23.7889	0	19.1611	8.30351	0	0	0	0	0
ENSG00000249476	CTD-2587M2.1		5	108572821	108662070	-1	processed_transcript	32.5103	0	0	0	0	0	0	0	0	0	0	7.79369	0	0	9.76191	0	0	0	0	0	0	0	0	0	0	8.42226	0	0	0	0	0	0	0	0	13.2663	0	0	0	0	0	0	9.94036
ENSG00000248505	RP11-319E12.1		4	58292038	58332152	1	processed_transcript	0	0	0	0	27.5965	0	0	0	17.4689	0	0	0	0	0	9.76191	11.2908	0	0	9.27437	0	0	19.39	0	0	9.34737	0	9.31584	0	0	29.1486	8.15062	13.5461	0	0	0	0	0	0	0	0	0	19.8807
ENSG00000230151	RP11-432B10.1		10	109136308	109160994	1	processed_transcript	0	0	0	0	0	0	0	0	26.2034	0	0	23.3811	0	0	0	0	0	0	0	0	10.0061	0	0	0	9.34737	8.42226	0	0	0	0	16.3012	0	19.2957	0	0	0	0	0	0	24.0375	0	0
ENSG00000223414	C6orf176	chromosome 6 open reading frame 176 [Source:HGNC Symbol;Acc:21160]	6	166322290	166401527	-1	lincRNA	0	0	0	0	13.7982	0	3.27283	0	8.73446	18.91	0	0	0	0	19.5238	33.8723	0	0	0	9.70798	0	0	63.7024	10.4103	0	8.42226	9.31584	0	0	0	0	0	0	0	0	19.1611	16.607	0	0	0	0	19.8807
ENSG00000250156	CTC-498M16.2		5	87705664	87794514	-1	processed_transcript	0	0	0	16.0126	0	0	3.27283	26.3428	0	0	0	0	0	0	0	0	0	0	0	0	0	0	0	0	9.34737	0	0	0	17.7576	0	0	0	0	0	0	0	0	0	0	0	0	0
ENSG00000232533	AC093673.5		7	143076785	143077588	-1	processed_transcript	16.2551	0	0	0	0	0	0	13.1714	0	9.45501	0	0	18.4986	0	9.76191	0	0	0	0	9.70798	0	0	0	10.4103	9.34737	0	9.31584	0	0	0	8.15062	13.5461	19.2957	0	13.2663	0	8.30351	0	28.9914	8.0125	0	0
ENSG00000234962	RP11-69C17.1		10	2047667	2056542	-1	processed_transcript	0	19.8472	0	16.0126	0	25.7885	6.54566	0	0	0	0	7.79369	0	8.61906	0	0	0	0	0	0	0	19.39	0	0	0	0	0	0	0	14.5743	0	0	0	0	0	0	0	0	0	0	0	0
ENSG00000251205	CTD-2050E21.2		5	142938784	142942113	1	processed_transcript	0	0	0	0	13.7982	0	0	26.3428	0	0	9.40867	7.79369	0	0	0	0	0	0	0	0	0	0	0	0	0	16.8445	0	0	0	0	0	0	0	0	0	0	0	0	14.4957	0	11.2372	0
ENSG00000235477	RP11-122G18.5		1	161337812	161341754	1	processed_transcript	0	19.8472	10.612	0	13.7982	0	3.27283	0	0	9.45501	9.40867	15.5874	18.4986	8.61906	19.5238	11.2908	9.98422	0	18.5487	0	30.0183	0	18.2007	0	0	0	27.9475	16.0326	0	0	0	13.5461	0	11.8944	0	0	0	0	14.4957	0	0	9.94036
ENSG00000233554	RP11-326F20.5		9	33166973	33179981	1	processed_transcript	16.2551	19.8472	10.612	0	0	0	9.81849	0	8.73446	0	9.40867	31.1747	0	0	0	0	0	0	0	9.70798	0	0	0	20.8205	0	0	0	0	0	14.5743	8.15062	27.0922	0	23.7889	0	0	16.607	0	0	0	0	0
ENSG00000223797	RP11-391M1.3		3	40355293	40494820	-1	lincRNA	16.2551	0	0	0	27.5965	0	6.54566	13.1714	0	0	0	7.79369	0	8.61906	0	0	0	0	0	0	20.0122	0	9.10034	0	0	0	9.31584	0	0	0	0	13.5461	0	11.8944	0	19.1611	0	0	0	8.0125	11.2372	9.94036
ENSG00000253661	RP11-65D13.1		8	77403435	77595513	-1	lincRNA	16.2551	19.8472	42.448	0	13.7982	0	0	0	8.73446	0	0	7.79369	9.24932	0	19.5238	0	0	0	0	0	10.0061	19.39	0	0	18.6947	8.42226	9.31584	0	0	0	0	0	0	0	0	0	8.30351	0	0	8.0125	0	0
ENSG00000205622	AF064858.6		21	40249215	40328392	-1	processed_transcript	0	0	0	0	27.5965	0	6.54566	39.5142	0	0	0	0	9.24932	0	9.76191	0	0	0	9.27437	0	0	77.56	0	10.4103	0	8.42226	0	16.0326	17.7576	0	0	0	0	0	0	19.1611	8.30351	0	14.4957	8.0125	0	0
ENSG00000213981	AC007277.3		2	171494879	171551884	-1	lincRNA	0	0	0	0	0	12.8942	6.54566	26.3428	0	0	9.40867	0	18.4986	0	0	0	0	0	0	0	0	19.39	9.10034	0	0	8.42226	0	0	0	0	0	0	0	11.8944	13.2663	0	0	0	0	0	0	0
ENSG00000250241	RP11-9G1.3		4	133996466	134070271	-1	lincRNA	0	19.8472	0	0	13.7982	12.8942	6.54566	13.1714	0	0	0	7.79369	0	25.8572	9.76191	0	9.98422	18.4652	18.5487	9.70798	0	0	0	0	0	0	9.31584	16.0326	0	0	0	0	38.5914	0	13.2663	0	8.30351	16.733	0	8.0125	0	0
ENSG00000255311	RP11-160H12.2		11	83354645	83436433	1	processed_transcript	0	0	0	0	0	0	13.0913	0	0	37.8201	0	0	9.24932	0	0	22.5815	0	0	55.6462	0	20.0122	0	9.10034	10.4103	9.34737	8.42226	9.31584	0	17.7576	0	0	0	19.2957	35.6833	0	0	24.9105	0	0	0	0	0
ENSG00000248003	AL356356.4		1	150565059	150590027	1	lincRNA	0	0	0	0	0	0	9.81849	26.3428	0	0	0	0	0	0	9.76191	0	0	0	0	0	0	0	0	10.4103	0	0	0	0	0	0	0	0	0	0	0	0	8.30351	0	0	0	0	0
ENSG00000226194	RP1-137D17.1		6	169770093	169788480	-1	processed_transcript	0	0	0	0	0	12.8942	0	0	0	0	0	7.79369	9.24932	8.61906	9.76191	0	0	0	0	0	10.0061	0	9.10034	0	0	0	0	16.0326	0	0	0	0	0	0	0	0	0	0	0	16.025	22.4744	0
ENSG00000248195	CTC-261N6.3		5	85630842	85631626	1	processed_transcript	0	0	0	0	27.5965	0	9.81849	26.3428	0	9.45501	9.40867	7.79369	9.24932	0	0	0	9.98422	0	9.27437	0	0	0	9.10034	0	9.34737	25.2668	9.31584	0	35.5151	14.5743	0	54.1844	19.2957	0	26.5326	0	8.30351	0	0	0	0	9.94036
ENSG00000253690	RP11-380I10.4		8	28107580	28196772	-1	processed_transcript	0	0	0	0	0	0	0	0	0	0	0	0	0	0	0	0	0	0	0	0	0	0	0	0	0	0	0	0	0	0	0	0	0	0	0	0	0	0	0	0	0	0
ENSG00000232913	RP11-429H9.4		10	95841707	95868542	-1	processed_transcript	0	19.8472	10.612	0	0	0	45.8196	13.1714	0	9.45501	0	7.79369	9.24932	0	19.5238	33.8723	19.9684	0	27.8231	0	10.0061	19.39	27.301	0	9.34737	8.42226	0	0	17.7576	0	8.15062	0	19.2957	0	0	19.1611	0	0	14.4957	0	0	9.94036
ENSG00000249111	RP11-622J8.1		4	60018552	60041864	1	processed_transcript	0	59.5415	0	0	0	0	0	39.5142	0	0	28.226	0	18.4986	8.61906	19.5238	11.2908	0	0	9.27437	0	10.0061	0	0	0	0	8.42226	0	0	0	0	8.15062	0	0	11.8944	0	0	0	0	0	16.025	0	0
ENSG00000228630	HOTAIR	HOX transcript antisense RNA (non-protein coding) [Source:HGNC Symbol;Acc:33510]	12	54356092	54368740	-1	lincRNA	0	0	0	0	0	0	0	0	0	28.365	9.40867	0	0	8.61906	0	0	0	0	0	0	0	0	0	0	0	8.42226	9.31584	0	0	14.5743	0	0	0	11.8944	0	19.1611	0	16.733	0	16.025	0	0
ENSG00000204466	DGKK	diacylglycerol kinase, kappa [Source:HGNC Symbol;Acc:32395]	X	50108408	50213737	-1	processed_transcript	0	19.8472	0	0	0	12.8942	13.0913	13.1714	17.4689	0	9.40867	0	0	0	9.76191	0	0	9.23259	0	0	10.0061	19.39	18.2007	0	28.0421	16.8445	9.31584	32.0652	17.7576	0	8.15062	0	0	0	13.2663	0	8.30351	16.733	0	8.0125	0	29.8211
ENSG00000233077	RP11-290F20.2		20	48927248	48937879	-1	lincRNA	0	0	0	0	0	0	3.27283	0	0	0	0	0	0	0	0	0	0	0	0	0	0	0	0	0	0	0	0	0	0	0	0	0	19.2957	0	0	0	0	0	0	0	0	0
ENSG00000247225	AL031123.1		6	6725119	6730139	1	lincRNA	0	0	0	0	0	0	0	13.1714	0	9.45501	9.40867	7.79369	0	0	0	11.2908	0	0	9.27437	9.70798	0	0	9.10034	0	18.6947	8.42226	9.31584	32.0652	0	29.1486	16.3012	0	19.2957	11.8944	0	38.3223	16.607	0	0	0	0	0
ENSG00000241219	RP11-572M11.1		3	112769759	112782290	-1	processed_transcript	0	0	0	16.0126	0	0	3.27283	0	8.73446	0	0	0	9.24932	0	0	0	0	0	0	0	0	19.39	0	0	0	0	9.31584	0	0	0	0	0	0	0	0	0	0	0	0	0	0	0
ENSG00000253302	RP11-181D18.2		8	74332239	74353761	1	processed_transcript	0	0	10.612	0	13.7982	25.7885	6.54566	0	8.73446	28.365	18.8173	0	9.24932	43.0953	0	22.5815	19.9684	9.23259	9.27437	19.416	30.0183	19.39	27.301	20.8205	0	25.2668	18.6317	16.0326	35.5151	14.5743	8.15062	27.0922	0	11.8944	39.7989	19.1611	8.30351	0	0	8.0125	11.2372	49.7018
ENSG00000241490	RP11-553L6.2		3	113933160	113955051	1	lincRNA	0	0	0	0	13.7982	12.8942	6.54566	13.1714	0	0	0	7.79369	9.24932	8.61906	0	0	0	0	0	9.70798	0	0	0	0	0	16.8445	9.31584	0	0	0	0	0	0	0	0	0	0	0	0	0	0	0
ENSG00000246763	CTC-463N11.3		5	98105322	98109173	-1	processed_transcript	0	0	0	0	0	0	0	0	8.73446	0	0	7.79369	0	0	0	0	0	0	0	9.70798	0	0	0	0	0	0	0	0	0	14.5743	0	0	0	0	0	0	0	16.733	0	0	0	0
ENSG00000257067	AP000797.4		11	115803492	115813713	1	lincRNA	0	0	10.612	0	0	0	6.54566	0	0	0	0	0	0	0	0	0	0	0	0	0	0	0	0	0	0	0	0	0	0	29.1486	0	0	19.2957	0	13.2663	0	0	0	0	0	0	0
ENSG00000154035	C17orf103	chromosome 17 open reading frame 103 [Source:HGNC Symbol;Acc:30770]	17	21142183	21156722	-1	lincRNA	0	0	0	0	0	0	13.0913	0	0	0	9.40867	0	9.24932	8.61906	9.76191	0	0	9.23259	18.5487	0	10.0061	0	0	10.4103	0	8.42226	0	0	17.7576	0	0	0	0	0	13.2663	0	0	0	0	8.0125	0	0
ENSG00000226026	RP11-57H12.3		1	95628775	95699538	-1	processed_transcript	16.2551	39.6944	10.612	16.0126	0	0	0	26.3428	0	9.45501	0	0	0	0	0	0	0	0	0	0	0	58.17	9.10034	0	0	0	0	0	0	0	0	0	0	0	0	0	0	0	0	0	11.2372	0
ENSG00000234772	RP11-428O18.4		13	27810419	27810948	-1	processed_transcript	0	0	21.224	0	13.7982	0	3.27283	13.1714	0	0	0	7.79369	18.4986	0	9.76191	22.5815	0	27.6978	0	38.8319	40.0244	0	9.10034	0	0	16.8445	9.31584	0	0	14.5743	8.15062	40.6383	0	11.8944	13.2663	19.1611	8.30351	0	0	8.0125	22.4744	0
ENSG00000251323	RP11-452H21.4		11	78135028	78140882	-1	processed_transcript	32.5103	0	21.224	0	27.5965	0	6.54566	13.1714	0	0	9.40867	23.3811	18.4986	8.61906	0	33.8723	0	9.23259	37.0975	9.70798	0	0	0	31.2308	18.6947	58.9558	0	0	0	0	8.15062	0	0	0	0	0	0	16.733	14.4957	80.125	22.4744	0
ENSG00000224376	AC017104.6		2	232253687	232259702	1	processed_transcript	0	39.6944	0	16.0126	0	0	6.54566	0	0	0	0	0	18.4986	8.61906	0	0	0	0	9.27437	0	0	0	0	0	0	0	0	0	0	0	0	0	0	11.8944	0	0	0	0	0	0	0	9.94036
ENSG00000248810	RP11-362F19.1		4	142240604	142253772	-1	processed_transcript	16.2551	0	10.612	0	27.5965	0	3.27283	0	0	0	0	0	0	8.61906	0	0	9.98422	0	0	9.70798	0	19.39	0	0	0	0	9.31584	0	0	14.5743	0	0	0	11.8944	0	0	0	0	0	0	22.4744	0
ENSG00000236269	RP3-477M7.2		1	8935847	8938066	-1	processed_transcript	0	19.8472	10.612	0	0	0	0	0	0	0	0	0	9.24932	0	0	0	0	9.23259	9.27437	0	10.0061	0	0	0	0	8.42226	0	0	0	0	0	0	0	0	0	0	0	0	28.9914	8.0125	0	0
ENSG00000232233	RP11-573D15.2		3	186528669	186543310	-1	lincRNA	32.5103	0	10.612	16.0126	0	0	0	0	0	0	0	0	0	0	9.76191	0	0	0	0	0	0	19.39	0	10.4103	0	0	0	0	0	0	8.15062	0	19.2957	11.8944	0	19.1611	0	0	0	0	0	0
ENSG00000244738	RP11-373E16.3		3	170374351	170379912	1	processed_transcript	0	0	0	0	0	0	3.27283	0	0	0	0	0	27.748	8.61906	0	0	0	9.23259	0	0	0	0	18.2007	0	0	0	9.31584	32.0652	0	29.1486	0	0	19.2957	0	0	0	0	0	0	0	0	0
ENSG00000232512	AP000233.2		21	26467335	26475983	1	processed_transcript	0	0	0	0	0	0	6.54566	0	0	0	18.8173	0	18.4986	0	0	0	0	0	0	0	0	0	0	0	0	8.42226	0	0	0	14.5743	0	13.5461	0	0	0	19.1611	0	0	0	0	0	9.94036
ENSG00000241168	RP11-10O22.1		3	162744184	162949937	1	processed_transcript	16.2551	0	0	0	0	0	6.54566	0	8.73446	0	0	7.79369	0	0	0	0	0	0	0	9.70798	0	19.39	0	0	0	0	0	16.0326	0	0	0	0	0	0	0	0	0	0	0	0	11.2372	0
ENSG00000247645	AC034110.2		18	74327169	74337889	1	lincRNA	0	0	0	0	0	0	6.54566	0	0	0	0	7.79369	0	0	0	0	0	0	0	0	0	0	0	10.4103	0	0	0	0	17.7576	0	24.4519	0	0	0	0	0	0	0	0	0	0	0
ENSG00000236239	RP4-758J18.9		1	1363502	1365635	-1	processed_transcript	0	0	42.448	0	13.7982	0	0	13.1714	0	0	9.40867	0	9.24932	0	19.5238	0	0	0	9.27437	0	10.0061	19.39	0	0	0	0	0	0	0	0	0	0	0	0	0	0	0	0	14.4957	8.0125	11.2372	0
ENSG00000237298	AC009948.3		2	179387554	179484941	1	lincRNA	0	0	0	0	0	0	0	0	0	0	0	0	9.24932	0	0	0	9.98422	0	0	0	0	0	0	0	0	0	0	0	0	0	8.15062	0	0	0	0	0	0	0	14.4957	0	0	0
ENSG00000248804	AC087699.1		15	70863298	70878945	-1	lincRNA	0	0	0	0	13.7982	12.8942	3.27283	0	26.2034	9.45501	0	0	0	0	9.76191	0	0	27.6978	0	0	0	0	0	10.4103	0	0	0	0	0	0	8.15062	67.7305	0	0	13.2663	19.1611	0	0	0	8.0125	0	9.94036
ENSG00000231193	RP11-462B18.2		9	32840596	32841760	-1	processed_transcript	0	0	0	0	13.7982	0	3.27283	0	0	0	0	0	0	0	0	0	0	0	9.27437	0	0	0	0	0	0	8.42226	0	16.0326	0	14.5743	0	0	0	0	0	0	0	0	28.9914	0	0	0
ENSG00000247950	RP11-264J9.1		4	110268631	110354973	-1	lincRNA	81.2757	0	0	0	0	12.8942	3.27283	0	0	0	0	0	0	0	0	0	0	0	0	0	0	0	0	0	0	8.42226	9.31584	0	0	0	0	0	0	0	13.2663	0	0	16.733	0	0	0	0
ENSG00000256994	RP11-871F6.3		12	17662287	17742926	-1	lincRNA	0	0	0	0	0	0	0	0	0	0	0	0	0	0	0	0	0	0	9.27437	0	0	0	0	0	0	0	0	0	0	0	0	0	0	0	0	0	8.30351	0	0	0	0	0
ENSG00000226328	CTA-217C2.1		22	45529710	45559662	-1	lincRNA	0	0	0	0	0	12.8942	0	0	0	0	0	0	0	0	0	0	0	0	0	0	0	0	0	0	0	0	18.6317	0	0	14.5743	0	0	0	11.8944	0	0	8.30351	16.733	0	0	0	0
ENSG00000253298	AC008703.1		5	158875564	158893284	-1	processed_transcript	0	0	0	0	0	0	3.27283	0	0	0	9.40867	7.79369	0	0	0	0	0	0	0	0	0	0	0	0	0	0	0	0	0	14.5743	16.3012	0	0	0	0	0	0	0	0	8.0125	11.2372	0
ENSG00000236163	RP11-501I18.2		6	42756998	42759057	1	processed_transcript	0	0	10.612	0	0	0	6.54566	0	0	18.91	0	0	9.24932	0	19.5238	22.5815	0	0	0	9.70798	0	0	18.2007	0	0	0	0	0	0	0	8.15062	0	0	11.8944	0	0	0	0	14.4957	0	11.2372	0
ENSG00000223704	RP1-90L6.2		22	27254597	27261749	1	processed_transcript	0	0	10.612	0	0	12.8942	6.54566	0	8.73446	9.45501	9.40867	0	0	0	0	11.2908	0	9.23259	0	9.70798	20.0122	0	18.2007	0	0	0	9.31584	0	0	0	0	0	0	11.8944	0	0	0	0	0	8.0125	0	0
ENSG00000246981	AL139044.1		6	33599094	33601413	-1	lincRNA	0	0	0	16.0126	13.7982	0	0	13.1714	0	0	0	0	0	0	0	0	0	0	9.27437	0	0	0	0	0	9.34737	0	0	0	0	0	0	0	19.2957	0	0	0	8.30351	0	0	0	0	0
ENSG00000227733	RP4-565E6.1		1	146093234	146159102	-1	processed_transcript	0	0	0	16.0126	0	12.8942	3.27283	0	0	0	0	0	0	0	0	11.2908	0	0	0	0	0	0	0	10.4103	9.34737	0	9.31584	16.0326	0	0	0	0	19.2957	0	0	0	0	33.4661	14.4957	8.0125	0	0
ENSG00000224286	RP11-297H3.4		1	170240744	170253349	-1	processed_transcript	0	0	0	0	0	0	0	0	8.73446	0	9.40867	7.79369	9.24932	8.61906	0	0	9.98422	0	0	0	0	0	0	0	0	0	0	0	0	0	0	0	0	0	0	0	0	16.733	0	0	11.2372	9.94036
ENSG00000224559	AC093838.7		2	132394598	132407188	1	processed_transcript	0	0	0	0	0	0	9.81849	0	0	0	0	0	9.24932	8.61906	0	22.5815	0	0	0	9.70798	0	0	0	0	0	0	9.31584	0	0	0	0	0	0	0	0	0	8.30351	0	0	8.0125	0	0
ENSG00000256017	AC006262.2		19	46692287	46706319	-1	lincRNA	0	19.8472	0	16.0126	0	12.8942	6.54566	0	0	0	0	0	0	0	0	0	0	0	0	0	0	0	0	0	0	8.42226	0	0	17.7576	14.5743	0	13.5461	0	0	0	0	0	0	14.4957	0	11.2372	0
ENSG00000236036	RP11-270C18.2		13	36271661	36273393	1	processed_transcript	16.2551	0	0	0	0	0	0	0	0	0	9.40867	0	0	0	9.76191	0	0	0	0	0	10.0061	0	0	0	0	0	0	0	0	0	0	13.5461	0	0	0	0	0	0	0	24.0375	0	0
ENSG00000244161	RP11-456N14.2		3	58148274	58156363	-1	processed_transcript	0	0	0	0	13.7982	0	0	0	0	0	9.40867	0	0	8.61906	0	0	9.98422	0	9.27437	0	0	0	0	0	0	0	0	0	0	0	0	0	38.5914	11.8944	0	0	0	0	0	8.0125	0	0
ENSG00000236332	AP001605.4		21	28733483	28768106	1	processed_transcript	0	0	0	16.0126	0	0	3.27283	0	8.73446	0	0	0	0	0	9.76191	0	9.98422	9.23259	0	0	0	0	9.10034	20.8205	0	8.42226	0	0	17.7576	0	8.15062	13.5461	0	11.8944	0	0	0	0	0	0	0	0
ENSG00000223440	RP11-555J4.4		9	32633452	32648683	1	processed_transcript	0	0	0	16.0126	13.7982	0	3.27283	0	8.73446	9.45501	0	0	0	0	0	0	9.98422	0	0	0	0	19.39	18.2007	0	0	16.8445	9.31584	0	17.7576	0	0	0	0	0	0	19.1611	0	0	0	8.0125	0	0
ENSG00000224086	LL22NC03-86G7.1		22	22292609	22297799	1	processed_transcript	16.2551	0	31.836	16.0126	13.7982	12.8942	3.27283	0	0	0	0	7.79369	0	8.61906	0	11.2908	0	0	9.27437	0	0	19.39	0	10.4103	0	0	0	0	0	14.5743	0	0	0	0	0	0	8.30351	0	14.4957	0	11.2372	9.94036
ENSG00000247271	CTD-2003C8.1		11	10879806	10928349	1	lincRNA	0	0	0	0	0	0	0	0	0	0	9.40867	15.5874	9.24932	0	9.76191	0	0	9.23259	0	0	10.0061	0	0	0	0	8.42226	0	0	35.5151	14.5743	16.3012	13.5461	0	23.7889	0	0	16.607	0	0	0	0	0
ENSG00000224167	RP3-522D1.1		1	113392650	113420493	1	processed_transcript	0	0	0	0	13.7982	0	6.54566	13.1714	0	18.91	0	0	0	8.61906	0	0	9.98422	0	0	0	0	0	18.2007	10.4103	0	0	18.6317	0	0	14.5743	0	0	0	0	0	19.1611	0	0	0	0	0	9.94036
ENSG00000236057	AC006262.1		19	46706683	46718095	1	lincRNA	16.2551	0	0	16.0126	0	0	0	13.1714	0	0	0	0	0	8.61906	0	0	0	0	0	0	0	19.39	0	10.4103	0	0	0	0	0	0	0	13.5461	0	0	0	0	0	0	0	0	0	0
ENSG00000226387	RP11-483B5.3		10	106424368	106425974	-1	processed_transcript	0	0	0	0	0	0	16.3641	0	0	0	9.40867	7.79369	0	0	0	11.2908	0	0	0	0	0	0	9.10034	10.4103	9.34737	176.867	18.6317	16.0326	0	0	24.4519	0	0	0	0	0	0	0	0	8.0125	0	0
ENSG00000249219	RP13-560N11.1		4	9924438	9925770	1	processed_transcript	0	0	0	0	13.7982	12.8942	9.81849	0	0	9.45501	0	0	0	34.4762	0	22.5815	0	0	0	0	20.0122	0	0	0	9.34737	0	0	0	17.7576	0	8.15062	13.5461	0	0	13.2663	19.1611	8.30351	0	0	8.0125	11.2372	9.94036
ENSG00000233288	RP11-760D2.5		7	56601923	56605823	-1	processed_transcript	0	19.8472	0	16.0126	13.7982	116.048	6.54566	13.1714	17.4689	0	0	0	18.4986	25.8572	0	22.5815	0	0	0	0	0	0	0	10.4103	0	8.42226	18.6317	0	17.7576	0	0	0	0	0	0	0	0	0	0	8.0125	0	0
ENSG00000255233	RP11-755E23.3		11	92973299	92974334	1	processed_transcript	16.2551	0	0	0	0	0	0	0	0	18.91	0	0	9.24932	0	0	0	0	9.23259	0	0	0	0	0	0	0	8.42226	0	0	0	14.5743	0	13.5461	19.2957	0	13.2663	0	8.30351	0	0	0	0	0
ENSG00000223563	AP001601.2		21	28261695	28312061	1	processed_transcript	0	0	0	0	27.5965	0	3.27283	0	8.73446	9.45501	0	7.79369	9.24932	0	0	0	0	0	9.27437	0	0	0	0	0	0	8.42226	0	0	0	0	0	0	0	0	26.5326	0	0	0	0	0	0	0
ENSG00000250903	RP1-80B9.2		6	2245982	2413825	1	lincRNA	16.2551	0	0	0	0	0	3.27283	0	0	9.45501	0	0	0	0	9.76191	0	19.9684	0	0	9.70798	0	58.17	0	0	0	16.8445	0	0	0	14.5743	0	0	0	11.8944	0	0	8.30351	0	0	0	0	0
ENSG00000232903	RP13-137A17.4		10	134757471	134778793	-1	processed_transcript	0	0	21.224	16.0126	0	38.6827	6.54566	26.3428	0	0	0	0	0	8.61906	0	11.2908	0	0	0	0	10.0061	0	0	0	9.34737	0	0	16.0326	0	14.5743	0	0	0	0	13.2663	0	8.30351	0	0	0	0	0
ENSG00000231770	AC046143.5		3	194304740	194310989	1	processed_transcript	0	0	10.612	0	0	0	0	0	0	0	0	7.79369	9.24932	0	9.76191	0	0	0	9.27437	0	10.0061	0	0	10.4103	0	8.42226	9.31584	0	35.5151	0	16.3012	13.5461	0	0	0	0	8.30351	0	14.4957	24.0375	11.2372	9.94036
ENSG00000224247	AJ009632.3		21	16866251	16868443	-1	processed_transcript	16.2551	19.8472	0	0	41.3947	12.8942	0	0	0	9.45501	0	15.5874	18.4986	0	19.5238	11.2908	0	9.23259	18.5487	19.416	10.0061	0	18.2007	10.4103	0	0	0	16.0326	17.7576	14.5743	0	13.5461	0	11.8944	13.2663	0	0	0	0	0	11.2372	0
ENSG00000253636	RP11-531A24.5		8	73964413	73975296	1	processed_transcript	0	0	0	0	0	0	3.27283	0	0	0	0	0	0	0	9.76191	0	0	9.23259	0	0	0	0	9.10034	0	9.34737	0	0	0	0	0	0	0	0	0	0	0	0	0	0	0	0	0
ENSG00000197085	AC005688.1	asthma-associated alternatively spliced gene 1 (AAA1), transcript variant 3, non-coding RNA [Source:RefSeq DNA;Acc:NR_015356]	7	34386124	34911194	-1	lincRNA	0	0	0	0	13.7982	0	3.27283	0	8.73446	9.45501	0	7.79369	18.4986	0	0	0	9.98422	9.23259	9.27437	0	20.0122	0	0	0	0	0	0	16.0326	0	0	0	0	0	0	0	0	0	0	0	0	11.2372	0
ENSG00000224078	AC124303.3	small nucleolar RNA, C/D box 115-13 (SNORD115-13), small nucleolar RNA [Source:RefSeq DNA;Acc:NR_003305]	15	25224704	25620623	1	processed_transcript	0	0	10.612	0	13.7982	0	6.54566	13.1714	0	0	0	7.79369	0	0	0	0	0	0	0	19.416	0	0	0	0	28.0421	0	0	16.0326	0	0	0	0	0	0	13.2663	0	0	0	0	0	0	0
ENSG00000246228	RP11-382A18.1		8	128302062	128494384	-1	lincRNA	0	0	0	0	0	0	0	0	0	0	0	0	0	0	0	0	0	9.23259	0	0	0	0	0	0	0	0	0	0	0	0	0	0	0	0	0	0	0	0	14.4957	0	0	0
ENSG00000255224	CTD-3065J16.9		8	145132905	145134168	-1	processed_transcript	0	0	0	0	0	0	3.27283	39.5142	0	9.45501	0	0	9.24932	0	0	11.2908	0	0	9.27437	9.70798	0	19.39	9.10034	10.4103	0	0	9.31584	0	0	0	8.15062	0	19.2957	0	13.2663	0	8.30351	0	0	8.0125	0	0
ENSG00000234815	AC097517.1		2	6766241	6774838	-1	processed_transcript	0	0	0	0	13.7982	0	0	0	0	0	0	0	9.24932	8.61906	0	11.2908	0	0	0	0	0	0	0	10.4103	18.6947	16.8445	0	0	0	14.5743	8.15062	13.5461	0	0	0	19.1611	8.30351	0	14.4957	0	0	0
ENSG00000254698	RP11-659G9.3		11	82674723	82750157	-1	processed_transcript	32.5103	19.8472	0	16.0126	0	0	3.27283	0	0	0	9.40867	0	9.24932	0	0	0	0	9.23259	0	0	0	0	9.10034	0	0	0	0	0	0	0	0	0	0	0	0	0	8.30351	16.733	0	0	0	9.94036
ENSG00000144596	GRIP2	glutamate receptor interacting protein 2 [Source:HGNC Symbol;Acc:23841]	3	14530619	14583588	-1	processed_transcript	0	0	0	0	0	0	0	0	0	0	0	0	0	0	0	0	0	0	0	0	0	0	9.10034	0	0	0	0	0	0	14.5743	8.15062	0	0	11.8944	0	0	8.30351	0	28.9914	8.0125	0	0
ENSG00000251136	RP11-37B2.1		8	90621629	90769955	-1	lincRNA	0	19.8472	0	0	13.7982	12.8942	3.27283	0	8.73446	9.45501	9.40867	15.5874	0	8.61906	0	0	0	0	0	0	0	0	0	0	0	0	0	16.0326	17.7576	14.5743	0	13.5461	0	11.8944	0	0	0	0	0	0	11.2372	9.94036
ENSG00000230910	RP3-525N10.2		6	69342555	69344216	-1	processed_transcript	16.2551	19.8472	21.224	48.0377	13.7982	25.7885	45.8196	13.1714	8.73446	56.7301	28.226	0	0	8.61906	39.0476	22.5815	9.98422	27.6978	18.5487	19.416	10.0061	0	36.4014	0	0	16.8445	0	16.0326	17.7576	0	0	0	0	11.8944	13.2663	0	0	0	0	32.05	0	0
ENSG00000203645	RP11-706D8.2		3	177012230	177041206	1	processed_transcript	0	0	0	0	0	0	3.27283	13.1714	0	9.45501	0	0	0	0	0	0	0	0	0	0	10.0061	0	0	0	9.34737	8.42226	9.31584	0	0	14.5743	0	0	0	0	13.2663	0	0	0	0	0	0	0
ENSG00000250986	AC141928.1		4	3760475	3765117	-1	lincRNA	0	19.8472	10.612	16.0126	13.7982	12.8942	13.0913	0	0	28.365	0	0	9.24932	0	0	11.2908	0	0	0	9.70798	0	0	0	0	0	0	0	0	0	0	16.3012	0	0	0	0	0	8.30351	0	0	0	0	0
ENSG00000234869	RP3-439F8.1		22	46937392	46944093	1	processed_transcript	16.2551	0	0	0	0	0	3.27283	0	0	0	0	0	0	0	0	0	9.98422	0	0	0	0	0	0	0	9.34737	8.42226	9.31584	0	17.7576	0	0	0	0	0	13.2663	0	0	0	0	8.0125	0	0
ENSG00000253476	RP11-395I14.2		8	25283037	25284096	-1	processed_transcript	0	0	10.612	0	0	0	3.27283	26.3428	0	0	0	0	9.24932	0	0	0	0	0	0	0	0	0	9.10034	0	0	0	9.31584	0	0	0	0	0	0	0	0	0	0	0	0	0	0	0
ENSG00000250005	RP11-43D2.3		5	124052884	124053638	1	processed_transcript	16.2551	19.8472	0	0	0	0	0	13.1714	8.73446	0	0	0	9.24932	0	9.76191	0	19.9684	0	0	0	0	0	0	0	0	0	0	16.0326	0	0	0	0	0	0	0	0	0	0	0	0	0	0
ENSG00000227480	AC069146.2		2	159023162	159092681	1	processed_transcript	0	19.8472	10.612	16.0126	27.5965	12.8942	13.0913	13.1714	0	0	0	0	0	0	0	11.2908	0	18.4652	18.5487	0	20.0122	0	9.10034	0	9.34737	8.42226	0	0	0	0	0	0	19.2957	0	0	0	0	0	0	8.0125	11.2372	0
ENSG00000224057	RP5-1091E12.1		7	55247443	55256627	-1	processed_transcript	0	19.8472	0	16.0126	0	12.8942	6.54566	0	0	0	0	0	0	0	0	11.2908	0	0	0	9.70798	0	0	0	0	0	0	0	16.0326	0	29.1486	0	0	0	0	0	0	8.30351	16.733	0	0	0	0
ENSG00000233400	AC007130.1		7	27655593	27667109	1	lincRNA	0	0	10.612	0	0	0	6.54566	26.3428	0	0	0	7.79369	18.4986	8.61906	9.76191	0	0	0	0	0	0	38.78	0	0	0	0	0	0	0	0	16.3012	0	0	0	0	0	16.607	0	0	0	0	0
ENSG00000246560	RP11-10L12.4		4	103749212	103765232	1	lincRNA	0	0	0	0	0	0	3.27283	0	8.73446	0	0	0	0	0	0	11.2908	9.98422	9.23259	9.27437	0	0	0	0	10.4103	0	0	18.6317	0	0	0	0	27.0922	0	23.7889	39.7989	19.1611	16.607	0	0	0	0	9.94036
ENSG00000238261	BX004987.5		1	143377281	143404415	1	processed_transcript	0	0	42.448	32.0251	0	128.942	9.81849	0	0	0	0	0	0	17.2381	19.5238	11.2908	19.9684	0	0	9.70798	0	0	0	0	9.34737	0	0	0	0	0	8.15062	0	0	23.7889	0	0	0	16.733	0	8.0125	0	0
ENSG00000227165	RP11-323P17.1		10	122521324	122551437	-1	lincRNA	0	39.6944	0	0	0	0	0	26.3428	26.2034	0	9.40867	0	9.24932	8.61906	9.76191	0	39.9369	0	9.27437	19.416	10.0061	19.39	0	0	0	0	0	0	0	29.1486	24.4519	0	0	0	39.7989	19.1611	41.5175	0	0	8.0125	0	0
ENSG00000233002	AC005324.6		17	15638337	15647113	-1	processed_transcript	0	0	0	0	0	12.8942	6.54566	0	0	0	0	0	0	0	0	11.2908	9.98422	0	0	0	0	0	0	0	0	0	9.31584	0	17.7576	14.5743	0	0	19.2957	0	0	0	0	0	0	0	0	0
ENSG00000253967	RP11-333A23.4		8	71383369	71397922	1	processed_transcript	0	0	10.612	0	0	0	0	0	8.73446	0	0	7.79369	0	0	0	11.2908	0	0	18.5487	0	0	19.39	27.301	0	9.34737	8.42226	0	0	17.7576	0	8.15062	0	0	11.8944	0	19.1611	0	16.733	0	0	0	9.94036
ENSG00000253505	CTA-398F10.1		8	8272200	8282142	-1	processed_transcript	16.2551	39.6944	10.612	0	13.7982	0	0	92.1999	0	0	0	0	0	0	9.76191	0	0	0	0	0	0	77.56	9.10034	0	0	0	0	0	17.7576	0	0	0	19.2957	0	0	0	8.30351	0	0	8.0125	0	0
ENSG00000249756	AC010615.2		19	21634858	21646686	-1	lincRNA	0	19.8472	0	0	0	0	6.54566	0	0	9.45501	0	0	0	17.2381	0	0	0	0	18.5487	0	0	0	0	0	0	0	0	0	0	14.5743	0	40.6383	0	11.8944	13.2663	0	0	0	0	0	0	0
ENSG00000240498	CDKN2B-AS1	CDKN2B antisense RNA 1 (non-protein coding) [Source:HGNC Symbol;Acc:34341]	9	21994790	22121096	1	processed_transcript	0	0	10.612	16.0126	0	12.8942	3.27283	0	0	0	0	0	9.24932	0	0	11.2908	0	0	0	0	10.0061	0	0	0	0	0	0	0	0	0	0	0	0	0	0	19.1611	8.30351	0	0	32.05	0	0
ENSG00000254211	CTB-43E15.4		5	173213793	173236042	-1	processed_transcript	0	0	10.612	0	0	0	9.81849	13.1714	8.73446	0	9.40867	7.79369	0	8.61906	0	0	9.98422	0	18.5487	0	0	58.17	18.2007	20.8205	0	0	0	0	17.7576	0	8.15062	0	0	23.7889	13.2663	0	0	0	0	0	0	9.94036
ENSG00000204603	RP11-638F5.1		12	131649556	131697476	1	lincRNA	0	0	0	0	0	0	0	0	0	0	0	7.79369	9.24932	0	0	0	0	0	18.5487	0	0	0	0	0	0	0	0	0	0	0	0	0	0	0	0	0	0	0	0	16.025	0	0
ENSG00000225032	RP11-228B15.4		9	130578345	130584799	1	processed_transcript	0	0	0	0	0	0	6.54566	0	0	0	0	0	0	0	0	0	9.98422	0	0	19.416	10.0061	0	0	0	0	0	0	0	0	0	0	0	0	11.8944	0	19.1611	8.30351	16.733	0	8.0125	0	9.94036
ENSG00000227533	RP5-848E13.3		1	43424720	43449029	1	lincRNA	0	0	0	0	0	0	3.27283	0	26.2034	0	0	0	27.748	17.2381	0	0	9.98422	9.23259	0	9.70798	0	0	9.10034	41.6411	0	8.42226	0	16.0326	0	0	0	0	0	0	13.2663	0	8.30351	0	0	0	0	9.94036
ENSG00000230962	RP11-113E21.1		10	87209349	87251753	1	processed_transcript	0	0	10.612	0	27.5965	12.8942	3.27283	0	0	0	0	0	0	0	0	0	0	9.23259	0	0	0	0	0	0	0	0	0	0	0	0	0	0	0	0	0	0	0	0	0	0	0	0
ENSG00000237187	RP11-65F13.2		5	92746995	92921354	-1	lincRNA	0	0	0	0	27.5965	0	0	0	0	0	0	0	0	0	9.76191	11.2908	19.9684	0	0	0	10.0061	0	9.10034	0	0	0	0	0	0	0	0	0	0	0	0	0	16.607	0	0	0	0	0
ENSG00000232301	RP11-132A1.3		7	100942894	100944551	1	processed_transcript	0	0	0	0	0	0	0	0	0	0	0	0	0	0	0	0	0	0	0	0	0	19.39	9.10034	0	0	0	0	0	0	0	0	0	0	0	0	19.1611	0	0	0	0	0	9.94036
ENSG00000236008	AC011747.4		2	8699963	8723922	-1	processed_transcript	16.2551	19.8472	42.448	16.0126	0	0	3.27283	0	8.73446	0	18.8173	7.79369	27.748	0	0	11.2908	9.98422	0	9.27437	9.70798	0	0	0	0	0	0	0	0	0	0	0	0	0	0	0	0	0	0	14.4957	0	0	0
ENSG00000242774	AC105749.5		3	36810216	36825658	-1	processed_transcript	0	0	0	0	13.7982	0	3.27283	0	0	0	0	7.79369	0	0	0	0	0	0	9.27437	0	0	0	0	0	0	0	0	0	0	0	16.3012	0	0	0	0	0	8.30351	0	0	32.05	11.2372	0
ENSG00000231312	AC007246.3		2	39663778	39892483	1	processed_transcript	0	0	0	0	0	0	0	0	0	0	9.40867	15.5874	0	0	19.5238	11.2908	0	0	0	0	0	0	9.10034	0	0	0	9.31584	0	17.7576	0	8.15062	0	0	0	0	0	0	0	0	8.0125	0	0
ENSG00000231290	RP5-907D15.2		20	57090435	57194944	1	lincRNA	0	0	0	0	0	0	3.27283	0	0	0	0	7.79369	0	0	0	0	0	0	0	0	0	0	0	0	0	0	0	0	0	0	0	0	19.2957	11.8944	0	19.1611	0	0	0	8.0125	11.2372	0
ENSG00000243069	RP11-217E22.2		3	153742190	153839121	-1	processed_transcript	0	19.8472	0	0	0	25.7885	3.27283	0	43.6723	28.365	9.40867	0	0	8.61906	39.0476	0	0	0	0	29.124	20.0122	0	18.2007	20.8205	18.6947	0	0	16.0326	0	0	24.4519	0	0	11.8944	13.2663	0	8.30351	0	0	0	0	19.8807
ENSG00000230699	RP11-54O7.1		1	846815	850328	1	processed_transcript	16.2551	0	0	16.0126	0	0	13.0913	0	8.73446	0	9.40867	0	0	0	0	11.2908	0	0	18.5487	0	0	0	9.10034	10.4103	0	0	0	0	0	0	0	0	0	0	0	0	0	0	0	0	0	0
ENSG00000243952	RP11-392M18.5		20	30822717	30824519	1	processed_transcript	16.2551	19.8472	0	0	0	25.7885	0	0	0	9.45501	0	7.79369	0	17.2381	19.5238	0	0	0	18.5487	0	0	0	0	0	0	0	0	0	0	0	0	0	0	11.8944	0	0	0	0	14.4957	0	11.2372	0
ENSG00000245164	RP11-622O11.2		8	126934552	126963493	-1	lincRNA	0	0	0	0	13.7982	0	0	0	0	0	0	0	0	0	0	0	9.98422	0	0	0	0	0	0	0	0	0	0	0	0	0	0	0	0	0	0	19.1611	0	0	0	0	11.2372	0
ENSG00000250497	AC007126.1		4	13779001	13783781	-1	processed_transcript	0	0	0	0	0	0	3.27283	0	8.73446	0	0	0	0	0	0	11.2908	9.98422	9.23259	0	0	0	0	9.10034	0	0	8.42226	0	0	0	14.5743	24.4519	27.0922	19.2957	23.7889	0	0	24.9105	0	0	8.0125	0	0
ENSG00000246393	AC008105.1		17	43289616	43299132	-1	lincRNA	65.0206	0	0	0	0	0	0	0	0	0	0	0	0	0	0	0	0	0	0	0	0	0	9.10034	0	0	0	0	0	0	0	0	0	0	0	0	19.1611	0	0	0	0	0	0
ENSG00000247614	AC119673.1		1	205685228	205719310	1	lincRNA	0	0	10.612	16.0126	0	0	0	0	26.2034	0	0	0	0	8.61906	0	0	0	0	0	0	0	0	9.10034	0	0	8.42226	0	0	0	0	0	0	0	0	0	0	0	16.733	0	0	0	0
ENSG00000235609	AF127936.7		21	16195290	16254296	-1	processed_transcript	16.2551	0	0	0	0	0	3.27283	13.1714	0	0	0	0	0	8.61906	9.76191	0	19.9684	0	0	0	0	0	9.10034	0	9.34737	0	0	0	0	0	0	0	0	0	0	0	0	0	0	0	0	0
ENSG00000249228	RP11-769N22.1		4	29048213	29050387	1	processed_transcript	0	0	0	0	0	0	0	13.1714	0	18.91	0	7.79369	0	0	0	0	9.98422	0	0	9.70798	0	0	0	0	0	0	9.31584	0	17.7576	0	8.15062	0	0	0	13.2663	0	0	0	0	8.0125	11.2372	0
ENSG00000244625	CTA-211A9.5		22	27068730	27176170	1	lincRNA	16.2551	0	0	0	0	0	0	0	8.73446	0	0	0	0	0	9.76191	0	0	18.4652	0	0	10.0061	38.78	0	0	9.34737	0	0	0	0	0	0	0	19.2957	0	0	0	16.607	0	0	0	0	0
ENSG00000247291	AL645568.1		1	173204199	173446294	-1	lincRNA	0	19.8472	0	0	13.7982	12.8942	0	0	0	0	0	7.79369	0	8.61906	0	0	0	0	0	0	0	19.39	0	0	0	0	0	16.0326	0	0	0	0	0	11.8944	0	0	0	0	0	0	0	0
ENSG00000245322	RP11-15B17.1		4	100871163	101116256	1	processed_transcript	0	0	0	0	0	0	16.3641	0	0	0	9.40867	7.79369	9.24932	0	0	11.2908	0	0	0	0	20.0122	0	0	20.8205	0	25.2668	0	0	0	0	0	0	0	0	0	0	0	0	14.4957	16.025	0	0
ENSG00000236914	AC087473.1		15	38363831	38364884	-1	lincRNA	0	0	0	0	0	0	0	0	0	0	0	7.79369	0	0	0	0	0	0	0	9.70798	0	0	0	10.4103	0	8.42226	9.31584	16.0326	0	14.5743	0	0	0	0	0	0	0	16.733	14.4957	8.0125	0	9.94036
ENSG00000246044	AL138781.1		9	139006434	139010514	1	lincRNA	0	19.8472	0	0	0	0	6.54566	0	0	0	0	0	0	0	0	0	0	0	9.27437	0	0	0	0	0	0	0	0	0	0	0	8.15062	0	0	0	0	0	0	0	0	0	0	0
ENSG00000245748	RP11-367J11.2		4	7032281	7047958	-1	lincRNA	0	0	0	0	13.7982	0	0	0	0	9.45501	0	0	9.24932	8.61906	9.76191	11.2908	9.98422	18.4652	18.5487	0	0	0	9.10034	0	0	0	9.31584	0	0	0	16.3012	0	0	0	0	0	0	16.733	14.4957	24.0375	11.2372	0
ENSG00000240310	RP11-24F11.5		3	46451005	46454488	1	processed_transcript	0	0	0	0	0	38.6827	3.27283	0	8.73446	0	0	0	9.24932	8.61906	19.5238	0	19.9684	9.23259	0	0	20.0122	0	0	0	0	0	9.31584	0	0	0	0	13.5461	0	0	0	0	0	0	0	0	11.2372	9.94036
ENSG00000253331	CTC-207P7.1		5	163546104	163661103	-1	processed_transcript	16.2551	0	0	0	0	12.8942	3.27283	0	0	9.45501	0	7.79369	0	25.8572	0	0	9.98422	0	9.27437	9.70798	0	0	9.10034	0	0	0	0	0	0	0	0	0	0	0	0	0	0	0	0	0	11.2372	0
ENSG00000212978	AC016747.3		2	61368732	61372104	-1	lincRNA	0	0	0	0	13.7982	0	0	0	0	0	9.40867	7.79369	27.748	0	0	11.2908	0	18.4652	0	0	10.0061	0	9.10034	0	0	25.2668	0	16.0326	0	0	8.15062	13.5461	0	23.7889	0	38.3223	33.214	0	14.4957	8.0125	0	0
ENSG00000246640	RP11-1094H24.4		17	48127713	48133103	-1	lincRNA	0	0	21.224	0	0	0	6.54566	26.3428	0	0	0	7.79369	0	0	0	11.2908	0	0	0	0	0	0	0	10.4103	18.6947	0	0	0	0	14.5743	24.4519	0	0	0	0	0	24.9105	0	0	0	11.2372	0
ENSG00000255998	RP11-407A16.7		12	127175025	127180378	1	lincRNA	16.2551	0	0	0	13.7982	0	3.27283	0	0	0	9.40867	7.79369	0	0	0	0	0	0	0	0	0	0	0	0	0	0	9.31584	0	0	0	0	0	0	0	0	0	16.607	0	0	0	11.2372	0
ENSG00000235669	AC004593.3		7	29239156	29248586	-1	processed_transcript	0	0	0	0	0	51.577	3.27283	0	8.73446	0	0	0	0	8.61906	0	0	9.98422	0	0	9.70798	0	19.39	0	0	9.34737	0	27.9475	0	0	14.5743	0	0	0	0	13.2663	0	0	33.4661	14.4957	8.0125	0	9.94036
ENSG00000233078	RP11-5P18.5		1	16332655	16333166	-1	processed_transcript	32.5103	0	0	16.0126	0	0	0	0	0	0	0	7.79369	0	0	9.76191	0	0	0	9.27437	0	0	0	0	0	0	8.42226	0	0	0	0	16.3012	0	19.2957	0	92.8641	0	0	0	0	0	0	0
ENSG00000253669	KB-1732A1.1		8	103817745	103822199	1	lincRNA	0	0	0	0	27.5965	0	0	0	0	9.45501	0	0	0	0	9.76191	11.2908	9.98422	0	0	0	0	0	0	0	9.34737	0	0	0	0	0	0	0	0	0	0	0	0	0	0	0	0	0
ENSG00000224533	RP11-954J6.3		X	154695631	154841277	1	processed_transcript	0	19.8472	0	0	0	25.7885	0	0	8.73446	28.365	9.40867	0	9.24932	8.61906	39.0476	0	19.9684	18.4652	0	0	20.0122	0	9.10034	0	9.34737	8.42226	0	16.0326	0	0	0	0	0	11.8944	0	0	16.607	0	28.9914	8.0125	0	0
ENSG00000237753	AC079922.3		2	113399409	113403267	-1	lincRNA	0	0	10.612	0	27.5965	0	6.54566	13.1714	0	0	0	7.79369	0	17.2381	0	0	0	0	9.27437	0	10.0061	0	0	0	0	16.8445	9.31584	0	0	0	0	0	0	11.8944	0	0	0	0	0	16.025	0	0
ENSG00000223385	COX10-AS1	COX10 antisense RNA 1 (non-protein coding) [Source:HGNC Symbol;Acc:38873]	17	13932609	13972775	-1	lincRNA	0	0	10.612	0	0	12.8942	9.81849	0	17.4689	0	18.8173	7.79369	9.24932	17.2381	0	0	0	27.6978	18.5487	9.70798	20.0122	0	9.10034	0	9.34737	8.42226	0	16.0326	0	14.5743	0	0	19.2957	23.7889	13.2663	0	16.607	0	0	0	0	0
ENSG00000233894	RP4-650F12.2		1	74933879	74935227	1	processed_transcript	16.2551	0	0	0	0	0	0	0	0	0	0	0	0	0	0	0	0	0	0	0	0	19.39	0	0	0	8.42226	0	0	0	0	8.15062	0	0	0	13.2663	0	8.30351	0	0	0	0	0
ENSG00000236449	AC018890.6		2	175411869	175639555	1	lincRNA	0	0	0	0	0	0	6.54566	26.3428	0	9.45501	0	0	9.24932	0	0	11.2908	0	9.23259	18.5487	9.70798	10.0061	0	9.10034	0	0	0	0	0	0	0	0	0	0	0	0	0	0	0	0	16.025	0	0
ENSG00000246979	AC009108.1		16	86508135	86542466	-1	lincRNA	0	0	0	0	13.7982	0	0	0	0	0	0	0	9.24932	0	9.76191	0	0	0	0	0	20.0122	0	9.10034	0	0	0	0	0	0	0	0	0	0	0	0	0	8.30351	0	0	0	0	0
ENSG00000236372	RP5-865N13.1		1	232310678	232315859	-1	processed_transcript	0	0	0	0	0	0	16.3641	0	0	18.91	0	15.5874	0	0	0	0	0	9.23259	0	0	10.0061	0	0	0	0	0	0	0	17.7576	0	0	0	0	0	0	0	8.30351	0	0	8.0125	0	0
ENSG00000246130	RP11-875O11.2		8	22925742	22941132	1	lincRNA	0	0	0	16.0126	13.7982	0	0	0	0	0	0	0	0	8.61906	0	0	9.98422	0	18.5487	0	0	0	9.10034	0	0	16.8445	18.6317	0	0	0	0	0	0	0	0	0	8.30351	0	0	0	0	0
ENSG00000233008	RP11-475O6.1		1	84041459	84326706	-1	lincRNA	0	0	10.612	0	0	0	6.54566	0	0	0	0	0	0	8.61906	0	0	0	0	0	0	0	0	0	0	0	0	0	0	0	14.5743	16.3012	0	0	0	0	0	0	0	0	0	0	0
ENSG00000230728	RP11-240D10.4		1	55087150	55094111	-1	processed_transcript	0	0	0	0	0	0	0	0	0	0	0	0	0	8.61906	0	0	0	0	0	0	20.0122	38.78	0	0	0	0	0	0	0	14.5743	8.15062	27.0922	0	0	0	19.1611	0	0	14.4957	0	0	0
ENSG00000233058	AC046143.7		3	194208183	194239008	1	lincRNA	0	39.6944	0	32.0251	0	0	9.81849	13.1714	0	0	0	0	0	0	48.8095	0	0	0	0	9.70798	0	38.78	0	0	9.34737	0	0	0	0	0	0	13.5461	0	0	0	0	0	16.733	0	0	0	0
ENSG00000231175	RP11-463J7.2		1	190594020	190770788	1	processed_transcript	0	0	0	0	0	0	0	0	0	0	9.40867	0	9.24932	0	9.76191	11.2908	0	0	0	9.70798	0	19.39	18.2007	0	0	0	0	0	0	0	0	0	0	0	0	0	8.30351	0	0	0	11.2372	0
ENSG00000231574	RP11-91K9.1		3	177534653	177617012	1	processed_transcript	0	0	0	0	13.7982	0	3.27283	13.1714	0	0	0	7.79369	0	0	19.5238	22.5815	9.98422	0	0	9.70798	0	0	0	0	0	0	0	16.0326	0	0	16.3012	0	0	0	0	0	0	0	0	0	0	0
ENSG00000244345	RP11-654C22.2		3	72553957	72599703	-1	processed_transcript	0	0	0	0	0	0	0	0	0	0	0	0	9.24932	0	0	0	0	0	0	0	0	0	0	0	0	0	0	0	0	0	0	0	0	0	0	0	0	0	0	0	0	0
ENSG00000227230	RP11-261C10.5		1	243299200	243303890	1	processed_transcript	0	0	10.612	0	0	0	6.54566	0	8.73446	9.45501	0	0	0	0	9.76191	0	19.9684	0	0	0	10.0061	0	9.10034	0	0	8.42226	0	16.0326	17.7576	0	0	0	19.2957	0	13.2663	0	0	0	0	8.0125	11.2372	19.8807
ENSG00000244008	RP11-321E8.3		7	63580809	63611099	1	processed_transcript	0	19.8472	0	0	13.7982	0	3.27283	0	0	0	0	23.3811	9.24932	8.61906	9.76191	22.5815	0	27.6978	27.8231	9.70798	30.0183	0	36.4014	0	28.0421	16.8445	0	64.1303	17.7576	0	8.15062	0	19.2957	0	0	19.1611	16.607	0	0	32.05	0	19.8807
ENSG00000229720	RP3-495K2.2		6	169434292	169435737	-1	processed_transcript	0	19.8472	0	0	0	38.6827	13.0913	0	0	0	9.40867	0	0	8.61906	0	0	0	0	0	0	0	0	0	0	0	0	0	0	0	0	0	13.5461	0	0	0	0	0	0	0	0	0	0
ENSG00000243701	RP11-446H18.3		3	106959539	107045811	1	lincRNA	0	19.8472	0	0	0	0	0	0	0	0	0	0	9.24932	0	0	0	0	0	9.27437	0	10.0061	19.39	18.2007	10.4103	0	16.8445	0	0	17.7576	0	8.15062	0	0	0	26.5326	38.3223	0	0	14.4957	0	11.2372	0
ENSG00000228151	AC004941.3		7	149095295	149098547	1	processed_transcript	0	19.8472	0	0	0	12.8942	3.27283	26.3428	0	0	0	0	9.24932	0	0	0	0	0	0	0	0	77.56	0	0	0	0	0	0	0	0	0	0	0	0	0	0	0	0	0	0	0	0
ENSG00000203801	NCRNA00222	non-protein coding RNA 222 [Source:HGNC Symbol;Acc:21560]	6	109072857	109091145	1	processed_transcript	0	0	0	0	0	0	3.27283	0	0	9.45501	0	0	0	0	9.76191	0	0	18.4652	9.27437	0	0	0	0	10.4103	9.34737	0	0	0	0	0	16.3012	13.5461	0	11.8944	0	0	0	16.733	0	0	0	9.94036
ENSG00000229124	RP11-124N14.4		10	17256238	17268897	-1	processed_transcript	0	0	0	0	0	0	0	0	0	0	0	0	0	0	0	0	0	0	0	0	0	0	0	0	0	8.42226	0	0	0	0	0	13.5461	0	0	0	0	0	0	0	0	0	0
ENSG00000167912	RP11-25K19.1		8	60031599	60033905	1	lincRNA	0	19.8472	0	0	0	0	19.637	0	8.73446	0	0	7.79369	0	8.61906	0	22.5815	9.98422	9.23259	9.27437	9.70798	10.0061	0	0	0	9.34737	0	9.31584	0	0	0	8.15062	0	0	0	0	0	0	16.733	0	0	11.2372	9.94036
ENSG00000248380	RP11-94C24.3		17	48553180	48555752	-1	processed_transcript	0	0	0	16.0126	0	12.8942	0	0	0	0	9.40867	15.5874	0	8.61906	0	0	0	0	0	0	0	0	0	0	9.34737	0	0	0	0	0	0	0	0	0	0	0	8.30351	0	0	0	0	0
ENSG00000187156	NCRNA00221	non-protein coding RNA 221 [Source:HGNC Symbol;Acc:20169]	14	106938445	106977000	1	processed_transcript	0	0	0	0	0	0	0	13.1714	0	0	0	7.79369	0	0	0	11.2908	0	0	0	0	0	19.39	9.10034	0	0	8.42226	0	16.0326	0	0	0	0	19.2957	0	13.2663	19.1611	8.30351	0	0	0	0	19.8807
ENSG00000223855	AC147651.3		7	560028	564869	1	lincRNA	0	0	10.612	0	0	12.8942	3.27283	0	0	0	0	0	0	0	0	0	0	0	0	0	0	19.39	0	10.4103	0	0	0	0	0	0	0	0	0	0	0	0	0	0	0	0	0	0
ENSG00000242428	RP11-147N17.1		3	58810163	59004819	1	processed_transcript	0	0	0	0	0	0	0	0	0	0	0	0	0	0	9.76191	0	0	9.23259	0	0	0	0	0	0	0	0	0	16.0326	0	14.5743	0	0	0	0	0	0	0	16.733	0	0	0	0
ENSG00000256151	RP11-76C10.5		12	131474683	131478521	-1	lincRNA	0	0	0	16.0126	0	0	0	0	0	0	9.40867	0	9.24932	0	0	0	0	0	9.27437	0	10.0061	0	0	0	0	0	0	0	0	0	0	13.5461	0	0	26.5326	0	0	16.733	0	0	0	0
ENSG00000256321	RP11-153K16.1		12	23252302	23344521	1	lincRNA	0	19.8472	0	0	0	0	0	0	8.73446	0	9.40867	15.5874	9.24932	0	0	11.2908	19.9684	0	9.27437	9.70798	0	19.39	0	10.4103	0	16.8445	0	0	0	58.2971	8.15062	0	0	35.6833	0	0	0	0	0	16.025	0	0
ENSG00000223812	RP11-197K6.1		3	191275113	191308145	1	processed_transcript	0	0	10.612	0	13.7982	12.8942	13.0913	0	0	9.45501	0	0	0	17.2381	9.76191	22.5815	19.9684	0	0	0	10.0061	0	9.10034	10.4103	0	0	0	16.0326	0	0	40.7531	0	0	0	0	0	8.30351	0	14.4957	8.0125	0	9.94036
ENSG00000227083	L29074.3		X	146981696	146982977	-1	processed_transcript	0	0	0	0	0	0	3.27283	13.1714	8.73446	9.45501	0	0	0	0	0	11.2908	0	0	9.27437	9.70798	20.0122	0	0	0	0	0	0	0	0	14.5743	0	0	0	11.8944	0	0	8.30351	16.733	14.4957	0	22.4744	0
ENSG00000235313	RP3-324O17.5		20	30150969	30151879	1	processed_transcript	0	0	10.612	0	0	0	3.27283	0	0	0	0	0	0	0	0	0	0	18.4652	0	0	0	0	0	0	0	0	0	0	0	0	8.15062	13.5461	0	0	0	0	0	0	0	0	0	0
ENSG00000234828	RP11-526A4.1		4	150273169	150817385	-1	processed_transcript	0	0	0	0	0	0	0	39.5142	0	0	9.40867	85.7305	0	0	9.76191	22.5815	9.98422	9.23259	0	0	10.0061	0	0	20.8205	0	16.8445	0	0	35.5151	0	8.15062	0	0	0	0	0	0	0	0	8.0125	0	39.7614
ENSG00000250116	RP11-417F21.1		2	46795395	46807377	-1	processed_transcript	0	0	21.224	16.0126	13.7982	0	6.54566	0	0	9.45501	28.226	23.3811	27.748	8.61906	0	11.2908	9.98422	9.23259	9.27437	19.416	40.0244	38.78	45.5017	10.4103	28.0421	8.42226	18.6317	0	0	29.1486	0	13.5461	19.2957	23.7889	13.2663	0	16.607	0	0	40.0625	0	9.94036
ENSG00000233177	RP11-179H18.2		10	121331316	121334113	1	processed_transcript	0	0	10.612	0	0	0	13.0913	0	0	0	0	0	9.24932	0	0	0	0	0	0	0	0	0	18.2007	0	0	0	0	16.0326	0	0	8.15062	0	0	0	0	0	0	0	0	0	11.2372	0
ENSG00000179406	NCRNA00174	non-protein coding RNA 174 [Source:HGNC Symbol;Acc:27788]	7	65841031	65866325	-1	processed_transcript	0	19.8472	0	0	0	0	6.54566	0	0	0	0	0	9.24932	0	0	11.2908	9.98422	9.23259	0	0	0	0	0	0	0	0	0	0	0	0	0	13.5461	0	0	0	0	0	0	0	0	11.2372	0
ENSG00000215068	AC025171.1		5	43041677	43045492	1	lincRNA	0	0	21.224	0	41.3947	0	0	0	17.4689	0	37.6347	31.1747	18.4986	0	0	11.2908	9.98422	0	18.5487	19.416	20.0122	0	9.10034	10.4103	0	8.42226	0	16.0326	0	0	16.3012	27.0922	0	35.6833	0	38.3223	33.214	16.733	0	40.0625	0	39.7614
ENSG00000246350	RP5-1186N24.3		6	28555155	28559524	1	lincRNA	0	0	0	0	0	0	0	0	8.73446	0	9.40867	7.79369	0	0	9.76191	0	9.98422	0	0	0	10.0061	0	9.10034	0	0	8.42226	9.31584	16.0326	17.7576	0	0	13.5461	0	11.8944	0	0	8.30351	33.4661	28.9914	0	11.2372	0
ENSG00000225472	RP11-120J1.1		9	14317084	14357907	1	processed_transcript	0	0	0	0	0	0	3.27283	0	0	37.8201	0	0	9.24932	17.2381	9.76191	0	9.98422	0	9.27437	9.70798	20.0122	0	18.2007	0	9.34737	8.42226	18.6317	0	0	58.2971	8.15062	13.5461	38.5914	23.7889	0	38.3223	16.607	0	0	16.025	0	9.94036
ENSG00000236790	NCRNA00299	non-protein coding RNA 299 [Source:HGNC Symbol;Acc:27940]	2	8147901	8523751	-1	processed_transcript	0	0	0	0	0	0	0	26.3428	0	0	0	7.79369	0	0	19.5238	0	0	9.23259	0	0	0	19.39	18.2007	0	0	0	0	0	0	0	0	27.0922	0	0	13.2663	0	8.30351	0	0	0	0	0
ENSG00000234787	RP11-168P6.1		13	54689924	54707001	-1	lincRNA	0	0	0	0	0	0	0	0	0	0	0	0	0	0	0	0	0	0	0	0	10.0061	0	0	10.4103	0	0	0	0	0	0	8.15062	0	0	0	0	0	0	0	0	0	0	0
ENSG00000225564	RP11-341A22.2		9	105902805	106087316	-1	processed_transcript	0	0	0	0	0	0	0	0	0	0	9.40867	0	0	0	0	0	0	0	0	0	0	0	0	10.4103	0	0	0	16.0326	71.0303	0	0	0	0	0	13.2663	0	0	16.733	14.4957	0	0	0
ENSG00000236266	RP3-467L1.4		1	7870302	7887402	-1	processed_transcript	0	19.8472	0	0	0	0	0	39.5142	0	0	9.40867	0	0	0	0	0	0	0	0	0	0	0	0	0	0	0	0	0	0	0	0	0	0	0	0	0	0	0	0	0	0	0
ENSG00000234174	AC016683.5		2	113929112	113932937	-1	processed_transcript	16.2551	0	10.612	0	0	12.8942	9.81849	0	0	0	0	0	0	0	0	0	0	0	0	0	0	0	0	0	0	0	0	0	17.7576	0	0	0	0	0	0	0	0	0	0	0	0	0
ENSG00000230148	RP11-357H14.12		17	46620017	46628610	1	processed_transcript	16.2551	0	0	0	0	0	0	0	0	0	0	0	0	0	0	0	0	0	0	0	0	0	9.10034	10.4103	0	0	0	0	0	0	8.15062	0	0	0	13.2663	0	0	0	0	8.0125	0	0
ENSG00000228839	RP3-400N23.6		22	31688485	31734007	1	processed_transcript	0	0	10.612	0	13.7982	0	0	0	17.4689	18.91	9.40867	0	0	8.61906	0	33.8723	0	0	0	0	0	0	0	10.4103	9.34737	8.42226	0	0	35.5151	0	0	13.5461	19.2957	0	0	0	0	0	0	8.0125	11.2372	9.94036
ENSG00000232160	RP5-842K24.2		X	131351175	131566890	1	processed_transcript	0	0	0	16.0126	0	0	3.27283	0	0	0	0	7.79369	0	0	0	0	0	0	0	0	10.0061	0	0	0	0	0	0	0	0	0	0	0	0	0	0	19.1611	0	16.733	0	8.0125	0	0
ENSG00000198468	NCRNA00292	non-protein coding RNA 292 [Source:HGNC Symbol;Acc:39077]	1	213025450	213031430	-1	lincRNA	0	0	0	0	13.7982	0	0	0	0	0	0	0	0	0	9.76191	11.2908	0	0	0	9.70798	0	0	0	0	0	16.8445	0	0	0	0	0	0	0	0	0	0	0	0	0	0	11.2372	0
ENSG00000235117	RP11-229P13.20		9	139931492	139932407	-1	processed_transcript	0	39.6944	0	0	0	0	49.0924	13.1714	0	9.45501	0	0	0	0	0	11.2908	0	9.23259	9.27437	19.416	10.0061	19.39	0	0	0	0	0	0	35.5151	0	16.3012	0	0	23.7889	0	0	8.30351	0	14.4957	0	0	0
ENSG00000214888	XXyac-YM21GA2.7		9	90471930	90474314	-1	processed_transcript	0	0	0	0	0	0	0	13.1714	0	0	0	0	0	8.61906	9.76191	0	0	0	0	0	0	19.39	0	0	0	0	0	0	0	0	0	0	0	0	13.2663	0	0	0	0	0	0	0
ENSG00000247843	AC022916.1		17	33558469	33569346	-1	lincRNA	0	19.8472	10.612	0	13.7982	0	6.54566	13.1714	0	0	0	0	9.24932	0	19.5238	0	0	9.23259	0	0	0	0	0	0	18.6947	0	0	0	17.7576	0	0	0	0	0	0	0	0	0	0	0	11.2372	0
ENSG00000224699	RP11-225L12.2		1	110950147	110961033	1	processed_transcript	0	19.8472	0	0	0	0	0	0	0	0	0	7.79369	0	0	9.76191	11.2908	0	9.23259	0	0	0	0	0	10.4103	0	0	18.6317	0	17.7576	14.5743	16.3012	0	0	0	13.2663	0	16.607	0	14.4957	8.0125	0	0
ENSG00000206417	RP13-685P2.5		3	129034235	129045068	1	processed_transcript	0	0	0	0	0	0	0	13.1714	0	0	18.8173	0	18.4986	0	0	0	9.98422	0	0	19.416	0	0	0	0	0	8.42226	0	0	0	0	8.15062	0	0	11.8944	0	0	0	0	0	0	0	9.94036
ENSG00000256813	RP11-804A23.4		11	60609279	60618554	-1	processed_transcript	0	0	10.612	0	0	0	0	0	0	0	0	0	9.24932	17.2381	9.76191	0	9.98422	0	9.27437	0	0	0	0	0	0	0	0	0	0	0	0	0	0	0	0	0	8.30351	0	14.4957	0	0	0
ENSG00000256654	RP11-429A20.4		12	5132848	5134758	1	lincRNA	0	0	0	16.0126	0	12.8942	3.27283	65.8571	0	0	0	7.79369	0	0	0	0	19.9684	0	0	0	0	58.17	0	10.4103	0	0	0	0	0	0	0	0	0	0	0	0	0	0	0	8.0125	0	0
ENSG00000255506	RP11-203F8.1		11	92481898	92500033	-1	processed_transcript	0	19.8472	0	16.0126	0	0	3.27283	26.3428	8.73446	0	0	0	9.24932	0	0	0	0	9.23259	0	9.70798	0	19.39	0	0	0	8.42226	0	0	0	0	0	0	0	11.8944	0	0	0	0	14.4957	0	0	0
ENSG00000255406	RP11-713P17.5		11	133896882	133898013	1	processed_transcript	0	0	0	0	0	0	0	0	0	9.45501	0	0	0	0	9.76191	0	0	0	0	0	0	0	9.10034	0	0	0	0	0	0	0	0	0	0	0	13.2663	0	0	0	0	0	11.2372	0
ENSG00000248846	CTD-2016O11.1		5	65502040	65505275	-1	processed_transcript	0	0	10.612	0	13.7982	0	6.54566	0	0	0	9.40867	7.79369	9.24932	8.61906	19.5238	22.5815	9.98422	36.9303	0	29.124	10.0061	0	18.2007	10.4103	0	25.2668	18.6317	0	17.7576	0	0	13.5461	0	0	0	0	0	0	14.4957	16.025	0	0
ENSG00000237372	RP11-316P17.2		9	92316566	92334585	1	lincRNA	0	0	0	16.0126	0	0	6.54566	0	26.2034	0	9.40867	0	0	0	0	0	0	0	0	0	0	0	9.10034	20.8205	0	0	9.31584	0	0	0	8.15062	0	19.2957	0	0	0	8.30351	0	0	0	0	0
ENSG00000245571	AP001258.4		11	58897606	58910488	-1	lincRNA	0	19.8472	0	0	0	0	0	0	0	18.91	0	0	0	8.61906	0	0	0	0	9.27437	0	0	0	0	0	0	0	0	0	0	0	8.15062	0	0	0	0	0	0	0	0	0	0	0
ENSG00000255451	RP11-58K22.1		11	44490014	44491979	1	processed_transcript	0	19.8472	21.224	0	0	0	3.27283	13.1714	0	0	0	0	0	0	0	0	0	0	0	0	0	0	9.10034	0	0	0	0	0	0	0	0	0	0	0	0	0	0	0	0	0	0	0
ENSG00000225619	AC009232.2		2	2323004	2330882	1	processed_transcript	0	0	10.612	0	0	12.8942	3.27283	0	0	0	0	0	9.24932	8.61906	9.76191	11.2908	0	0	0	0	0	0	0	0	0	0	0	0	0	14.5743	0	0	0	0	13.2663	0	0	0	0	0	0	9.94036
ENSG00000254233	RP11-242J7.1		4	185505247	185546184	-1	processed_transcript	0	39.6944	0	0	0	0	6.54566	0	0	0	0	7.79369	9.24932	8.61906	0	0	0	9.23259	0	0	0	38.78	0	0	0	0	0	0	0	0	8.15062	0	0	0	0	0	0	0	0	0	0	9.94036
ENSG00000251095	RP11-115D19.1		4	90472507	90647654	1	processed_transcript	0	39.6944	0	16.0126	0	0	3.27283	0	0	0	0	7.79369	27.748	0	0	0	9.98422	9.23259	0	9.70798	10.0061	38.78	18.2007	0	0	8.42226	9.31584	0	0	0	8.15062	13.5461	0	11.8944	0	19.1611	0	0	14.4957	16.025	0	0
ENSG00000250917	RP4-785G19.5		20	32822646	32868979	-1	processed_transcript	0	0	0	0	0	0	0	13.1714	0	9.45501	0	0	0	0	0	0	0	0	0	9.70798	0	38.78	0	0	9.34737	8.42226	0	0	0	0	0	0	0	0	0	0	0	16.733	0	0	11.2372	0
ENSG00000233746	RP4-737E23.4		20	23105705	23113258	-1	lincRNA	0	0	0	0	0	12.8942	13.0913	0	0	0	0	0	9.24932	0	9.76191	0	0	9.23259	0	9.70798	10.0061	0	0	0	0	16.8445	0	0	0	0	8.15062	0	0	0	0	0	16.607	0	0	0	0	9.94036
ENSG00000229140	RP11-3O20.1		8	130363937	130692485	-1	processed_transcript	0	0	0	0	13.7982	0	3.27283	0	0	0	0	0	0	0	0	11.2908	0	0	9.27437	9.70798	0	0	0	0	0	0	0	0	0	14.5743	0	0	0	0	13.2663	0	0	0	0	0	0	0
ENSG00000251450	CTC-459I6.1		5	80243516	80256726	-1	processed_transcript	0	0	0	0	0	0	6.54566	0	8.73446	0	0	0	9.24932	0	0	0	0	0	0	0	0	0	9.10034	0	9.34737	0	9.31584	0	0	0	8.15062	0	0	0	13.2663	0	0	0	0	0	0	0
ENSG00000225339	RP11-513I15.6		6	34247482	34252266	1	lincRNA	0	0	31.836	0	0	38.6827	32.7283	0	8.73446	0	9.40867	0	0	0	9.76191	11.2908	0	9.23259	18.5487	0	0	0	0	0	0	0	9.31584	16.0326	0	0	16.3012	0	19.2957	0	0	0	16.607	0	14.4957	16.025	0	9.94036
ENSG00000214796	RP11-480I12.5		1	202820956	202830748	-1	processed_transcript	0	19.8472	0	0	0	0	0	0	0	0	0	0	0	0	0	0	0	0	0	0	0	0	0	0	0	0	0	0	0	0	8.15062	0	0	11.8944	13.2663	0	0	0	14.4957	0	0	19.8807
ENSG00000248470	AL356752.1		13	113517894	113521222	1	lincRNA	0	0	0	0	0	0	0	0	0	0	0	0	0	0	0	0	0	0	0	0	0	0	0	0	0	0	0	0	0	0	0	0	0	0	0	0	0	0	14.4957	0	0	0
ENSG00000237399	RP11-298E9.3		10	3183864	3204580	1	processed_transcript	0	0	0	0	0	0	3.27283	0	0	0	0	0	0	0	9.76191	0	0	0	0	9.70798	0	0	0	0	0	0	9.31584	0	0	0	8.15062	0	0	0	26.5326	19.1611	0	0	0	0	0	0
ENSG00000248323	RP11-213H15.3		5	90598846	90610219	-1	lincRNA	0	0	0	0	0	0	0	13.1714	0	0	0	0	0	0	9.76191	0	0	9.23259	0	0	10.0061	0	0	0	0	0	9.31584	0	0	0	8.15062	0	0	0	0	0	0	0	0	0	0	0
ENSG00000226899	RP11-298J20.3		10	126633773	126635001	-1	processed_transcript	16.2551	0	0	16.0126	0	0	3.27283	0	0	0	0	0	9.24932	0	9.76191	0	9.98422	0	0	0	0	0	9.10034	0	0	0	0	0	0	0	0	0	0	11.8944	0	0	0	0	0	0	11.2372	0
ENSG00000205054	AC009236.1		2	45392009	45550434	-1	processed_transcript	0	19.8472	0	0	0	12.8942	6.54566	26.3428	0	0	0	0	0	0	9.76191	0	0	0	0	0	0	19.39	0	0	9.34737	0	0	16.0326	0	0	0	0	0	0	0	0	0	0	0	0	11.2372	9.94036
ENSG00000227744	AC114788.2		2	239840998	239847965	-1	processed_transcript	16.2551	0	10.612	0	0	0	22.9098	0	0	0	0	0	0	0	9.76191	0	0	0	0	9.70798	0	38.78	0	0	0	0	0	0	0	0	0	13.5461	0	23.7889	13.2663	0	0	0	0	0	0	9.94036
ENSG00000246430	RP11-16M8.2		8	57408805	57472382	-1	processed_transcript	0	0	0	0	0	25.7885	0	13.1714	0	0	0	0	0	0	0	22.5815	9.98422	0	0	0	0	38.78	9.10034	0	0	0	0	0	0	0	0	0	19.2957	0	0	0	0	0	0	0	0	0
ENSG00000241489	AF011889.5		X	148564621	148614672	-1	processed_transcript	16.2551	0	0	0	27.5965	0	3.27283	0	0	0	0	0	0	0	0	0	0	0	9.27437	0	0	0	0	0	0	0	0	0	0	0	0	0	19.2957	0	0	0	16.607	0	0	0	22.4744	0
ENSG00000227987	AC092675.4		2	98963458	98967603	1	processed_transcript	0	0	0	0	0	12.8942	16.3641	0	0	0	0	7.79369	9.24932	8.61906	9.76191	0	0	0	0	19.416	0	0	0	0	0	8.42226	0	0	0	0	0	13.5461	0	0	13.2663	0	0	0	0	0	0	0
ENSG00000236682	AC068282.3		2	128146706	128158156	1	lincRNA	0	0	0	0	0	0	6.54566	0	17.4689	0	0	0	0	8.61906	19.5238	0	0	0	9.27437	0	0	0	0	0	0	0	0	0	0	0	16.3012	0	0	11.8944	0	0	0	0	0	8.0125	11.2372	0
ENSG00000241956	CTC-340A15.2		5	163723702	164598649	1	processed_transcript	0	0	0	0	0	12.8942	0	0	0	18.91	0	0	0	17.2381	9.76191	0	0	0	0	9.70798	0	0	9.10034	10.4103	0	0	0	0	17.7576	0	0	0	0	0	0	19.1611	0	16.733	0	24.0375	11.2372	0
ENSG00000229876	RP11-199O14.1		20	6427370	6509106	1	processed_transcript	0	0	31.836	0	0	38.6827	9.81849	0	0	0	0	0	0	8.61906	0	0	0	0	0	9.70798	0	0	0	0	0	0	0	0	17.7576	14.5743	0	13.5461	0	0	0	0	0	0	0	0	11.2372	0
ENSG00000248161	RP11-499E18.1		4	103339759	103371167	-1	processed_transcript	0	0	0	0	0	12.8942	0	0	8.73446	28.365	0	23.3811	18.4986	0	9.76191	22.5815	9.98422	0	0	0	10.0061	0	9.10034	10.4103	9.34737	0	0	0	0	14.5743	0	0	0	0	0	0	0	0	14.4957	40.0625	0	0
ENSG00000253214	RP11-1149M10.2		8	82066514	82076834	1	processed_transcript	0	0	0	0	0	12.8942	0	0	17.4689	0	9.40867	7.79369	0	0	0	22.5815	0	0	9.27437	9.70798	0	19.39	27.301	0	0	0	0	0	17.7576	0	0	13.5461	0	0	0	19.1611	0	0	14.4957	16.025	0	9.94036
ENSG00000251173	RP11-124A7.2		4	41222091	41258744	-1	processed_transcript	0	0	0	0	0	0	0	0	0	0	0	0	0	0	0	0	0	0	0	0	0	0	0	0	0	0	0	0	0	0	0	0	0	0	0	0	0	16.733	0	0	0	0
ENSG00000226780	RP11-38J22.3		1	206214526	206223548	-1	processed_transcript	0	0	0	0	0	0	0	0	0	0	0	0	0	0	0	0	0	0	0	0	0	0	0	0	0	0	0	16.0326	0	0	0	0	0	0	0	0	0	0	0	0	0	0
ENSG00000243961	RP5-839B4.8		20	9966736	10023864	1	processed_transcript	0	0	21.224	0	13.7982	0	22.9098	0	0	0	0	7.79369	0	8.61906	9.76191	11.2908	0	9.23259	27.8231	19.416	0	0	9.10034	0	18.6947	8.42226	0	32.0652	0	14.5743	0	13.5461	19.2957	0	0	0	0	0	0	0	0	0
ENSG00000243040	RBMY2FP	RNA binding motif protein, Y-linked, family 2, member F pseudogene [Source:HGNC Symbol;Acc:23891]	Y	24455006	24462352	1	processed_transcript	0	0	10.612	16.0126	0	12.8942	3.27283	13.1714	0	0	0	7.79369	0	0	0	0	0	0	0	0	0	0	9.10034	0	0	0	0	0	0	0	0	0	0	0	0	0	0	16.733	0	0	0	0
ENSG00000248942	CTD-2275D24.4		5	73602235	73604150	-1	processed_transcript	0	0	106.12	32.0251	0	154.731	170.187	0	0	0	0	0	18.4986	34.4762	9.76191	0	0	0	0	0	0	0	0	10.4103	37.3895	0	0	0	0	0	0	0	0	0	0	0	0	0	0	0	0	0
ENSG00000226828	RP11-278H7.1		1	244080704	244210619	1	lincRNA	0	19.8472	10.612	16.0126	13.7982	0	6.54566	0	0	18.91	0	0	18.4986	0	0	0	0	0	0	0	0	0	9.10034	0	9.34737	8.42226	0	0	0	0	0	40.6383	0	0	13.2663	0	0	0	14.4957	0	89.8977	0
ENSG00000251381	CTC-497E21.4		11	12984057	13011095	-1	lincRNA	0	0	0	0	0	0	0	0	0	0	0	0	0	0	0	0	0	0	0	0	0	0	9.10034	0	0	0	0	0	0	0	0	0	0	0	13.2663	0	0	0	0	0	0	0
ENSG00000233304	RP13-614K11.1		1	4000673	4015322	1	processed_transcript	0	0	0	0	0	0	0	0	0	0	0	0	0	0	0	0	0	0	0	0	0	0	9.10034	0	0	0	9.31584	0	0	0	0	0	0	0	0	0	0	0	0	0	0	0
ENSG00000231105	RP5-1071N3.1		1	21619783	21626267	1	processed_transcript	0	0	53.06	32.0251	13.7982	0	3.27283	0	8.73446	9.45501	18.8173	7.79369	0	0	19.5238	0	0	0	0	9.70798	0	0	0	0	0	0	0	0	0	0	0	0	0	0	0	0	0	0	0	16.025	0	0
ENSG00000237975	RP1-14N1.2		1	152161827	152339163	1	lincRNA	0	0	0	0	0	0	0	0	8.73446	0	9.40867	0	9.24932	17.2381	0	11.2908	9.98422	0	9.27437	0	0	0	0	0	0	16.8445	18.6317	16.0326	17.7576	0	0	0	19.2957	0	0	0	0	16.733	0	16.025	0	0
ENSG00000225667	RP5-1109J22.3		1	46921495	46948147	1	processed_transcript	0	0	0	0	0	0	0	0	8.73446	0	0	0	0	0	0	0	0	0	0	0	0	0	0	0	0	0	0	0	0	0	0	0	0	0	0	0	0	0	0	0	0	0
ENSG00000228172	RP1-317E23.3		1	26143240	26146263	-1	processed_transcript	0	0	0	0	0	0	3.27283	13.1714	0	9.45501	0	31.1747	18.4986	8.61906	0	11.2908	19.9684	0	0	0	0	19.39	0	10.4103	0	0	9.31584	0	0	0	0	13.5461	0	0	0	19.1611	8.30351	0	0	24.0375	0	0
ENSG00000211683	AP000346.2		22	23974071	23981128	-1	processed_transcript	0	19.8472	0	0	0	0	6.54566	13.1714	0	0	9.40867	23.3811	9.24932	8.61906	0	0	0	0	0	0	0	0	0	0	0	0	0	0	0	14.5743	0	27.0922	0	0	0	38.3223	8.30351	0	0	0	0	0
ENSG00000254837	AP001372.2		11	74204411	74209578	1	processed_transcript	0	0	0	0	0	12.8942	3.27283	0	0	0	0	0	0	8.61906	9.76191	0	0	0	9.27437	9.70798	0	0	9.10034	20.8205	0	16.8445	0	16.0326	0	0	0	0	38.5914	11.8944	13.2663	0	0	16.733	0	24.0375	0	0
ENSG00000131548	TTTY6B	testis-specific transcript, Y-linked 6B (non-protein coding) [Source:HGNC Symbol;Acc:31887]	Y	24291113	24292978	1	processed_transcript	0	0	0	0	0	0	0	0	8.73446	0	0	0	0	8.61906	9.76191	0	9.98422	0	0	0	10.0061	0	0	0	9.34737	8.42226	9.31584	16.0326	0	0	8.15062	13.5461	0	0	0	0	0	33.4661	0	0	0	0
ENSG00000231589	AC009110.1		16	62630276	62632353	1	processed_transcript	0	0	0	0	0	0	3.27283	0	0	0	0	0	0	0	0	0	0	0	0	0	0	0	0	0	0	0	0	0	0	0	0	0	0	0	0	0	0	0	0	0	0	0
ENSG00000100101	NOL12	nucleolar protein 12 [Source:HGNC Symbol;Acc:28585]	22	38082421	38170137	1	processed_transcript	0	0	0	0	0	0	3.27283	0	0	0	0	0	9.24932	0	0	0	0	0	0	0	0	0	0	0	0	0	0	0	0	0	0	0	0	0	0	0	0	0	0	8.0125	0	9.94036
ENSG00000226921	RP11-199F6.5		13	114581673	114586528	-1	processed_transcript	0	0	0	16.0126	0	0	0	39.5142	0	0	0	0	0	0	0	0	0	0	0	0	0	0	0	0	0	0	0	0	35.5151	0	16.3012	0	0	0	0	0	0	0	14.4957	0	0	0
ENSG00000239653	RP11-245J9.2		3	63989698	63997824	1	processed_transcript	0	0	0	16.0126	13.7982	0	0	0	0	0	18.8173	7.79369	9.24932	0	0	11.2908	0	0	0	0	0	0	0	10.4103	0	8.42226	0	0	0	0	0	0	0	23.7889	0	0	0	0	0	0	0	0
ENSG00000152931	PART1	prostate androgen-regulated transcript 1 (non-protein coding) [Source:HGNC Symbol;Acc:17263]	5	59783540	59843484	1	lincRNA	16.2551	0	0	0	0	0	9.81849	0	0	0	0	0	0	8.61906	0	0	0	0	0	0	0	0	0	0	9.34737	8.42226	0	0	0	0	0	0	0	0	13.2663	0	0	0	14.4957	0	0	0
ENSG00000231453	AC018470.4		2	175190755	175195371	1	lincRNA	0	0	0	0	0	0	0	0	0	0	0	7.79369	0	0	0	11.2908	0	9.23259	0	0	0	0	0	0	0	16.8445	0	0	0	0	0	0	0	0	0	0	0	0	0	0	0	0
ENSG00000248730	CTD-2022B6.1		5	38282366	38291088	-1	processed_transcript	0	0	0	0	0	12.8942	0	26.3428	0	0	0	0	0	8.61906	0	0	0	9.23259	0	0	0	0	0	0	9.34737	8.42226	0	0	17.7576	0	0	0	0	0	0	0	8.30351	0	0	0	0	0
ENSG00000244158	RP1-93H18.6		6	116781902	116784855	-1	processed_transcript	0	0	0	0	0	12.8942	6.54566	0	0	0	9.40867	0	0	0	0	0	19.9684	0	9.27437	9.70798	20.0122	0	0	0	9.34737	0	0	0	17.7576	14.5743	8.15062	0	0	35.6833	0	0	0	16.733	14.4957	0	0	0
ENSG00000229921	NCRNA00300	non-protein coding RNA 300 [Source:HGNC Symbol;Acc:20953]	6	168393502	168397757	-1	processed_transcript	0	19.8472	0	0	0	0	0	13.1714	0	0	0	7.79369	0	0	0	0	0	0	9.27437	0	0	0	0	0	0	0	0	0	0	0	8.15062	0	0	0	0	0	0	0	0	0	0	0
ENSG00000131797	KIAA0664L3	KIAA0664-like 3 [Source:HGNC Symbol;Acc:28447]	16	31711911	31718758	1	lincRNA	0	19.8472	0	0	27.5965	0	0	0	26.2034	0	0	0	0	0	9.76191	0	9.98422	0	9.27437	0	0	19.39	9.10034	0	0	0	0	0	0	14.5743	0	0	0	0	0	0	8.30351	0	0	0	0	0
ENSG00000237524	AC114783.1		2	127656472	127659673	1	processed_transcript	0	138.93	21.224	0	0	0	3.27283	13.1714	0	18.91	0	0	0	0	9.76191	0	0	0	0	0	30.0183	0	0	0	9.34737	8.42226	9.31584	0	17.7576	0	8.15062	0	0	0	0	0	16.607	0	0	0	0	0
ENSG00000240045	RP11-451G4.2		3	155008018	155011564	-1	processed_transcript	0	0	0	0	0	12.8942	13.0913	0	0	0	0	0	0	0	9.76191	0	0	0	0	0	0	0	18.2007	10.4103	0	8.42226	0	0	0	0	0	0	0	0	0	0	0	33.4661	0	0	11.2372	0
ENSG00000253385	KB-1254G8.1		8	103866683	103868303	1	processed_transcript	0	0	0	0	0	0	3.27283	0	0	0	0	0	0	0	0	0	0	0	0	0	10.0061	0	0	10.4103	0	0	0	16.0326	17.7576	0	8.15062	0	19.2957	11.8944	0	0	0	0	0	8.0125	0	0
ENSG00000232229	RP11-248C1.2		10	91589267	91600618	1	lincRNA	0	0	0	0	0	0	3.27283	0	0	0	9.40867	0	9.24932	0	9.76191	11.2908	0	18.4652	0	0	0	0	0	0	0	0	0	0	17.7576	0	0	0	0	11.8944	0	0	0	0	0	8.0125	0	0
ENSG00000234384	RP11-158A8.1		13	91145541	91187334	1	processed_transcript	0	0	0	0	0	0	0	0	8.73446	0	9.40867	7.79369	0	8.61906	0	11.2908	0	0	0	0	0	0	0	0	0	0	0	16.0326	0	0	8.15062	0	0	0	0	0	0	0	0	0	22.4744	0
ENSG00000256783	RP11-503G7.1		12	133033746	133036610	1	processed_transcript	0	0	10.612	0	0	25.7885	0	0	17.4689	0	0	0	9.24932	8.61906	0	0	9.98422	0	0	0	10.0061	0	9.10034	10.4103	9.34737	0	0	0	17.7576	0	0	0	0	0	0	0	0	0	0	0	11.2372	9.94036
ENSG00000244324	RP11-67L3.6		1	55314138	55316072	-1	processed_transcript	0	0	0	0	13.7982	0	0	26.3428	8.73446	0	0	7.79369	9.24932	0	0	0	9.98422	0	0	0	10.0061	0	9.10034	0	0	16.8445	0	0	0	0	16.3012	0	19.2957	0	0	19.1611	0	0	0	16.025	11.2372	29.8211
ENSG00000236404	RP11-125B21.2		9	2422702	2622373	-1	lincRNA	0	0	0	0	0	0	3.27283	0	0	0	0	0	9.24932	0	19.5238	0	9.98422	0	9.27437	0	0	0	0	0	0	0	0	16.0326	0	0	0	0	0	0	0	0	0	100.398	0	0	0	0
ENSG00000235576	AC092580.4		2	7865932	7870836	1	processed_transcript	0	0	0	0	0	0	0	0	0	0	0	0	0	0	0	11.2908	0	0	0	0	0	0	0	0	0	0	0	0	0	14.5743	0	0	0	0	0	0	0	0	0	0	11.2372	0
ENSG00000049319	SRD5A2	steroid-5-alpha-reductase, alpha polypeptide 2 (3-oxo-5 alpha-steroid delta 4-dehydrogenase alpha 2) [Source:HGNC Symbol;Acc:11285]	2	31747550	31806136	-1	processed_transcript	0	0	0	0	0	0	0	13.1714	0	9.45501	0	0	0	0	9.76191	0	0	0	0	9.70798	0	0	0	0	0	0	0	0	0	0	0	0	0	11.8944	0	0	0	0	0	0	0	9.94036
ENSG00000255523	RP11-780O24.2		11	58684488	58696162	-1	processed_transcript	0	59.5415	0	0	0	0	3.27283	0	8.73446	0	0	0	0	8.61906	0	11.2908	0	0	0	0	0	58.17	0	0	0	0	0	16.0326	0	0	8.15062	0	0	11.8944	13.2663	0	8.30351	0	0	0	0	0
ENSG00000234465	AC006276.1		19	44084790	44088106	1	lincRNA	32.5103	0	0	16.0126	0	0	22.9098	0	0	0	0	15.5874	0	0	0	22.5815	0	9.23259	0	0	0	0	9.10034	0	0	0	0	0	17.7576	29.1486	16.3012	0	0	11.8944	0	0	33.214	0	14.4957	0	0	0
ENSG00000186615	C14orf33	chromosome 14 open reading frame 33 [Source:HGNC Symbol;Acc:19842]	14	56024690	56046828	-1	lincRNA	0	0	0	0	0	0	0	0	0	0	0	7.79369	0	8.61906	0	0	0	0	0	0	0	0	9.10034	0	0	0	9.31584	16.0326	0	14.5743	16.3012	13.5461	19.2957	0	0	0	0	0	0	0	0	0
ENSG00000246223	C14orf64	chromosome 14 open reading frame 64 [Source:HGNC Symbol;Acc:20111]	14	98391975	98444461	-1	lincRNA	0	19.8472	0	0	0	0	0	26.3428	17.4689	0	0	0	0	8.61906	19.5238	11.2908	0	9.23259	9.27437	0	10.0061	0	9.10034	0	9.34737	16.8445	0	0	0	0	0	0	0	0	13.2663	0	8.30351	0	0	24.0375	0	0
ENSG00000238197	GCFC1-AS1	GCFC1 antisense RNA 1 (non-protein coding) [Source:HGNC Symbol;Acc:39603]	21	34100426	34115433	1	lincRNA	0	19.8472	21.224	0	0	0	6.54566	13.1714	0	9.45501	0	0	9.24932	8.61906	0	0	0	0	0	9.70798	0	0	9.10034	0	0	8.42226	0	0	0	0	0	0	0	0	0	0	0	0	0	0	11.2372	0
ENSG00000256790	RP11-429A20.3		12	5127631	5130879	1	lincRNA	32.5103	0	0	0	0	0	0	0	0	9.45501	0	7.79369	0	8.61906	9.76191	11.2908	19.9684	0	18.5487	9.70798	10.0061	0	9.10034	10.4103	28.0421	0	18.6317	0	0	0	24.4519	13.5461	19.2957	0	0	0	16.607	0	0	0	0	0
ENSG00000249403	CTC-281M20.4		5	174413298	174414053	1	processed_transcript	16.2551	0	0	0	13.7982	0	0	0	0	0	0	0	0	0	0	0	0	0	0	0	0	0	0	0	0	16.8445	9.31584	0	17.7576	0	8.15062	0	19.2957	0	0	0	0	0	28.9914	0	11.2372	0
ENSG00000233862	AC016907.3		2	30273932	30366670	-1	processed_transcript	0	19.8472	10.612	0	0	0	6.54566	0	0	9.45501	0	15.5874	9.24932	17.2381	9.76191	0	19.9684	18.4652	0	0	0	0	9.10034	0	18.6947	8.42226	0	0	35.5151	14.5743	8.15062	0	0	11.8944	13.2663	0	8.30351	0	0	16.025	0	0
ENSG00000240219	RP11-430C7.5		1	204595903	204598840	1	processed_transcript	0	0	0	0	0	0	0	13.1714	0	0	0	0	0	0	0	0	0	0	0	0	0	0	0	0	0	0	0	0	0	0	0	0	0	0	0	0	0	0	0	0	0	19.8807
ENSG00000256392	RP11-347I19.3		12	122217514	122241309	-1	processed_transcript	16.2551	0	0	0	0	0	3.27283	0	0	0	0	0	9.24932	8.61906	0	0	9.98422	0	9.27437	0	0	0	18.2007	0	0	0	0	0	0	0	8.15062	0	0	0	0	0	0	0	0	16.025	0	0
ENSG00000241471	RP11-336K24.4		1	155955166	155976861	-1	processed_transcript	0	0	0	0	0	0	6.54566	0	0	0	0	7.79369	0	0	0	0	0	9.23259	0	0	0	0	0	20.8205	0	0	0	0	0	0	8.15062	13.5461	19.2957	35.6833	0	0	0	0	0	0	0	0
ENSG00000245332	AL031427.1		1	54447917	54452234	1	lincRNA	32.5103	0	0	0	0	12.8942	0	13.1714	0	0	0	0	0	0	0	0	19.9684	0	0	0	10.0061	19.39	27.301	0	0	0	0	0	0	0	0	13.5461	0	0	0	0	0	0	0	0	0	0
ENSG00000250988	AC105339.1	small Cajal body-specific RNA 15 (SCARNA15), guide RNA [Source:RefSeq DNA;Acc:NR_003011]	15	83419324	83425831	1	lincRNA	0	0	0	16.0126	0	12.8942	13.0913	0	0	0	0	0	0	0	0	11.2908	9.98422	27.6978	9.27437	19.416	0	0	18.2007	10.4103	0	0	0	0	17.7576	14.5743	0	0	0	23.7889	26.5326	0	0	0	0	8.0125	0	0
ENSG00000255521	RP4-607I7.1		11	35154202	35159579	-1	processed_transcript	0	0	0	0	0	0	3.27283	0	0	0	0	0	9.24932	8.61906	9.76191	0	0	9.23259	0	9.70798	0	0	18.2007	0	9.34737	0	0	208.424	17.7576	0	24.4519	0	0	11.8944	0	0	0	0	0	8.0125	0	0
ENSG00000226924	AC139100.1		18	77905807	77929616	1	lincRNA	0	19.8472	0	0	0	0	0	0	0	0	0	0	0	0	0	0	0	0	0	0	0	19.39	0	0	0	0	0	0	0	0	0	0	0	0	0	0	0	0	14.4957	0	0	0
ENSG00000228372	RP11-85L21.4		X	134250684	134257880	1	processed_transcript	0	19.8472	10.612	0	0	0	0	13.1714	0	0	18.8173	7.79369	0	8.61906	0	11.2908	0	0	0	0	0	0	0	0	0	16.8445	9.31584	0	0	14.5743	8.15062	0	0	0	0	0	8.30351	0	0	0	0	9.94036
ENSG00000226113	RP11-672F9.1		10	38536850	38622083	1	processed_transcript	0	0	0	32.0251	0	25.7885	3.27283	0	0	0	0	0	0	0	0	0	9.98422	0	0	0	0	0	0	0	28.0421	8.42226	0	0	17.7576	0	0	0	0	0	0	0	0	83.6652	0	0	0	0
ENSG00000231711	RP11-398F12.1		22	46436146	46440733	-1	lincRNA	0	0	0	0	0	0	0	0	0	0	0	0	9.24932	0	19.5238	11.2908	9.98422	0	0	0	0	0	0	0	0	0	18.6317	0	35.5151	0	8.15062	13.5461	0	0	0	0	0	0	0	0	0	9.94036
ENSG00000254734	CTD-3138F19.1		11	29735456	29903261	1	processed_transcript	0	0	31.836	64.0502	0	25.7885	42.5468	0	17.4689	0	18.8173	0	18.4986	8.61906	9.76191	0	0	9.23259	9.27437	29.124	0	0	9.10034	20.8205	9.34737	8.42226	9.31584	16.0326	0	0	8.15062	0	0	0	0	0	0	0	0	8.0125	0	0
ENSG00000249007	RP11-510N19.5		1	201980498	201984785	1	processed_transcript	0	0	0	0	0	0	3.27283	0	0	0	0	0	0	0	0	0	0	0	0	0	0	0	0	0	0	0	0	0	0	0	0	0	0	0	0	0	0	0	0	0	0	0
ENSG00000237714	AC063976.4		5	131520569	131528501	1	processed_transcript	0	0	0	0	0	0	6.54566	0	0	0	0	0	0	0	0	0	0	0	0	9.70798	10.0061	0	0	0	0	0	0	0	0	0	8.15062	0	0	11.8944	0	0	0	0	0	0	11.2372	0
ENSG00000237737	AC005041.9		2	74612613	74621009	1	lincRNA	0	0	0	0	0	0	0	0	0	0	0	0	0	0	0	0	0	0	0	0	0	0	0	0	0	0	0	0	0	0	0	0	0	0	0	0	0	0	0	0	0	0
ENSG00000226403	RP11-31F19.1		9	547317	549531	1	processed_transcript	0	0	0	0	0	12.8942	0	0	0	66.1851	9.40867	7.79369	0	17.2381	0	0	19.9684	27.6978	0	9.70798	0	0	0	20.8205	28.0421	8.42226	0	0	0	0	0	0	0	0	0	0	0	16.733	0	8.0125	0	9.94036
ENSG00000229852	RP11-398K22.12		6	73972938	74011124	1	processed_transcript	0	0	0	32.0251	0	25.7885	13.0913	26.3428	0	28.365	0	0	0	8.61906	9.76191	0	9.98422	0	0	19.416	10.0061	19.39	18.2007	0	18.6947	0	0	0	17.7576	0	8.15062	0	0	35.6833	13.2663	0	8.30351	0	0	24.0375	0	0
ENSG00000241475	RP4-781K5.5		1	234796017	234802850	1	lincRNA	0	0	0	0	0	0	3.27283	0	0	0	0	7.79369	0	8.61906	0	11.2908	0	0	0	0	0	0	0	0	9.34737	8.42226	9.31584	0	0	0	16.3012	27.0922	0	11.8944	13.2663	0	8.30351	0	0	0	11.2372	0
ENSG00000242086	AC069513.3		3	195415518	195451630	1	processed_transcript	0	0	10.612	0	13.7982	0	0	0	0	0	0	0	0	0	0	0	0	0	9.27437	0	0	0	0	0	0	0	0	0	0	14.5743	8.15062	0	0	0	0	38.3223	0	16.733	0	0	0	0
ENSG00000231638	AC011738.4		7	43548327	43562141	-1	processed_transcript	0	19.8472	0	0	0	0	0	13.1714	8.73446	18.91	0	7.79369	9.24932	8.61906	0	0	0	0	9.27437	0	10.0061	0	27.301	0	0	0	0	0	0	0	0	0	0	0	0	0	0	16.733	0	0	11.2372	9.94036
ENSG00000228352	RP11-537H15.3		9	34084330	34096676	1	processed_transcript	0	0	0	16.0126	0	0	3.27283	13.1714	8.73446	0	9.40867	0	0	0	0	0	0	0	18.5487	0	0	0	0	10.4103	9.34737	0	9.31584	0	0	0	0	0	0	0	13.2663	0	0	0	14.4957	0	11.2372	0
ENSG00000225119	RP11-291L22.3		10	38692117	38737700	1	processed_transcript	0	0	0	0	0	0	0	13.1714	0	0	9.40867	0	0	0	0	0	9.98422	0	0	0	0	0	0	0	0	0	0	0	0	0	0	0	0	11.8944	0	0	0	0	0	0	0	0
ENSG00000241163	RP11-398A8.3		3	72084670	72291716	-1	lincRNA	0	0	0	0	13.7982	0	0	13.1714	0	0	0	7.79369	0	0	0	0	0	0	0	9.70798	0	0	0	0	0	0	0	0	0	0	0	0	0	0	0	0	0	0	0	8.0125	0	0
ENSG00000253640	CTD-2281E23.1		8	1244292	1250829	-1	processed_transcript	0	0	0	0	0	0	6.54566	0	0	0	0	0	9.24932	0	0	0	0	9.23259	0	9.70798	0	0	0	0	0	0	0	0	0	14.5743	0	0	19.2957	0	0	0	0	0	0	8.0125	11.2372	0
ENSG00000224074	AC098971.2		3	24137760	24144738	-1	processed_transcript	0	0	0	32.0251	0	0	3.27283	0	0	0	0	0	0	0	0	0	0	0	0	0	0	0	0	0	0	0	0	0	0	0	0	0	0	0	0	0	0	0	0	0	0	0
ENSG00000245975	AC090515.1		15	59060273	59063173	-1	lincRNA	16.2551	0	10.612	0	0	0	0	0	8.73446	0	0	0	9.24932	0	0	0	0	0	0	9.70798	0	0	9.10034	0	0	0	0	0	0	0	0	13.5461	0	11.8944	0	19.1611	0	0	0	16.025	0	9.94036
ENSG00000237074	RP11-6J21.2		1	207422412	207482466	1	processed_transcript	0	0	10.612	0	0	12.8942	6.54566	0	8.73446	9.45501	0	7.79369	9.24932	0	19.5238	11.2908	0	9.23259	0	9.70798	0	0	9.10034	0	0	8.42226	18.6317	0	0	0	8.15062	13.5461	0	0	0	0	8.30351	0	0	8.0125	0	19.8807
ENSG00000255056	BAIAP2L1	BAI1-associated protein 2-like 1 [Source:HGNC Symbol;Acc:21649]	7	97935795	97937162	1	processed_transcript	0	0	10.612	0	0	77.3654	3.27283	0	8.73446	0	18.8173	0	0	0	0	0	0	0	9.27437	9.70798	0	0	0	20.8205	0	0	0	16.0326	0	0	8.15062	0	0	11.8944	26.5326	0	16.607	0	0	0	0	0
ENSG00000229618	AC011288.2		7	13141016	13743774	1	processed_transcript	0	0	0	0	0	0	3.27283	0	0	0	0	0	18.4986	0	29.2857	0	9.98422	0	0	0	0	0	18.2007	0	0	8.42226	0	16.0326	0	0	8.15062	13.5461	0	23.7889	53.0652	38.3223	8.30351	0	0	0	11.2372	19.8807
ENSG00000235824	RP11-478H13.2		10	29078117	29085042	-1	processed_transcript	0	0	0	0	0	0	6.54566	13.1714	0	0	9.40867	15.5874	9.24932	8.61906	9.76191	0	0	9.23259	37.0975	9.70798	0	0	36.4014	0	0	0	0	48.0977	0	0	8.15062	0	38.5914	11.8944	13.2663	0	0	0	0	0	11.2372	9.94036
ENSG00000176728	TTTY14	testis-specific transcript, Y-linked 14 (non-protein coding) [Source:HGNC Symbol;Acc:18495]	Y	21034387	21239302	-1	processed_transcript	0	0	10.612	16.0126	0	0	29.4555	26.3428	0	9.45501	0	0	0	0	0	0	0	36.9303	0	0	0	19.39	9.10034	10.4103	0	0	0	0	0	0	0	0	0	0	0	19.1611	8.30351	0	0	0	0	19.8807
ENSG00000235221	RP11-459J23.1		13	69885465	69896233	1	processed_transcript	0	0	0	0	0	25.7885	0	0	0	9.45501	0	0	0	0	9.76191	0	0	0	0	9.70798	0	0	9.10034	0	9.34737	16.8445	0	0	0	0	0	0	0	0	0	0	0	0	0	0	0	9.94036
ENSG00000245750	AC100826.1		15	69854059	69863779	1	lincRNA	0	0	0	0	0	12.8942	0	13.1714	0	0	9.40867	0	0	0	0	0	0	9.23259	0	0	0	0	9.10034	0	0	0	9.31584	0	17.7576	0	8.15062	0	0	0	0	0	0	0	0	0	0	9.94036
ENSG00000249684	RP11-423H2.3		5	177377336	177390961	1	processed_transcript	0	0	0	32.0251	0	0	0	0	0	0	0	0	0	8.61906	0	0	0	0	0	9.70798	0	0	0	20.8205	0	0	0	0	0	0	0	0	0	11.8944	0	0	0	0	0	0	0	9.94036
ENSG00000251518	CTD-2130F23.2		5	37948593	37951157	1	processed_transcript	0	0	0	0	0	0	0	0	0	9.45501	0	0	0	0	0	0	0	36.9303	0	9.70798	0	0	0	20.8205	0	0	0	48.0977	0	14.5743	16.3012	0	0	23.7889	13.2663	0	8.30351	0	0	0	0	0
ENSG00000235343	AC005301.8		22	17227759	17229535	-1	processed_transcript	0	0	0	0	0	0	0	0	0	0	0	0	0	0	0	0	0	0	0	0	0	0	0	0	0	0	0	0	0	0	0	0	0	0	13.2663	0	8.30351	0	0	0	0	0
ENSG00000227964	RP5-1112F19.2		20	50448336	50479451	-1	processed_transcript	0	0	0	0	0	0	6.54566	13.1714	0	0	0	0	0	0	0	0	0	0	0	0	10.0061	19.39	0	0	9.34737	0	0	0	0	0	0	0	19.2957	0	0	0	0	0	0	0	0	9.94036
ENSG00000236466	RP11-795J1.1		6	46459789	46500495	1	processed_transcript	0	0	10.612	0	0	0	0	13.1714	0	0	0	0	0	0	0	11.2908	0	9.23259	0	9.70798	0	19.39	0	0	0	0	0	0	0	0	0	0	0	0	0	0	0	0	0	0	0	0
ENSG00000254275	RP11-234A3.1		8	129417515	129440162	-1	processed_transcript	0	0	0	0	0	0	3.27283	0	0	0	0	0	0	0	0	0	0	0	0	0	0	19.39	0	0	0	0	0	0	0	0	0	0	0	0	0	0	0	50.1991	0	0	44.9489	0
ENSG00000253357	CTB-78F1.2		5	167148368	167156129	1	processed_transcript	0	0	0	0	0	0	0	0	0	0	28.226	0	0	0	0	0	0	0	0	0	0	0	9.10034	0	0	25.2668	18.6317	0	0	0	0	0	0	0	0	0	8.30351	0	0	0	0	9.94036
ENSG00000227189	AC092535.3		4	1145160	1147489	1	processed_transcript	0	0	0	0	0	0	3.27283	13.1714	0	0	9.40867	0	9.24932	0	0	11.2908	0	0	0	0	0	0	0	10.4103	0	8.42226	0	0	0	0	8.15062	0	0	0	0	0	0	0	14.4957	0	0	0
ENSG00000232790	AC006481.1		7	20875050	21061771	1	processed_transcript	0	0	0	0	0	0	0	0	0	0	0	0	0	0	0	11.2908	0	9.23259	0	0	0	0	0	10.4103	0	8.42226	0	0	0	0	8.15062	27.0922	0	0	0	0	0	0	0	8.0125	0	0
ENSG00000223357	AC068620.1		4	57276808	57289623	1	lincRNA	0	19.8472	0	0	0	0	3.27283	0	0	0	0	0	9.24932	0	0	0	0	0	9.27437	0	0	0	0	0	0	0	0	0	0	0	0	0	0	0	0	0	16.607	0	14.4957	0	0	0
ENSG00000255484	RP11-65M17.1		11	112404945	112426525	-1	processed_transcript	0	39.6944	0	16.0126	0	0	0	0	8.73446	9.45501	0	0	0	17.2381	19.5238	11.2908	0	0	0	0	0	0	9.10034	0	9.34737	0	0	0	17.7576	0	8.15062	0	19.2957	0	0	0	0	0	0	0	0	0
ENSG00000250092	RP11-556G22.3		4	21583719	21615351	1	processed_transcript	0	0	0	0	27.5965	0	6.54566	0	0	0	0	0	18.4986	0	9.76191	0	9.98422	0	0	0	10.0061	19.39	9.10034	0	9.34737	0	0	0	0	0	0	0	0	0	0	0	0	0	14.4957	8.0125	0	0
ENSG00000254826	CTD-2530H12.2		11	75486949	75487974	1	processed_transcript	0	0	0	0	0	0	0	0	0	0	0	0	0	0	0	0	0	0	0	0	0	0	0	0	0	0	0	0	0	0	0	0	0	0	0	0	0	0	0	0	0	9.94036
ENSG00000256802	AC022613.1		15	29967194	29971367	1	lincRNA	0	0	0	0	0	12.8942	16.3641	0	8.73446	0	0	7.79369	9.24932	0	0	0	0	0	0	9.70798	0	0	0	0	9.34737	0	9.31584	0	0	0	0	27.0922	19.2957	11.8944	0	0	0	0	0	0	0	9.94036
ENSG00000230006	ANKRD36BP2	ankyrin repeat domain 36B pseudogene 2 [Source:HGNC Symbol;Acc:33607]	2	89065324	89106126	1	lincRNA	0	0	0	0	0	0	0	13.1714	0	0	0	0	18.4986	0	0	0	9.98422	0	9.27437	9.70798	0	0	9.10034	10.4103	0	0	0	0	0	0	0	13.5461	19.2957	0	13.2663	0	8.30351	0	0	0	0	0
ENSG00000248802	RP11-184M15.2		4	129504154	129522562	-1	processed_transcript	0	0	0	0	0	0	0	26.3428	0	9.45501	0	0	0	8.61906	0	0	0	0	0	0	0	19.39	0	0	0	0	0	0	0	0	0	0	0	0	0	0	0	0	14.4957	0	0	0
ENSG00000234111	RP11-364P22.1		4	158493642	158497306	1	processed_transcript	16.2551	0	0	0	0	0	3.27283	0	0	0	0	7.79369	9.24932	0	9.76191	0	0	9.23259	9.27437	0	0	0	9.10034	0	0	0	9.31584	0	0	0	0	0	0	0	0	0	0	0	14.4957	8.0125	0	9.94036
ENSG00000229017	RP11-439L18.3		6	143287561	143358719	-1	processed_transcript	32.5103	0	0	0	0	0	3.27283	0	0	0	0	0	0	0	0	0	0	0	0	0	0	0	0	0	0	0	0	0	0	0	0	0	0	0	0	0	0	0	0	0	0	0
ENSG00000239604	AC024597.1		10	64099347	64134886	-1	lincRNA	0	0	0	0	0	0	3.27283	0	0	0	0	0	0	0	0	0	9.98422	0	9.27437	0	0	0	0	0	0	0	0	0	0	0	0	13.5461	0	0	13.2663	0	0	0	0	8.0125	0	0
ENSG00000223392	CLDN10-AS1	CLDN10 antisense RNA 1 (non-protein coding) [Source:HGNC Symbol;Acc:39907]	13	96131698	96186164	-1	lincRNA	0	0	0	0	0	0	0	0	17.4689	0	0	0	0	0	9.76191	0	0	0	0	0	0	0	0	0	0	0	0	0	17.7576	0	0	0	19.2957	0	13.2663	0	0	0	0	0	0	0
ENSG00000228262	AC073218.2		2	34902646	34963298	1	processed_transcript	0	0	10.612	0	0	0	13.0913	0	0	18.91	0	0	36.9973	25.8572	9.76191	11.2908	9.98422	27.6978	0	9.70798	0	0	0	0	0	16.8445	0	0	0	0	32.6025	0	0	0	0	19.1611	0	0	0	0	0	0
ENSG00000241111	RP11-129B22.1		3	64053640	64088807	1	processed_transcript	0	0	0	0	0	0	3.27283	0	0	0	0	23.3811	0	0	0	0	0	0	0	0	0	0	0	0	0	0	0	0	0	0	0	13.5461	0	0	0	0	8.30351	0	0	0	0	0
ENSG00000253230	RP11-403C10.2	microRNA 124-1 (MIR124-1), microRNA [Source:RefSeq DNA;Acc:NR_029668]	8	9757574	9762876	-1	lincRNA	0	0	0	16.0126	0	0	19.637	0	17.4689	0	0	0	0	8.61906	0	0	9.98422	0	0	0	0	0	0	0	0	0	0	0	0	0	8.15062	0	0	0	0	0	0	0	0	8.0125	0	0
ENSG00000254321	RP11-495O10.1		8	38558144	38562373	-1	processed_transcript	0	0	0	0	0	25.7885	3.27283	26.3428	8.73446	0	9.40867	0	0	8.61906	19.5238	33.8723	9.98422	9.23259	9.27437	0	0	0	0	0	0	0	55.8951	0	0	0	0	0	0	0	0	0	0	0	0	0	0	0
ENSG00000246328	AC020926.1		16	20685853	20693496	1	lincRNA	0	0	10.612	0	0	0	0	0	17.4689	0	9.40867	0	0	0	0	0	0	9.23259	0	0	0	0	0	0	0	0	0	0	17.7576	0	8.15062	13.5461	0	0	13.2663	0	0	0	0	8.0125	11.2372	0
ENSG00000249631	RP11-281P23.2		4	11627338	11815582	1	processed_transcript	16.2551	0	0	0	0	0	9.81849	0	8.73446	9.45501	9.40867	0	0	0	0	0	0	0	0	0	10.0061	0	0	0	0	0	0	16.0326	0	0	0	0	0	0	13.2663	0	0	0	0	0	0	0
ENSG00000226097	AC099342.1		7	20336331	20351335	1	processed_transcript	16.2551	0	0	16.0126	0	12.8942	3.27283	0	0	0	0	0	27.748	0	0	0	0	0	0	0	0	0	9.10034	0	0	0	0	0	0	0	0	0	0	0	0	19.1611	0	0	0	0	0	0
ENSG00000226758	RP4-730B13.3		1	232061580	232080979	1	processed_transcript	0	0	0	0	13.7982	0	3.27283	0	0	0	0	0	0	8.61906	0	0	0	9.23259	0	0	0	0	0	10.4103	9.34737	0	0	16.0326	0	0	0	0	0	0	0	0	8.30351	0	0	0	0	9.94036
ENSG00000204990	RP5-842K16.1		7	141114183	141116190	-1	processed_transcript	0	19.8472	21.224	0	0	0	9.81849	13.1714	0	0	9.40867	0	18.4986	17.2381	0	11.2908	0	18.4652	0	0	10.0061	38.78	9.10034	0	9.34737	0	0	0	17.7576	0	0	0	0	23.7889	0	0	0	0	0	0	11.2372	0
ENSG00000255226	CTD-2210P24.3		11	45772374	45773422	-1	processed_transcript	16.2551	0	0	0	0	0	3.27283	0	8.73446	0	0	7.79369	0	0	9.76191	0	9.98422	0	0	0	0	0	0	10.4103	9.34737	0	9.31584	16.0326	0	14.5743	0	0	0	11.8944	0	19.1611	0	0	14.4957	0	0	9.94036
ENSG00000254043	RP11-3N13.2		8	75803386	75808537	-1	processed_transcript	0	0	0	16.0126	0	12.8942	6.54566	0	0	0	9.40867	15.5874	9.24932	17.2381	0	0	9.98422	9.23259	0	19.416	0	0	9.10034	0	0	0	0	0	35.5151	0	0	67.7305	0	11.8944	13.2663	0	0	0	0	0	0	0
ENSG00000237864	NCRNA00322	non-protein coding RNA 322 [Source:HGNC Symbol;Acc:33698]	21	44742297	44751919	-1	processed_transcript	0	0	0	0	0	12.8942	0	0	0	0	0	7.79369	0	0	0	0	9.98422	0	0	0	0	0	0	0	0	8.42226	0	0	0	0	0	0	0	0	0	0	0	0	0	0	0	0
ENSG00000251603	RP11-164P12.4		4	152588376	152591654	1	processed_transcript	0	0	0	0	0	0	0	0	0	0	0	0	0	0	0	0	0	0	0	0	0	0	0	0	0	0	0	0	0	0	0	13.5461	19.2957	23.7889	0	0	0	0	0	0	11.2372	0
ENSG00000251391	RP11-305P14.1		5	65492117	65867801	1	processed_transcript	0	0	0	0	0	51.577	6.54566	0	8.73446	0	0	0	0	8.61906	0	0	0	0	0	9.70798	0	0	9.10034	0	0	0	0	0	0	0	8.15062	13.5461	0	0	0	0	8.30351	0	0	0	22.4744	0
ENSG00000250552	AC139495.1		5	68927362	68952148	-1	lincRNA	0	0	0	0	0	0	13.0913	39.5142	0	0	0	0	9.24932	0	0	0	0	0	0	0	0	38.78	0	0	0	0	0	0	0	0	0	0	0	11.8944	0	0	0	0	0	0	0	0
ENSG00000197558	SSPO	SCO-spondin homolog (Bos taurus) [Source:HGNC Symbol;Acc:21998]	7	149473131	149531068	1	processed_transcript	16.2551	0	0	0	0	0	6.54566	0	0	9.45501	0	0	0	0	0	0	0	0	0	0	0	0	9.10034	0	0	8.42226	0	0	0	0	24.4519	13.5461	19.2957	23.7889	0	0	0	0	0	0	11.2372	0
ENSG00000232693	AC012370.2		2	65600834	65607819	-1	processed_transcript	0	0	10.612	0	0	25.7885	6.54566	0	0	9.45501	9.40867	0	9.24932	17.2381	0	11.2908	0	0	0	0	0	19.39	9.10034	0	9.34737	0	0	16.0326	0	0	24.4519	0	0	0	0	0	24.9105	0	0	0	11.2372	19.8807
ENSG00000246067	RP11-113K21.5		11	82783108	82817761	1	lincRNA	0	0	0	0	13.7982	51.577	0	0	17.4689	0	0	7.79369	0	0	0	0	9.98422	9.23259	18.5487	9.70798	20.0122	38.78	9.10034	10.4103	18.6947	0	0	0	0	0	8.15062	13.5461	38.5914	0	13.2663	0	8.30351	16.733	0	0	0	0
ENSG00000232034	AC092168.2		2	101439123	101463682	1	processed_transcript	0	0	10.612	0	13.7982	0	6.54566	0	0	0	9.40867	0	9.24932	0	0	0	0	0	18.5487	0	0	0	0	0	0	0	9.31584	16.0326	0	0	24.4519	13.5461	0	23.7889	0	0	8.30351	0	0	8.0125	0	0
ENSG00000254438	RP11-231N3.1		11	13942997	13946410	-1	processed_transcript	0	19.8472	0	0	0	0	3.27283	39.5142	0	0	0	0	0	8.61906	0	0	0	0	18.5487	0	0	19.39	0	0	0	0	0	0	0	0	0	0	0	11.8944	0	0	0	0	0	0	0	0
ENSG00000229481	AC016582.1	WD repeat domain 87 pseudogene (LOC728853), non-coding RNA [Source:RefSeq DNA;Acc:NR_033747]	19	38320191	38322797	1	processed_transcript	16.2551	0	0	0	0	12.8942	13.0913	13.1714	0	0	0	7.79369	9.24932	8.61906	0	0	9.98422	0	9.27437	0	10.0061	0	18.2007	0	0	8.42226	0	0	0	0	8.15062	27.0922	0	0	13.2663	0	0	0	0	0	11.2372	0
ENSG00000228395	RP11-216B9.6		9	131291180	131314689	-1	processed_transcript	16.2551	0	0	0	0	0	0	0	26.2034	0	0	0	36.9973	0	0	0	0	0	0	0	0	19.39	0	0	0	8.42226	9.31584	0	0	0	0	0	0	0	13.2663	0	0	16.733	0	8.0125	0	0
ENSG00000249748	RP11-79C6.3		5	35938924	35940095	1	processed_transcript	0	0	0	0	0	0	6.54566	0	0	0	0	7.79369	0	0	19.5238	0	9.98422	0	9.27437	0	0	0	0	0	0	0	0	0	0	0	0	0	0	11.8944	0	0	0	0	0	0	0	0
ENSG00000223871	AL035562.1		20	21591425	21684223	-1	lincRNA	0	0	0	0	0	0	0	0	0	0	0	0	0	0	0	0	0	0	0	0	10.0061	19.39	9.10034	0	0	0	0	0	0	0	0	13.5461	0	0	0	0	8.30351	0	0	0	0	0
ENSG00000223492	RP11-15M15.1		20	51785182	51796089	-1	processed_transcript	0	0	0	0	13.7982	0	0	0	0	9.45501	0	0	0	0	0	0	0	0	0	9.70798	0	0	9.10034	0	0	0	9.31584	0	0	0	16.3012	0	0	0	0	19.1611	0	0	14.4957	0	0	0
ENSG00000233234	RP11-740P5.2		1	2728415	2729257	-1	processed_transcript	16.2551	0	0	16.0126	0	0	9.81849	0	0	0	0	0	0	0	0	0	0	0	0	0	0	0	0	0	0	0	0	0	0	0	0	0	0	0	0	0	0	0	14.4957	8.0125	0	0
ENSG00000223760	AC018804.4		2	130887194	130896990	1	processed_transcript	0	0	0	0	0	0	3.27283	0	0	0	0	0	18.4986	0	29.2857	0	0	0	9.27437	0	0	0	9.10034	0	9.34737	0	0	0	0	0	24.4519	13.5461	19.2957	11.8944	0	0	0	0	0	0	0	0
ENSG00000230831	AC007349.7		7	36878577	36880978	1	processed_transcript	0	19.8472	0	0	0	0	6.54566	0	0	0	0	7.79369	0	0	0	11.2908	9.98422	0	0	0	0	0	0	0	0	0	18.6317	16.0326	0	0	0	0	19.2957	0	0	0	8.30351	0	0	16.025	0	0
ENSG00000235862	RP11-338C15.5		1	212797626	212800113	-1	processed_transcript	0	19.8472	0	0	0	0	9.81849	0	8.73446	0	0	0	9.24932	0	0	0	0	27.6978	9.27437	0	10.0061	0	9.10034	0	0	16.8445	0	0	0	0	8.15062	13.5461	0	0	13.2663	0	0	0	0	0	0	0
ENSG00000249095	AC005323.1		17	10286461	10527704	1	lincRNA	0	0	0	0	0	0	0	0	0	0	0	0	9.24932	0	0	0	0	9.23259	0	0	10.0061	0	0	10.4103	9.34737	8.42226	0	0	0	0	0	0	0	11.8944	0	0	0	0	0	0	0	0
ENSG00000246740	CTD-2382E5.1		15	42264961	42291292	1	lincRNA	0	0	0	0	0	0	0	13.1714	0	0	0	0	0	0	0	0	0	0	9.27437	0	0	0	0	0	0	0	0	0	0	0	8.15062	0	0	0	0	0	0	16.733	0	0	0	0
ENSG00000244833	AC012533.1		8	81806189	81864554	1	lincRNA	0	39.6944	10.612	0	13.7982	0	0	13.1714	0	9.45501	0	7.79369	0	8.61906	0	0	0	0	0	0	0	0	0	0	18.6947	0	0	0	0	0	0	0	0	0	0	0	0	0	0	0	0	0
ENSG00000229599	RP11-118F16.1		13	101593116	101596618	-1	processed_transcript	0	0	0	0	0	0	0	0	0	0	0	0	0	0	0	0	0	0	0	9.70798	0	0	9.10034	0	0	0	0	0	0	0	0	0	0	0	0	0	8.30351	16.733	0	0	0	0
ENSG00000227540	RP11-152N13.5		10	75012549	75014107	1	lincRNA	0	0	0	0	0	0	0	0	0	28.365	0	0	0	0	0	0	19.9684	9.23259	0	9.70798	0	0	0	10.4103	9.34737	0	9.31584	0	17.7576	0	0	0	0	0	13.2663	0	0	0	28.9914	8.0125	11.2372	0
ENSG00000245146	CTB-131B5.4		5	139452442	139488215	-1	lincRNA	0	0	0	0	0	0	3.27283	0	0	0	0	0	0	8.61906	9.76191	0	0	0	9.27437	0	0	19.39	0	0	0	0	0	16.0326	0	0	8.15062	13.5461	0	0	0	0	0	0	0	0	0	0
ENSG00000226722	RP11-107B1.1		13	22446909	22450817	-1	processed_transcript	0	0	0	0	0	12.8942	0	0	0	0	0	0	0	0	0	0	0	0	0	0	0	0	0	0	9.34737	8.42226	0	0	0	0	0	0	0	11.8944	0	0	0	0	14.4957	0	0	0
ENSG00000249093	AC135050.2		16	31052374	31054276	1	lincRNA	0	0	0	0	0	0	6.54566	0	0	0	9.40867	0	0	0	0	0	0	0	0	0	10.0061	0	0	0	0	0	0	0	0	0	0	0	0	0	0	0	8.30351	0	0	0	0	0
ENSG00000232336	BX571672.3		1	143188828	143189695	1	processed_transcript	0	0	0	0	0	0	3.27283	0	8.73446	0	9.40867	0	0	8.61906	0	0	0	0	0	0	0	0	9.10034	0	0	0	9.31584	0	0	0	0	0	0	0	0	0	0	16.733	0	0	0	0
ENSG00000255980	AP000439.1		11	69240458	69244389	1	processed_transcript	0	0	0	0	0	0	3.27283	0	0	0	0	0	9.24932	25.8572	0	0	0	0	0	0	0	0	0	0	0	0	0	0	0	0	0	0	0	0	0	0	0	0	0	0	0	0
ENSG00000256694	RP11-598F7.5		12	273830	275487	-1	processed_transcript	0	0	10.612	0	0	0	0	0	0	0	0	0	0	0	0	11.2908	0	0	0	0	0	19.39	0	0	9.34737	0	0	0	0	0	8.15062	0	0	0	0	0	0	0	14.4957	0	0	0
ENSG00000229498	AC105053.3		2	86042253	86052514	1	processed_transcript	0	0	0	0	0	0	0	0	0	0	0	15.5874	0	0	0	11.2908	0	0	0	0	10.0061	38.78	9.10034	0	0	0	0	0	0	0	0	0	0	0	0	0	0	0	0	8.0125	0	0
ENSG00000231789	RP11-558F24.4		1	9739858	9747632	-1	lincRNA	0	0	0	0	0	0	0	0	0	0	0	0	0	0	0	0	0	0	0	0	0	0	0	0	0	0	0	0	0	0	0	0	0	0	0	0	0	0	0	0	11.2372	0
ENSG00000235813	RP11-308B5.2		X	133733487	133740284	1	processed_transcript	0	0	0	0	13.7982	12.8942	0	0	0	0	0	0	9.24932	0	9.76191	0	9.98422	9.23259	0	19.416	0	0	9.10034	0	9.34737	0	0	0	0	0	0	13.5461	0	0	0	0	8.30351	0	0	8.0125	11.2372	0
ENSG00000233038	AC011899.9		7	157647221	157658784	1	processed_transcript	0	0	0	16.0126	0	0	0	0	0	0	9.40867	0	0	0	0	0	0	0	0	0	10.0061	0	9.10034	10.4103	0	0	0	0	0	0	0	0	0	11.8944	0	19.1611	0	16.733	0	0	0	0
ENSG00000215417	MIR17HG	miR-17-92 cluster host gene (non-protein coding) [Source:HGNC Symbol;Acc:23564]	13	92000074	92006833	1	lincRNA	0	0	0	0	0	0	0	0	0	0	0	7.79369	0	8.61906	9.76191	0	0	0	0	0	0	0	0	0	0	8.42226	0	0	0	0	8.15062	0	19.2957	11.8944	0	0	0	0	0	0	0	0
ENSG00000232686	RP5-835G14.1		1	235333435	235334206	-1	processed_transcript	0	0	0	0	13.7982	0	0	0	0	0	0	7.79369	9.24932	0	0	0	0	0	0	0	10.0061	0	0	0	9.34737	0	0	0	0	0	0	0	0	0	0	0	0	0	0	0	0	0
ENSG00000225975	AC074138.3		19	37176216	37178351	-1	processed_transcript	0	0	0	0	0	0	3.27283	0	8.73446	0	9.40867	0	18.4986	8.61906	0	0	0	18.4652	9.27437	0	10.0061	0	0	0	9.34737	8.42226	0	0	17.7576	14.5743	16.3012	0	19.2957	0	0	19.1611	0	0	0	0	0	0
ENSG00000228858	RP11-95K23.5		9	41285357	41287306	1	processed_transcript	0	0	0	0	0	0	3.27283	0	0	0	0	0	0	0	0	0	0	0	0	0	0	0	0	0	0	0	0	0	0	0	0	0	0	0	0	0	0	0	0	0	0	0
ENSG00000246634	AC068152.2		17	45132467	45177627	-1	lincRNA	0	0	0	0	0	0	0	13.1714	0	0	0	0	0	0	0	0	0	0	0	0	10.0061	0	0	0	0	0	0	0	0	14.5743	0	0	0	0	0	0	0	0	14.4957	8.0125	0	0
ENSG00000248306	RP11-13E1.3		10	49407711	49409697	-1	processed_transcript	0	0	0	0	0	0	6.54566	0	8.73446	0	0	0	0	0	0	11.2908	0	9.23259	9.27437	0	0	0	9.10034	0	0	8.42226	9.31584	16.0326	0	43.7229	8.15062	0	0	0	0	0	8.30351	0	0	0	0	0
ENSG00000230062	RP11-268F1.2	ankyrin repeat domain containing gene (LOC100287718), mRNA [Source:RefSeq DNA;Acc:NM_001162435]	6	46714699	46726942	1	processed_transcript	32.5103	0	0	0	0	0	0	0	0	0	0	0	0	0	0	0	0	0	0	0	0	0	0	0	9.34737	8.42226	0	0	0	0	0	0	19.2957	0	0	0	8.30351	0	14.4957	0	0	0
ENSG00000225303	RP11-512N4.2		10	52232574	52234006	1	processed_transcript	0	0	10.612	16.0126	0	25.7885	16.3641	0	17.4689	0	9.40867	0	18.4986	8.61906	0	11.2908	0	0	0	0	10.0061	0	0	0	9.34737	8.42226	0	16.0326	17.7576	0	8.15062	0	0	0	13.2663	0	8.30351	16.733	14.4957	8.0125	0	0
ENSG00000224822	AC112217.2		3	24496627	24500925	-1	processed_transcript	0	0	0	0	0	0	3.27283	0	0	0	0	7.79369	9.24932	0	0	0	0	0	0	0	0	0	0	0	0	0	9.31584	0	0	0	0	0	0	11.8944	0	0	0	0	0	8.0125	0	0
ENSG00000236318	AC019117.1		7	17414491	17506288	1	processed_transcript	0	0	0	0	0	0	16.3641	0	0	9.45501	9.40867	7.79369	0	0	0	0	0	0	0	0	0	0	0	0	0	33.689	9.31584	0	0	14.5743	0	0	0	0	0	0	8.30351	0	0	16.025	0	0
ENSG00000244586	RP11-875H7.4		3	55521727	55522336	1	processed_transcript	0	0	0	0	0	0	0	0	0	0	0	0	0	0	0	0	0	0	0	0	0	0	0	0	0	0	0	0	0	14.5743	0	0	38.5914	0	13.2663	0	0	0	0	0	0	9.94036
ENSG00000255043	RP11-808N1.1		11	19524219	19528776	-1	processed_transcript	0	0	0	0	0	0	6.54566	0	0	0	0	7.79369	0	8.61906	19.5238	11.2908	0	0	0	0	20.0122	0	9.10034	10.4103	0	8.42226	0	0	0	0	0	13.5461	0	0	26.5326	0	8.30351	0	0	0	0	0
ENSG00000236051	RP11-226E21.3		13	77649649	77661911	1	processed_transcript	0	0	0	16.0126	0	0	3.27283	0	8.73446	0	0	7.79369	18.4986	0	9.76191	0	9.98422	0	9.27437	0	0	0	0	0	0	0	18.6317	0	17.7576	0	0	0	0	0	0	19.1611	0	0	0	32.05	0	19.8807
ENSG00000253695	RP11-177H2.2		8	10698086	10704011	1	processed_transcript	0	0	10.612	0	0	38.6827	6.54566	13.1714	8.73446	0	9.40867	0	18.4986	0	19.5238	11.2908	0	27.6978	0	9.70798	0	0	0	0	9.34737	50.5336	9.31584	0	0	0	0	0	0	0	0	0	0	0	0	16.025	0	9.94036
ENSG00000243698	RP11-574K11.18		10	75570442	75571556	-1	processed_transcript	0	0	0	0	0	12.8942	0	13.1714	8.73446	0	0	0	0	8.61906	0	0	0	0	0	0	0	0	0	0	0	0	0	0	0	0	0	0	0	0	0	0	0	0	14.4957	8.0125	0	9.94036
ENSG00000225226	AC007250.4		2	58503012	58523683	1	processed_transcript	0	0	0	0	0	0	0	0	0	0	0	0	9.24932	0	9.76191	0	0	9.23259	9.27437	0	0	0	0	0	0	0	0	0	0	0	0	0	0	35.6833	13.2663	0	0	0	0	0	0	0
ENSG00000224046	AC005076.5		7	86780739	86781736	-1	lincRNA	0	0	0	0	0	0	3.27283	0	0	0	0	0	0	0	9.76191	0	0	9.23259	0	0	20.0122	0	9.10034	0	0	0	27.9475	0	0	14.5743	0	0	0	0	39.7989	0	0	16.733	0	8.0125	0	0
ENSG00000225484	RP11-773D16.1		10	81563813	81586350	-1	lincRNA	0	0	0	0	0	0	0	0	8.73446	0	0	0	0	0	0	0	0	0	0	0	0	0	0	0	0	0	0	0	0	29.1486	0	13.5461	0	0	0	0	0	0	0	0	0	0
ENSG00000253356	RP11-90P5.2		8	38006259	38021290	1	processed_transcript	0	0	0	0	0	0	9.81849	0	17.4689	0	0	0	9.24932	0	9.76191	0	0	0	0	0	0	0	0	0	0	8.42226	9.31584	16.0326	0	0	0	0	0	0	0	0	8.30351	16.733	0	0	11.2372	0
ENSG00000256256	RP11-443N24.4		12	26035888	26038788	-1	lincRNA	0	0	0	0	13.7982	0	0	13.1714	0	0	0	7.79369	0	0	19.5238	0	0	0	9.27437	0	0	19.39	0	0	0	8.42226	9.31584	0	0	0	0	0	0	0	0	0	0	0	14.4957	8.0125	0	0
ENSG00000250436	RP11-622A1.2		4	74374520	74399845	1	processed_transcript	0	0	0	0	0	0	9.81849	0	0	0	0	0	0	8.61906	9.76191	0	9.98422	0	9.27437	0	10.0061	19.39	9.10034	10.4103	0	0	0	0	0	0	0	27.0922	0	11.8944	0	0	0	0	0	0	0	19.8807
ENSG00000236678	RP11-285E18.1		13	75126980	75130021	1	processed_transcript	0	0	0	0	0	0	0	0	0	0	0	7.79369	0	0	0	0	0	9.23259	0	0	0	19.39	0	0	0	0	0	0	0	0	0	0	0	23.7889	0	0	0	0	0	0	0	0
ENSG00000225670	CTA-134P22.2		1	159165775	159172177	-1	processed_transcript	0	0	21.224	0	13.7982	12.8942	3.27283	0	0	0	0	0	9.24932	0	0	11.2908	0	0	0	0	0	0	0	0	0	8.42226	0	0	0	0	8.15062	13.5461	0	11.8944	26.5326	0	8.30351	0	0	8.0125	0	9.94036
ENSG00000247180	AC018665.1		17	74136637	74150364	1	lincRNA	32.5103	0	0	0	13.7982	0	13.0913	0	0	9.45501	0	0	18.4986	8.61906	0	0	0	18.4652	0	9.70798	0	0	0	0	0	0	0	0	0	0	32.6025	0	0	11.8944	13.2663	0	0	0	0	0	0	0
ENSG00000235532	RP11-459P23.1		13	74805594	74834113	1	lincRNA	0	0	0	0	0	0	3.27283	0	0	0	0	0	0	0	0	0	0	0	0	0	0	0	0	0	0	0	0	0	0	0	0	0	0	0	0	0	0	0	0	0	0	9.94036
ENSG00000231427	RP11-436F9.1		7	54398390	54417542	1	processed_transcript	0	0	0	0	0	0	3.27283	0	0	0	0	0	18.4986	0	0	0	0	0	0	0	0	0	9.10034	0	18.6947	109.489	0	0	0	0	0	0	0	0	0	0	0	0	0	0	11.2372	0
ENSG00000228105	RP3-340N1.6		1	20569588	20571148	1	processed_transcript	0	0	0	0	13.7982	0	3.27283	0	0	9.45501	9.40867	0	0	8.61906	0	11.2908	9.98422	0	18.5487	0	20.0122	19.39	0	0	0	8.42226	46.5792	16.0326	17.7576	14.5743	0	0	0	0	0	0	8.30351	0	0	8.0125	0	0
ENSG00000224818	RP11-134G8.8		1	201433511	201434274	-1	processed_transcript	0	0	10.612	0	0	0	0	0	0	0	0	15.5874	0	0	0	11.2908	0	0	0	0	0	0	0	0	0	8.42226	0	0	0	0	16.3012	0	0	0	0	38.3223	8.30351	16.733	0	0	0	0
ENSG00000223627	RP1-54A3.1		6	161236582	161238383	-1	processed_transcript	0	0	10.612	16.0126	0	0	13.0913	0	8.73446	0	28.226	0	0	17.2381	0	0	9.98422	0	37.0975	9.70798	10.0061	0	0	10.4103	18.6947	25.2668	0	0	17.7576	0	8.15062	0	0	0	0	0	8.30351	33.4661	14.4957	16.025	0	29.8211
ENSG00000237400	AC006960.7		7	36502632	36544121	1	processed_transcript	0	0	21.224	0	0	0	6.54566	0	8.73446	0	9.40867	0	0	0	0	0	0	0	0	0	10.0061	0	9.10034	0	9.34737	8.42226	0	0	0	0	0	0	0	0	0	0	0	0	0	8.0125	0	0
ENSG00000205822	RP11-556N21.1		13	25141011	25171814	1	processed_transcript	16.2551	0	0	0	13.7982	0	0	0	0	0	0	0	0	0	0	0	0	0	0	0	0	19.39	0	0	0	0	0	16.0326	0	0	0	0	0	0	0	0	0	0	0	0	0	0
ENSG00000215908	CROCCP2	ciliary rootlet coiled-coil, rootletin pseudogene 2 [Source:HGNC Symbol;Acc:28170]	1	16944751	16971178	-1	lincRNA	0	0	0	0	0	0	0	0	0	0	0	0	18.4986	0	9.76191	0	0	0	0	0	0	0	9.10034	0	0	8.42226	0	0	0	0	0	0	0	0	0	0	0	0	0	0	0	0
ENSG00000227912	RP11-69C17.3		10	2208526	2211654	1	processed_transcript	0	0	0	0	0	0	0	0	0	0	0	0	0	0	0	11.2908	0	0	0	0	0	0	0	0	0	0	0	0	0	0	0	0	0	0	0	0	0	0	14.4957	0	0	0
ENSG00000237773	AC003075.4		7	17319458	17338981	-1	processed_transcript	0	0	0	0	0	0	3.27283	26.3428	8.73446	0	0	0	9.24932	0	0	11.2908	9.98422	9.23259	0	0	0	0	0	0	0	8.42226	0	0	0	0	0	0	0	0	13.2663	0	0	0	0	8.0125	0	0
ENSG00000204460	AC079586.1		2	129999746	130031421	-1	processed_transcript	16.2551	0	31.836	16.0126	0	0	0	13.1714	17.4689	0	0	0	0	0	0	0	0	0	0	0	0	38.78	0	0	0	0	0	0	0	0	0	0	0	11.8944	0	0	8.30351	0	0	0	0	0
ENSG00000249478	CTB-49A3.5		5	132579456	132584473	1	processed_transcript	0	19.8472	0	0	0	0	0	0	0	0	0	0	9.24932	0	39.0476	0	9.98422	0	9.27437	0	0	0	0	0	0	16.8445	0	16.0326	0	0	8.15062	0	0	0	0	0	8.30351	0	0	0	0	0
ENSG00000245381	AC011477.2		19	19945686	20008579	-1	lincRNA	16.2551	0	0	0	0	12.8942	6.54566	0	0	0	9.40867	0	9.24932	8.61906	0	0	0	0	27.8231	0	10.0061	0	9.10034	0	0	8.42226	9.31584	0	0	0	0	0	0	0	0	0	0	0	0	16.025	0	0
ENSG00000237978	RP11-385J1.2		3	178244293	178578193	-1	lincRNA	0	0	0	0	0	0	3.27283	0	0	0	0	0	0	0	19.5238	0	9.98422	0	0	0	0	0	0	0	0	0	0	0	0	0	16.3012	0	0	35.6833	26.5326	38.3223	0	16.733	0	0	0	0
ENSG00000230623	RP11-469A15.2		1	200443048	200447421	1	processed_transcript	0	0	0	0	0	12.8942	3.27283	0	0	0	0	0	0	8.61906	0	11.2908	9.98422	9.23259	0	9.70798	30.0183	0	9.10034	0	0	0	9.31584	0	0	0	0	0	0	0	13.2663	0	0	0	0	0	0	9.94036
ENSG00000223382	RP1-65J11.1		1	31297075	31306693	1	processed_transcript	0	0	0	0	13.7982	0	3.27283	0	0	0	0	0	9.24932	0	0	0	0	0	0	0	0	0	0	0	0	0	0	16.0326	0	0	0	0	0	0	0	0	0	0	0	0	0	0
ENSG00000235919	RP11-29H23.1		1	155531833	155533735	1	processed_transcript	0	0	10.612	0	0	12.8942	13.0913	0	0	0	0	7.79369	9.24932	0	0	0	19.9684	9.23259	18.5487	9.70798	0	0	0	10.4103	0	8.42226	9.31584	0	35.5151	0	0	0	0	0	13.2663	0	0	0	0	0	0	0
ENSG00000229494	AC012494.1		2	78315856	78354932	1	processed_transcript	0	0	0	0	0	12.8942	0	0	0	0	0	0	0	17.2381	0	0	0	0	0	0	0	0	0	0	0	0	0	0	0	0	0	0	0	0	0	0	0	0	0	0	0	0
ENSG00000234695	AC002076.10		7	93520225	93522913	1	processed_transcript	0	0	0	0	0	12.8942	0	0	0	0	0	0	0	0	0	0	0	0	0	0	0	0	0	0	18.6947	0	0	0	0	0	0	0	0	0	0	19.1611	0	0	0	0	0	0
ENSG00000236980	RP11-694I15.6		3	49215069	49229291	-1	processed_transcript	0	0	0	16.0126	0	0	0	0	0	0	0	0	9.24932	0	0	0	0	9.23259	0	0	0	0	9.10034	0	0	0	0	0	0	0	0	0	0	0	0	0	8.30351	0	14.4957	8.0125	0	9.94036
ENSG00000223486	AC092198.1		X	39868529	39871435	1	lincRNA	0	0	10.612	0	0	0	0	0	0	9.45501	0	0	9.24932	0	0	0	0	0	0	0	0	0	0	0	9.34737	0	0	0	0	0	0	0	0	0	0	0	0	0	0	16.025	0	0
ENSG00000250125	RP11-707A18.1		4	65779999	65870218	-1	processed_transcript	0	19.8472	10.612	16.0126	0	0	3.27283	0	8.73446	0	0	0	0	0	9.76191	0	0	0	0	0	0	0	0	10.4103	0	0	0	16.0326	17.7576	0	0	0	0	11.8944	0	0	0	16.733	0	0	0	0
ENSG00000254136	RP11-546K22.2		8	52908770	52920915	-1	processed_transcript	32.5103	19.8472	0	0	0	0	9.81849	0	0	0	9.40867	0	0	0	0	0	0	0	0	0	0	19.39	0	0	0	0	0	0	0	0	0	13.5461	0	0	0	0	0	0	0	8.0125	0	0
ENSG00000237476	XXbac-B135H6.15		22	21311380	21318967	1	processed_transcript	0	19.8472	0	0	0	0	0	13.1714	0	0	0	0	0	0	0	11.2908	0	0	0	0	0	38.78	0	0	0	0	0	0	0	0	0	0	0	0	0	0	0	0	0	0	0	0
ENSG00000231183	AC007003.1		7	76531808	76548508	1	processed_transcript	0	0	0	0	0	0	0	0	0	0	0	0	0	0	0	0	0	0	0	0	0	0	0	0	0	0	0	0	0	0	0	0	0	0	0	0	8.30351	0	0	0	11.2372	0
ENSG00000253894	RP11-45K10.2		8	64378407	64388040	1	processed_transcript	0	0	0	0	0	0	0	0	8.73446	0	0	7.79369	9.24932	0	0	0	9.98422	9.23259	0	0	0	0	0	0	9.34737	0	18.6317	0	17.7576	14.5743	0	0	0	0	0	0	0	0	0	16.025	11.2372	9.94036
ENSG00000228010	AC073343.13		7	6703605	6748532	1	processed_transcript	0	0	0	0	0	0	3.27283	13.1714	8.73446	0	0	0	0	0	9.76191	0	0	0	0	19.416	0	0	0	0	9.34737	0	0	0	0	0	0	0	0	0	0	0	0	0	14.4957	8.0125	0	0
ENSG00000235023	AP001626.2		21	44068381	44071354	-1	processed_transcript	0	0	0	0	0	0	6.54566	0	0	0	0	7.79369	0	8.61906	0	0	0	9.23259	9.27437	0	0	19.39	18.2007	0	0	8.42226	0	0	0	0	8.15062	0	19.2957	11.8944	0	19.1611	0	0	0	8.0125	0	0
ENSG00000231703	RP4-669H2.1		20	52014199	52017772	-1	lincRNA	0	0	0	16.0126	0	0	0	0	0	9.45501	0	0	0	8.61906	0	0	0	0	0	0	0	0	0	0	0	0	0	0	0	0	0	0	0	0	0	0	0	0	14.4957	0	0	0
ENSG00000249106	RP11-806K15.1		4	176711458	176733340	1	processed_transcript	0	0	10.612	0	0	0	3.27283	0	17.4689	0	9.40867	0	0	0	9.76191	0	0	0	0	0	0	0	0	0	0	0	9.31584	0	17.7576	0	0	0	0	11.8944	0	0	0	16.733	0	0	11.2372	0
ENSG00000250208	RP11-143E21.7		12	130634894	130646801	-1	lincRNA	16.2551	19.8472	0	0	0	0	0	0	8.73446	9.45501	28.226	0	0	0	0	11.2908	9.98422	0	0	0	10.0061	0	0	0	0	16.8445	0	32.0652	0	0	0	0	0	0	0	0	0	0	14.4957	0	0	19.8807
ENSG00000245884	AC008759.1		19	9732181	9745538	1	lincRNA	0	0	0	0	0	0	0	13.1714	0	0	0	7.79369	0	0	0	0	0	0	0	0	20.0122	0	9.10034	0	0	8.42226	9.31584	16.0326	0	14.5743	8.15062	0	0	0	0	0	0	0	0	0	0	0
ENSG00000240476	CTD-2021J15.2		3	98699902	98701940	1	processed_transcript	32.5103	0	0	0	0	0	0	0	0	0	0	0	0	0	0	0	0	0	0	0	0	0	9.10034	0	0	0	0	0	0	0	0	0	0	0	0	0	0	0	0	0	0	0
ENSG00000223573	PLAC2	placenta-specific 2 (non-protein coding) [Source:HGNC Symbol;Acc:14607]	19	5558178	5568045	-1	lincRNA	0	0	0	0	0	0	0	0	8.73446	0	0	7.79369	0	8.61906	9.76191	0	0	0	0	0	0	19.39	0	0	9.34737	0	0	0	0	0	0	0	0	0	0	0	0	0	0	0	0	9.94036
ENSG00000251182	RP11-617I14.1		4	31172766	31213297	1	processed_transcript	16.2551	0	0	0	0	0	6.54566	0	0	0	0	7.79369	0	0	0	0	0	0	0	0	0	0	0	0	0	16.8445	0	0	0	0	0	0	0	0	0	0	8.30351	0	0	0	0	0
ENSG00000234810	RP11-466L17.1		1	56046710	56200675	1	processed_transcript	0	0	0	0	0	0	13.0913	0	17.4689	0	0	0	9.24932	0	9.76191	0	0	0	0	19.416	0	0	0	0	0	8.42226	9.31584	0	0	29.1486	0	0	0	0	0	0	0	0	0	0	0	0
ENSG00000250056	CTD-2195M18.1		5	6582249	6588612	1	lincRNA	16.2551	0	0	0	13.7982	0	3.27283	0	0	0	0	0	0	0	0	0	0	0	0	0	0	0	0	0	0	0	9.31584	0	0	43.7229	179.314	0	0	0	0	0	16.607	0	0	0	0	0
ENSG00000225255	LA16c-83F12.6		22	16199666	16231333	-1	processed_transcript	0	0	0	0	0	0	0	0	0	0	0	0	0	0	0	0	0	0	0	0	0	0	0	0	0	0	0	0	0	0	0	0	0	0	0	0	0	0	0	0	0	0
ENSG00000248429	RP11-597D13.9		4	159091904	159124029	1	processed_transcript	0	0	0	0	0	0	0	0	0	0	0	0	0	8.61906	0	0	0	0	0	19.416	0	0	0	0	0	8.42226	0	16.0326	0	0	0	0	0	0	0	0	0	0	0	16.025	0	0
ENSG00000250508	AP000808.1		11	68638132	68642010	1	lincRNA	0	0	0	0	13.7982	0	0	0	0	9.45501	0	0	0	8.61906	0	0	0	0	9.27437	0	0	19.39	0	20.8205	0	8.42226	0	0	0	0	0	0	0	0	0	0	0	0	0	0	0	0
ENSG00000225437	RP1-257A15.1		6	163463589	163475193	-1	processed_transcript	0	0	0	0	13.7982	0	0	0	0	9.45501	0	0	0	0	9.76191	0	0	0	0	0	0	19.39	0	0	0	0	9.31584	0	0	0	0	0	0	0	0	0	0	0	0	0	0	0
ENSG00000249601	CTB-27N1.1		5	169618583	169626145	-1	processed_transcript	0	0	0	16.0126	0	0	0	0	0	0	0	0	0	0	0	0	0	0	0	0	0	0	0	0	0	0	0	16.0326	0	0	0	0	0	0	0	0	0	0	0	0	0	0
ENSG00000225177	RP11-390P2.4		6	139013685	139018425	1	processed_transcript	0	19.8472	0	0	27.5965	0	9.81849	0	8.73446	0	28.226	0	18.4986	8.61906	0	11.2908	0	18.4652	9.27437	9.70798	40.0244	0	0	20.8205	18.6947	0	0	0	0	0	8.15062	0	0	0	0	0	0	0	28.9914	8.0125	0	0
ENSG00000249825	CTD-2201I18.1		5	79348197	79379477	-1	processed_transcript	0	0	0	0	0	0	6.54566	0	8.73446	0	0	7.79369	0	0	9.76191	0	0	0	0	9.70798	10.0061	0	9.10034	10.4103	0	0	0	0	17.7576	0	8.15062	0	0	0	13.2663	0	24.9105	0	0	0	0	19.8807
ENSG00000215560	TTTY5	testis-specific transcript, Y-linked 5 (non-protein coding) [Source:HGNC Symbol;Acc:16482]	Y	24442945	24445023	-1	processed_transcript	0	0	0	0	0	0	0	0	0	9.45501	0	0	9.24932	17.2381	0	0	0	0	9.27437	9.70798	10.0061	0	0	10.4103	0	8.42226	0	32.0652	0	0	8.15062	13.5461	0	0	0	0	8.30351	0	0	8.0125	0	0
ENSG00000246032	AC104597.1		7	142493795	142497628	-1	lincRNA	0	0	0	0	0	0	3.27283	0	0	0	0	0	0	8.61906	0	0	0	27.6978	0	0	10.0061	0	0	0	0	0	0	0	0	0	0	0	0	0	0	0	8.30351	0	14.4957	0	0	0
ENSG00000236081	AC074389.9		7	1778266	1781927	-1	processed_transcript	0	0	0	0	0	0	0	0	0	9.45501	0	0	9.24932	0	0	0	0	0	0	0	0	0	9.10034	0	0	0	0	0	0	0	0	0	0	0	0	0	0	0	0	0	0	0
ENSG00000254130	CTB-7E3.1		5	166332227	166353375	-1	processed_transcript	0	0	0	0	0	0	0	0	8.73446	0	0	0	9.24932	0	0	0	0	0	0	0	0	0	0	0	0	0	9.31584	0	0	0	8.15062	13.5461	0	0	0	0	0	0	0	8.0125	0	0
ENSG00000231534	AC009973.2		2	230807444	230809853	1	processed_transcript	0	0	21.224	0	0	0	6.54566	0	0	0	0	15.5874	0	8.61906	0	0	0	0	0	9.70798	0	0	0	0	9.34737	0	0	16.0326	35.5151	0	0	0	0	0	0	0	0	0	0	0	11.2372	0
ENSG00000230920	RP11-527D15.1		9	9799423	9803784	1	processed_transcript	0	0	0	0	0	0	3.27283	13.1714	8.73446	0	0	0	9.24932	0	0	0	0	0	9.27437	9.70798	0	19.39	0	0	0	0	0	0	0	0	0	0	0	0	0	0	0	16.733	0	0	0	0
ENSG00000233593	RP4-665J23.1		1	91295104	91317207	-1	lincRNA	0	0	0	0	0	0	6.54566	0	0	9.45501	0	0	0	0	0	11.2908	19.9684	0	0	0	10.0061	0	0	0	0	0	9.31584	16.0326	0	0	8.15062	0	0	11.8944	0	19.1611	0	0	0	8.0125	0	9.94036
ENSG00000237670	AC080094.1		2	17151301	17155764	1	processed_transcript	0	0	0	16.0126	0	0	0	0	26.2034	28.365	0	0	0	0	29.2857	0	0	0	9.27437	0	10.0061	19.39	27.301	0	0	0	0	0	0	0	0	0	0	0	0	0	0	0	0	0	0	0
ENSG00000231418	AC006380.3		7	31454259	31460900	-1	processed_transcript	0	0	0	0	13.7982	51.577	3.27283	13.1714	8.73446	0	0	7.79369	0	17.2381	0	0	0	0	0	0	10.0061	0	0	10.4103	0	0	0	0	17.7576	0	8.15062	0	0	0	0	0	16.607	16.733	0	8.0125	11.2372	0
ENSG00000246710	AC009133.2		16	29756600	29761818	1	lincRNA	16.2551	0	0	16.0126	0	0	9.81849	13.1714	0	9.45501	0	0	0	0	0	0	0	0	18.5487	0	0	0	0	0	9.34737	0	0	0	0	0	0	0	0	0	0	0	0	0	28.9914	8.0125	0	0
ENSG00000232623	AP000266.7		21	33678775	33681048	-1	processed_transcript	16.2551	0	0	0	0	0	0	0	0	0	0	0	0	0	0	0	0	0	0	0	0	0	0	0	0	0	0	0	0	14.5743	8.15062	0	0	0	0	0	0	0	0	0	0	0
ENSG00000250271	RP11-64D22.5		3	151515272	151526037	1	processed_transcript	0	0	0	16.0126	0	0	0	0	8.73446	0	0	0	9.24932	0	29.2857	0	9.98422	0	0	0	0	0	9.10034	0	9.34737	0	0	0	0	0	0	0	0	0	13.2663	0	16.607	16.733	0	0	0	19.8807
ENSG00000249169	CTC-529L17.1		5	91990555	92014848	1	processed_transcript	0	0	0	0	0	25.7885	6.54566	0	8.73446	28.365	9.40867	0	0	8.61906	9.76191	0	9.98422	9.23259	0	0	0	19.39	0	0	0	8.42226	18.6317	0	0	0	0	0	0	0	0	0	0	0	0	16.025	0	0
ENSG00000235236	RP13-131K19.1		3	49017351	49021418	-1	processed_transcript	32.5103	0	0	32.0251	0	0	0	0	0	0	0	7.79369	0	0	9.76191	0	0	0	9.27437	0	0	0	0	0	0	0	9.31584	0	0	0	0	0	0	0	0	0	0	0	0	8.0125	0	0
ENSG00000215869	RP11-364B6.1	THAP domain containing, apoptosis associated protein 3 pseudogene (LOC100129138), non-coding RNA [Source:RefSeq DNA;Acc:NR_033990]	1	104615645	104619709	1	processed_transcript	0	0	0	0	0	0	19.637	0	0	0	0	0	18.4986	0	19.5238	0	0	0	0	0	0	0	9.10034	0	0	0	9.31584	0	0	14.5743	8.15062	0	19.2957	0	0	0	0	0	0	0	22.4744	9.94036
ENSG00000254231	CTD-2284J15.1		8	87345503	87355543	-1	processed_transcript	0	0	0	16.0126	0	0	0	0	0	0	0	0	0	0	9.76191	0	0	0	0	0	0	0	0	0	0	0	0	0	0	0	0	0	0	0	0	0	0	0	0	0	0	0
ENSG00000244151	RP11-148K1.12		7	150771829	150773617	-1	processed_transcript	0	0	0	0	0	0	0	13.1714	0	0	0	0	0	0	9.76191	0	0	9.23259	0	0	0	19.39	9.10034	0	0	0	0	0	0	14.5743	0	13.5461	0	0	0	0	0	0	0	0	0	0
ENSG00000237646	AP000699.2		21	38176285	38178585	-1	processed_transcript	0	0	21.224	32.0251	0	0	0	0	8.73446	0	0	0	9.24932	0	9.76191	0	19.9684	9.23259	9.27437	9.70798	0	0	9.10034	0	0	8.42226	0	0	0	0	0	13.5461	0	0	13.2663	0	0	0	0	8.0125	0	0
ENSG00000226585	RP4-765C7.1		1	178326311	178333230	-1	processed_transcript	16.2551	0	0	0	0	0	6.54566	0	0	9.45501	9.40867	15.5874	0	8.61906	0	11.2908	9.98422	0	0	0	10.0061	0	18.2007	0	9.34737	0	0	0	0	14.5743	0	0	0	23.7889	0	0	8.30351	0	28.9914	0	0	0
ENSG00000225135	RP11-361F15.2		6	147708800	147711601	1	processed_transcript	0	19.8472	10.612	16.0126	13.7982	0	22.9098	13.1714	8.73446	0	0	0	9.24932	17.2381	0	0	0	9.23259	0	0	0	0	0	20.8205	18.6947	0	0	0	17.7576	0	0	0	0	0	0	0	8.30351	0	0	0	11.2372	0
ENSG00000251011	RP11-402L6.1		3	132964950	132976032	-1	processed_transcript	0	0	0	0	0	0	0	0	17.4689	0	9.40867	0	0	8.61906	0	22.5815	0	0	0	0	0	0	9.10034	10.4103	0	0	18.6317	0	17.7576	0	0	0	0	11.8944	39.7989	38.3223	24.9105	0	0	8.0125	0	0
ENSG00000225439	AC073263.4		2	74375136	74377188	1	processed_transcript	0	19.8472	0	16.0126	0	0	6.54566	13.1714	0	0	0	7.79369	0	0	0	0	0	0	0	0	0	0	0	0	0	0	0	0	0	0	0	0	0	0	13.2663	0	0	16.733	0	0	11.2372	0
ENSG00000223907	RP11-439L8.4		1	31984036	31989846	1	processed_transcript	0	0	0	0	0	0	0	13.1714	0	0	0	7.79369	0	0	9.76191	11.2908	0	9.23259	9.27437	0	0	19.39	0	0	0	8.42226	9.31584	0	0	14.5743	0	0	0	0	0	0	0	0	0	8.0125	0	0
ENSG00000250267	RP11-122A21.2		8	110310827	110328742	1	processed_transcript	0	0	0	0	0	0	0	13.1714	0	0	0	0	0	0	0	0	0	0	0	0	0	0	0	0	0	0	9.31584	16.0326	0	0	0	13.5461	0	11.8944	0	0	0	0	0	0	0	0
ENSG00000229160	AC009229.6		2	38359779	38366088	-1	processed_transcript	0	0	0	0	0	0	3.27283	0	26.2034	9.45501	0	7.79369	9.24932	0	0	79.0353	0	27.6978	0	19.416	20.0122	0	0	10.4103	28.0421	0	0	0	0	29.1486	0	0	0	0	0	0	0	0	0	0	0	9.94036
ENSG00000231724	RP11-573D15.3		3	186525481	186535910	1	processed_transcript	16.2551	0	0	0	0	0	3.27283	0	0	0	0	0	9.24932	0	0	0	0	18.4652	0	0	0	0	0	0	0	0	0	0	0	0	8.15062	0	0	0	0	0	8.30351	0	0	0	0	0
ENSG00000237471	AC073115.6		7	46009256	46019790	1	processed_transcript	0	0	0	0	0	0	3.27283	0	0	9.45501	0	0	0	0	0	0	0	0	0	0	0	0	0	0	0	8.42226	0	0	0	0	0	0	0	0	0	0	0	0	0	0	0	0
ENSG00000224137	AC079767.4		2	208527099	208531748	1	processed_transcript	0	0	10.612	0	0	0	3.27283	0	0	0	0	0	0	8.61906	0	0	0	0	0	0	0	19.39	0	10.4103	0	0	0	0	17.7576	0	0	13.5461	0	0	0	0	0	0	0	0	0	0
ENSG00000237461	RP11-554F20.1		9	102348068	102582171	-1	lincRNA	0	0	0	16.0126	0	12.8942	0	0	0	0	0	0	0	8.61906	9.76191	0	0	0	0	19.416	20.0122	0	0	0	0	0	0	0	0	14.5743	24.4519	0	0	0	0	0	8.30351	0	0	8.0125	0	0
ENSG00000232157	RP1-187N21.2		6	34252267	34254545	1	processed_transcript	0	0	10.612	0	0	0	0	13.1714	0	0	0	0	9.24932	0	19.5238	0	0	0	0	9.70798	0	0	0	0	9.34737	8.42226	0	0	0	0	0	0	0	0	13.2663	0	0	0	0	16.025	0	0
ENSG00000253796	RP11-1084E5.1		8	109907258	110075646	-1	processed_transcript	0	0	0	0	27.5965	0	0	0	0	0	0	0	0	0	0	0	0	0	0	0	0	19.39	0	0	0	0	0	0	0	0	0	0	0	0	0	0	0	0	0	0	0	0
ENSG00000236859	AC018737.1		2	122407226	122485784	1	lincRNA	16.2551	19.8472	21.224	0	0	0	0	0	0	0	18.8173	0	0	0	9.76191	0	0	0	0	0	10.0061	0	0	0	18.6947	0	9.31584	0	0	14.5743	0	0	0	0	0	0	0	0	0	0	0	29.8211
ENSG00000228141	AC105339.1	epididymal protein pseudogene (LOC338963), non-coding RNA [Source:RefSeq DNA;Acc:NR_034139]	15	83379223	83382778	-1	processed_transcript	0	0	0	16.0126	0	0	6.54566	0	8.73446	9.45501	18.8173	0	27.748	0	0	0	0	0	0	0	10.0061	19.39	18.2007	0	18.6947	0	0	0	0	0	0	0	0	35.6833	0	0	16.607	0	0	0	0	0
ENSG00000230975	AC084193.1		2	80926513	81097315	-1	processed_transcript	0	0	0	0	0	0	3.27283	0	0	9.45501	0	0	9.24932	0	0	11.2908	0	0	0	0	0	0	0	0	0	0	0	16.0326	0	0	8.15062	0	0	0	0	0	8.30351	0	0	0	0	0
ENSG00000237222	AC090505.6		3	194429150	194502897	1	processed_transcript	0	0	0	16.0126	0	12.8942	3.27283	0	0	0	0	7.79369	0	0	0	11.2908	0	0	0	0	0	0	0	20.8205	0	0	0	0	0	0	8.15062	0	0	0	26.5326	0	8.30351	0	0	8.0125	0	0
ENSG00000234542	RP11-282I1.2		10	125333743	125343283	1	processed_transcript	0	0	10.612	0	0	12.8942	3.27283	0	0	0	0	7.79369	0	0	9.76191	0	0	0	0	0	0	0	9.10034	0	0	0	9.31584	0	0	0	0	0	0	0	0	0	0	0	0	0	0	0
ENSG00000223989	RP11-84A14.5		1	9908376	9910212	1	processed_transcript	0	0	0	32.0251	0	0	3.27283	0	0	0	18.8173	0	0	0	0	0	0	0	0	0	0	0	0	0	0	0	0	0	0	0	8.15062	0	0	0	13.2663	0	0	0	0	0	0	0
ENSG00000234380	AP000330.8		21	36118054	36157183	1	processed_transcript	0	0	42.448	0	0	12.8942	0	0	8.73446	0	0	0	0	8.61906	0	11.2908	9.98422	0	18.5487	0	0	0	0	10.4103	0	0	9.31584	16.0326	0	0	0	0	0	0	0	0	8.30351	0	0	16.025	11.2372	0
ENSG00000223991	AC104809.2		2	241920932	241925489	-1	processed_transcript	0	0	0	0	0	0	6.54566	13.1714	0	0	9.40867	0	0	0	9.76191	0	0	0	0	0	0	19.39	0	0	0	8.42226	9.31584	0	0	0	0	0	0	11.8944	0	0	0	0	0	0	0	0
ENSG00000241884	RP11-85I21.1		3	67346724	67356783	1	processed_transcript	0	0	0	0	0	0	6.54566	0	0	18.91	0	0	0	8.61906	0	0	9.98422	9.23259	18.5487	9.70798	0	0	0	0	0	16.8445	0	0	0	0	0	0	0	0	0	0	0	0	0	0	0	0
ENSG00000227107	AC096574.5		2	238521620	238535168	1	processed_transcript	0	19.8472	0	0	0	0	0	0	0	9.45501	0	0	9.24932	0	0	0	0	0	9.27437	0	0	0	0	0	0	8.42226	0	0	0	0	8.15062	0	0	11.8944	0	0	0	0	0	16.025	0	0
ENSG00000203472	AC009163.1		16	75507023	75529305	1	lincRNA	0	0	0	0	0	0	3.27283	0	0	9.45501	0	7.79369	0	0	0	0	0	0	0	0	0	0	0	0	0	0	0	0	0	0	8.15062	0	0	0	0	0	0	0	0	8.0125	0	0
ENSG00000241732	RP11-38P22.2		3	152557179	152559228	1	processed_transcript	0	0	0	16.0126	0	0	16.3641	0	0	0	28.226	7.79369	0	0	0	0	0	0	0	0	0	0	0	0	0	0	9.31584	16.0326	0	0	0	13.5461	0	0	0	0	8.30351	16.733	0	8.0125	0	0
ENSG00000250069	CTB-131B5.2		5	139579748	139582772	1	processed_transcript	0	19.8472	0	0	0	0	6.54566	13.1714	0	0	0	0	0	0	0	0	0	0	0	0	0	0	0	0	0	0	0	0	0	0	8.15062	0	0	11.8944	0	0	0	0	0	0	0	9.94036
ENSG00000255693	RP11-766N7.3		12	65277174	65371302	1	processed_transcript	0	19.8472	0	0	0	0	0	0	0	0	0	0	9.24932	0	9.76191	11.2908	0	9.23259	0	0	0	0	9.10034	0	18.6947	25.2668	0	16.0326	0	14.5743	8.15062	0	0	11.8944	0	0	0	0	0	8.0125	0	0
ENSG00000245439	AL590303.1		6	117993976	117996447	-1	lincRNA	0	0	10.612	0	0	0	0	0	0	0	0	7.79369	0	0	0	0	0	0	0	0	0	0	0	0	0	0	0	0	0	0	0	0	0	0	0	0	0	0	0	0	0	0
ENSG00000227039	AL844908.5		21	46340966	46349593	1	lincRNA	0	0	0	0	0	0	13.0913	0	8.73446	0	0	0	0	0	0	11.2908	0	0	9.27437	0	0	0	18.2007	0	0	0	0	0	0	0	0	0	0	0	0	0	8.30351	0	14.4957	0	11.2372	0
ENSG00000227003	AL591479.1		9	70645650	70648248	-1	lincRNA	0	19.8472	0	0	13.7982	0	0	0	0	0	0	0	0	0	0	0	0	0	0	0	0	0	0	0	0	0	9.31584	0	0	0	0	0	0	11.8944	0	19.1611	0	0	0	0	0	0
ENSG00000254339	RP11-267L5.1		8	115294296	115308068	1	processed_transcript	0	0	0	0	0	0	0	0	0	9.45501	0	0	0	0	0	0	0	0	0	0	0	0	0	0	9.34737	8.42226	0	0	0	0	0	0	0	0	0	0	0	0	0	0	0	0
ENSG00000249234	RP11-452J21.2		4	16180562	16184743	1	processed_transcript	0	0	0	0	0	0	9.81849	0	0	0	0	0	0	0	0	0	0	0	0	0	0	0	0	0	0	0	0	16.0326	0	0	0	0	0	0	0	0	0	0	0	0	0	0
ENSG00000223478	RP11-545E17.3		9	131486724	131495473	1	processed_transcript	0	0	0	0	0	0	0	0	0	0	0	7.79369	0	0	0	0	0	0	0	9.70798	0	0	0	0	0	8.42226	0	0	0	0	0	0	0	0	13.2663	19.1611	0	0	0	8.0125	0	0
ENSG00000242094	RP11-154H23.1		3	71619406	71623608	-1	processed_transcript	0	19.8472	10.612	0	0	0	0	0	0	0	0	0	0	0	9.76191	0	0	0	0	0	0	19.39	0	10.4103	0	0	0	0	0	0	0	0	0	0	0	0	0	0	14.4957	8.0125	0	19.8807
ENSG00000251613	CTC-347C20.1		5	71982939	72058554	-1	processed_transcript	0	0	0	0	0	0	0	0	0	0	0	0	0	8.61906	0	0	0	0	0	19.416	0	0	0	0	0	0	0	0	0	0	0	0	19.2957	0	0	0	8.30351	16.733	0	8.0125	0	0
ENSG00000250269	RP11-395P13.5		5	124718552	124719148	-1	processed_transcript	0	0	0	0	0	0	0	0	0	0	9.40867	0	0	0	9.76191	0	0	9.23259	9.27437	0	0	0	0	10.4103	9.34737	0	0	0	0	14.5743	0	0	0	0	0	0	0	0	0	0	0	0
ENSG00000239636	RP4-728D4.2		1	36035414	36043330	-1	processed_transcript	16.2551	0	0	0	13.7982	12.8942	3.27283	0	0	0	0	0	0	8.61906	0	11.2908	0	0	0	9.70798	0	0	9.10034	0	0	0	18.6317	16.0326	0	0	0	0	0	0	0	19.1611	0	0	0	8.0125	0	0
ENSG00000246025	AL355344.1		10	72370073	72428508	1	lincRNA	0	0	0	32.0251	0	0	0	0	0	9.45501	0	0	0	0	0	0	0	0	9.27437	9.70798	0	0	9.10034	0	0	0	0	0	0	0	16.3012	13.5461	0	0	0	0	0	0	0	0	11.2372	0
ENSG00000249677	RP11-395P13.3		5	124705858	124706617	-1	processed_transcript	0	0	0	0	0	0	0	0	0	0	0	0	0	8.61906	0	0	0	0	0	0	10.0061	0	0	10.4103	0	8.42226	9.31584	32.0652	0	0	0	0	0	0	0	0	0	0	0	8.0125	0	0
ENSG00000223646	AC002463.3		7	112262433	112348135	1	processed_transcript	0	0	0	0	0	0	3.27283	0	0	0	0	7.79369	0	0	0	0	0	0	18.5487	0	0	19.39	9.10034	0	0	0	0	0	0	0	0	0	19.2957	0	0	0	8.30351	0	0	0	0	0
ENSG00000236507	RP5-1050E16.1		9	92503174	92504508	-1	processed_transcript	16.2551	0	0	0	0	0	3.27283	0	0	0	0	7.79369	9.24932	0	0	0	0	0	0	0	0	0	9.10034	0	9.34737	0	9.31584	0	0	0	0	0	0	11.8944	0	0	0	0	0	0	0	0
ENSG00000253300	RP11-108E14.1		8	20513202	20557645	-1	processed_transcript	0	0	0	0	0	0	3.27283	0	0	0	9.40867	7.79369	0	8.61906	0	0	9.98422	0	0	9.70798	0	0	0	0	0	0	0	0	0	14.5743	0	0	19.2957	0	0	0	0	0	0	0	0	0
ENSG00000225057	AC096574.4		2	239140325	239164274	1	processed_transcript	0	0	0	0	0	0	0	13.1714	0	0	0	0	0	8.61906	0	0	0	0	0	0	0	0	0	0	0	0	0	0	0	0	0	13.5461	0	0	0	0	0	0	0	0	0	0
ENSG00000229180	GS1-124K5.11		7	65993425	66007536	-1	processed_transcript	16.2551	0	0	0	27.5965	0	0	0	8.73446	0	0	0	0	8.61906	0	0	0	0	9.27437	9.70798	0	0	0	0	9.34737	0	0	0	0	0	0	0	0	0	0	0	8.30351	16.733	0	0	0	0
ENSG00000256448	RP11-809N8.4		11	73116342	73121727	1	processed_transcript	0	0	0	0	0	0	3.27283	0	0	9.45501	0	7.79369	0	0	0	0	0	0	0	0	0	0	0	0	0	0	0	0	0	0	0	0	19.2957	0	0	0	0	0	0	0	0	0
ENSG00000100181	AC005301.5	TPTE pseudogene (psiTPTE22), non-coding RNA [Source:RefSeq DNA;Acc:NR_001591]	22	17082801	17134699	1	processed_transcript	16.2551	0	0	0	0	0	3.27283	0	0	0	0	0	9.24932	0	9.76191	0	0	0	0	0	30.0183	0	9.10034	0	0	0	9.31584	0	0	0	16.3012	0	0	0	0	0	0	0	0	0	0	0
ENSG00000232445	RP11-132A1.4		7	100951627	100954266	1	processed_transcript	0	0	0	0	0	0	0	0	0	0	0	0	0	0	0	0	0	0	0	0	0	0	0	0	0	0	0	0	0	0	0	0	0	0	0	0	0	0	0	0	0	0
ENSG00000251383	RP11-542G1.3		4	76279286	76287776	1	processed_transcript	0	0	0	0	0	0	0	0	0	0	0	0	0	8.61906	0	0	0	0	0	0	0	0	0	0	9.34737	0	0	0	0	0	0	13.5461	0	23.7889	13.2663	0	0	0	0	0	0	0
ENSG00000228037	RP3-395M20.9		1	2512999	2515972	1	processed_transcript	0	0	0	0	0	0	0	0	0	9.45501	0	7.79369	0	8.61906	0	11.2908	19.9684	18.4652	0	9.70798	0	0	9.10034	20.8205	9.34737	0	9.31584	0	0	0	24.4519	0	0	11.8944	0	0	0	0	0	0	0	0
ENSG00000151303	AGAP11	ankyrin repeat and GTPase domain Arf GTPase activating protein 11 [Source:HGNC Symbol;Acc:29421]	10	88730498	88769960	1	processed_transcript	16.2551	0	0	0	0	0	0	0	17.4689	9.45501	0	0	0	0	0	0	0	0	9.27437	0	30.0183	0	0	0	0	0	0	0	0	0	24.4519	0	0	23.7889	0	0	0	0	0	0	0	0
ENSG00000230534	RP11-297A16.2		10	35386934	35415948	-1	processed_transcript	0	0	0	0	0	0	3.27283	0	0	0	0	0	9.24932	0	0	0	9.98422	0	0	0	0	0	0	0	0	0	0	0	17.7576	0	0	0	0	0	0	0	0	0	0	0	0	0
ENSG00000235848	AC016689.1		2	38177477	38263484	-1	processed_transcript	0	0	0	0	0	0	0	0	0	9.45501	0	0	0	0	0	0	0	0	0	0	0	0	0	0	0	58.9558	9.31584	16.0326	17.7576	0	0	0	0	0	0	0	16.607	0	0	8.0125	11.2372	0
ENSG00000249001	RP11-742B18.1		4	88489187	88655108	-1	processed_transcript	0	0	0	16.0126	13.7982	0	9.81849	0	8.73446	9.45501	0	0	0	8.61906	0	0	9.98422	0	0	9.70798	0	0	9.10034	10.4103	0	0	0	0	0	14.5743	0	27.0922	19.2957	0	0	0	0	16.733	0	0	0	0
ENSG00000231419	AC004863.6		7	158799213	158822886	1	lincRNA	16.2551	0	10.612	0	0	0	0	0	0	0	0	0	9.24932	0	0	11.2908	0	0	9.27437	0	10.0061	19.39	0	10.4103	0	0	0	0	0	0	0	0	0	0	0	19.1611	0	16.733	0	0	11.2372	0
ENSG00000236137	RP11-27K13.3		1	117568104	117602112	-1	processed_transcript	0	0	0	0	0	12.8942	3.27283	0	0	0	0	23.3811	0	0	0	0	9.98422	0	0	0	0	0	0	0	0	0	0	0	17.7576	0	0	0	0	0	0	0	0	0	0	0	0	0
ENSG00000228294	AL589743.2		14	19670480	19686002	-1	lincRNA	0	0	0	16.0126	0	0	0	0	8.73446	0	0	0	0	0	0	0	9.98422	0	0	0	0	0	0	0	0	0	0	0	0	0	0	0	0	11.8944	0	0	0	16.733	0	0	0	0
ENSG00000233607	AC068610.5		7	114701591	114871409	-1	processed_transcript	0	0	0	0	0	0	0	0	0	0	0	7.79369	9.24932	0	0	0	0	0	0	0	0	0	18.2007	10.4103	0	0	0	0	0	0	0	27.0922	0	0	13.2663	0	8.30351	16.733	0	0	22.4744	0
ENSG00000229715	EEF1DP3	eukaryotic translation elongation factor 1 delta pseudogene 3 [Source:HGNC Symbol;Acc:30486]	13	32420978	32527609	1	processed_transcript	0	0	0	0	0	0	13.0913	13.1714	0	0	9.40867	0	0	0	58.5714	0	0	0	0	9.70798	0	38.78	0	0	0	0	0	0	0	0	0	0	0	0	0	0	0	0	0	0	0	0
ENSG00000224008	RP5-1010E17.2		20	54036874	54043735	-1	processed_transcript	0	0	0	0	13.7982	0	6.54566	0	8.73446	9.45501	0	7.79369	0	0	19.5238	0	0	9.23259	0	0	0	0	9.10034	0	0	0	0	0	17.7576	0	0	0	0	11.8944	0	0	8.30351	0	0	8.0125	0	0
ENSG00000147676	MAL2	mal, T-cell differentiation protein 2 (gene/pseudogene) [Source:HGNC Symbol;Acc:13634]	8	120177273	120257913	1	processed_transcript	0	0	21.224	0	0	25.7885	3.27283	0	0	0	0	0	0	0	0	0	9.98422	0	0	9.70798	0	0	0	20.8205	0	0	0	0	0	0	0	0	0	0	0	0	0	0	0	8.0125	0	0
ENSG00000229152	ANKRD10-IT1	ANKRD10 intronic transcript 1 (non-protein coding) [Source:HGNC Symbol;Acc:39891]	13	111547406	111551519	-1	processed_transcript	0	0	0	0	0	0	0	0	0	0	0	0	9.24932	0	0	0	0	0	0	0	0	0	18.2007	10.4103	9.34737	16.8445	0	0	0	0	8.15062	0	0	0	0	0	0	0	0	0	0	0
ENSG00000248866	CTD-2314I6.1		4	53525573	53527835	1	processed_transcript	0	0	0	0	0	0	0	13.1714	0	0	0	0	0	0	9.76191	0	0	0	0	0	0	0	0	0	9.34737	0	0	0	0	0	0	13.5461	0	0	0	0	0	0	14.4957	0	0	0
ENSG00000230057	RP11-385E5.7		13	19978749	19979239	-1	processed_transcript	16.2551	0	0	0	0	12.8942	0	0	8.73446	0	9.40867	0	0	17.2381	9.76191	0	29.9527	0	9.27437	9.70798	0	0	18.2007	0	0	0	9.31584	32.0652	0	0	0	0	0	0	0	0	0	0	0	0	0	0
ENSG00000246051	AC020915.1		19	58768639	58790174	-1	lincRNA	0	0	0	0	0	0	0	0	0	0	0	15.5874	0	0	0	0	0	0	9.27437	0	0	0	0	0	0	0	0	0	0	0	16.3012	40.6383	0	11.8944	13.2663	0	141.16	0	0	8.0125	0	0
ENSG00000226496	NCRNA00323	non-protein coding RNA 323 [Source:HGNC Symbol;Acc:19720]	21	42513427	42520060	-1	processed_transcript	0	19.8472	0	0	0	0	0	0	0	0	0	0	0	0	0	0	0	0	0	0	0	0	0	0	18.6947	0	0	0	0	43.7229	0	0	0	0	0	0	0	0	0	0	0	0
ENSG00000235513	RP4-756G23.5		22	41605126	41613631	-1	processed_transcript	0	39.6944	0	0	0	0	6.54566	0	0	47.2751	0	7.79369	0	8.61906	0	0	0	0	0	0	0	0	0	10.4103	0	0	0	16.0326	0	0	0	0	0	0	0	0	0	33.4661	0	16.025	0	9.94036
ENSG00000239569	RP11-325F22.4		7	104653872	104654768	-1	processed_transcript	16.2551	19.8472	0	0	0	0	0	0	0	9.45501	0	7.79369	9.24932	0	0	0	0	0	0	0	0	0	0	0	9.34737	8.42226	0	0	0	0	16.3012	0	0	11.8944	0	0	8.30351	0	0	0	0	0
ENSG00000248964	RP11-94H18.1		8	29672520	29712059	-1	processed_transcript	0	0	0	0	0	0	0	0	0	0	0	0	0	0	0	0	0	0	0	0	0	0	0	0	0	0	0	0	17.7576	0	0	0	19.2957	0	13.2663	0	16.607	16.733	0	0	0	0
ENSG00000254049	RP11-468C1.1		8	32298262	32300241	1	processed_transcript	0	0	0	0	13.7982	0	0	0	0	0	0	0	0	0	0	0	0	0	0	0	0	0	0	0	0	0	0	0	0	0	0	0	0	0	0	0	0	0	0	0	0	0
ENSG00000255340	RP11-484D2.5		11	43400432	43407221	-1	processed_transcript	0	19.8472	0	16.0126	0	0	6.54566	0	0	9.45501	0	0	0	0	9.76191	0	0	0	0	0	0	19.39	0	0	0	0	0	0	0	0	0	0	0	0	0	0	0	0	0	8.0125	0	0
ENSG00000236213	AC006369.2		2	37827279	37873841	1	processed_transcript	0	0	42.448	16.0126	0	0	6.54566	0	0	9.45501	9.40867	0	0	17.2381	0	0	0	0	0	0	0	0	0	0	0	0	0	0	17.7576	0	0	0	0	0	0	0	0	0	0	0	0	0
ENSG00000230156	RP11-297I6.4		13	107306264	107324511	1	processed_transcript	0	0	0	16.0126	0	0	0	13.1714	0	0	0	0	0	8.61906	0	0	0	0	9.27437	9.70798	0	0	0	0	0	0	0	16.0326	0	0	0	0	0	0	0	0	8.30351	0	0	0	0	0
ENSG00000236366	RP11-440G9.1		6	142847592	142959026	-1	processed_transcript	0	0	10.612	0	0	0	3.27283	0	0	9.45501	0	0	9.24932	0	0	11.2908	0	0	0	0	0	19.39	0	0	0	0	0	0	0	0	0	0	0	0	0	0	0	0	0	0	0	0
ENSG00000229692	AC019171.5		2	39220117	39220998	-1	processed_transcript	0	19.8472	0	0	0	0	0	13.1714	0	0	0	0	0	0	0	0	0	0	0	0	0	38.78	0	0	0	0	0	0	0	0	0	0	0	0	0	0	0	0	0	0	0	0
ENSG00000254286	RP11-89K10.1		8	127570120	127725660	1	processed_transcript	0	0	10.612	0	0	0	16.3641	0	8.73446	0	0	0	9.24932	0	0	0	0	0	0	0	20.0122	0	0	0	9.34737	0	18.6317	0	0	0	8.15062	0	0	11.8944	0	0	8.30351	33.4661	14.4957	16.025	0	9.94036
ENSG00000249044	RP11-330M2.7		9	99660348	99711867	-1	processed_transcript	0	59.5415	0	0	0	38.6827	9.81849	0	0	18.91	0	0	0	0	0	0	0	0	0	0	0	0	0	20.8205	0	0	0	0	0	0	0	0	0	11.8944	13.2663	0	0	33.4661	0	0	0	0
ENSG00000235280	MCF2L-AS1	MCF2L antisense RNA 1 (non-protein coding) [Source:HGNC Symbol;Acc:39825]	13	113621823	113623138	-1	processed_transcript	0	0	0	0	0	0	6.54566	0	0	0	0	0	0	0	0	0	0	0	0	0	0	0	9.10034	0	0	0	0	0	0	0	0	0	0	0	0	0	0	0	0	0	0	0
ENSG00000250934	RP11-71E19.1		3	125985639	126010122	1	processed_transcript	0	0	0	0	0	0	0	0	0	9.45501	0	0	18.4986	0	0	0	0	0	0	0	0	0	0	0	0	0	0	16.0326	0	0	0	13.5461	19.2957	0	0	0	0	0	0	0	11.2372	0
ENSG00000249241	AC195454.1		4	40318502	40332436	1	processed_transcript	0	0	0	0	0	0	0	0	0	0	18.8173	0	9.24932	0	0	22.5815	0	0	0	0	0	0	0	0	0	0	0	0	0	0	0	0	0	0	0	0	0	0	0	8.0125	0	0
ENSG00000251384	AC018755.1	microRNA 125a (MIR125A), microRNA [Source:RefSeq DNA;Acc:NR_029693]	19	52188616	52196709	-1	lincRNA	0	0	0	0	0	0	0	0	0	0	0	0	0	0	0	0	9.98422	0	0	0	0	0	0	10.4103	0	8.42226	0	0	0	0	0	0	0	0	0	0	0	0	0	0	0	0
ENSG00000246225	RP11-17A1.3		11	22850926	22966939	1	lincRNA	16.2551	0	0	0	0	0	3.27283	0	0	9.45501	28.226	0	0	0	9.76191	11.2908	0	0	18.5487	0	20.0122	0	0	0	0	8.42226	0	16.0326	0	0	16.3012	0	0	23.7889	13.2663	0	24.9105	0	14.4957	8.0125	0	0
ENSG00000205837	AC079923.1		2	6868309	6910442	-1	processed_transcript	0	0	0	0	0	0	3.27283	0	0	0	0	0	0	0	0	0	0	0	0	0	0	0	0	0	0	0	9.31584	0	0	0	0	0	0	0	0	0	0	0	14.4957	0	0	0
ENSG00000227555	RP11-406A20.4		9	92782936	92803781	-1	processed_transcript	0	0	0	0	0	0	3.27283	0	0	0	0	15.5874	0	0	0	0	0	0	0	0	0	0	0	0	0	0	9.31584	0	0	14.5743	0	13.5461	0	0	0	0	8.30351	0	0	0	0	0
ENSG00000255689	RP11-136I14.5		11	115453015	115471057	1	lincRNA	0	0	0	16.0126	0	0	0	0	0	18.91	0	0	0	0	0	0	0	0	9.27437	0	0	0	0	10.4103	0	0	0	0	0	0	0	0	0	0	0	0	0	0	0	0	0	0
ENSG00000006534	ALDH3B1	aldehyde dehydrogenase 3 family, member B1 [Source:HGNC Symbol;Acc:410]	11	67776048	67796744	1	processed_transcript	0	0	21.224	32.0251	27.5965	0	0	13.1714	0	0	0	0	0	8.61906	0	0	0	9.23259	0	0	0	0	0	0	0	0	0	0	17.7576	0	0	13.5461	0	0	26.5326	0	0	0	0	0	0	0
ENSG00000237047	RP11-432J9.3		10	72689682	72691814	1	processed_transcript	0	0	0	16.0126	0	0	6.54566	0	0	0	0	0	0	0	0	0	0	0	0	0	0	19.39	0	0	0	0	0	0	0	0	8.15062	0	0	0	0	0	0	0	0	0	0	0
ENSG00000248734	CTD-2260A17.1		5	96120481	96121703	1	processed_transcript	0	0	10.612	0	0	12.8942	0	0	0	9.45501	0	0	0	0	0	0	0	9.23259	0	0	0	0	0	0	9.34737	8.42226	0	0	0	0	0	0	0	0	0	0	0	0	0	8.0125	0	0
ENSG00000179859	AC025335.1		17	7816658	7819589	-1	lincRNA	0	0	0	0	13.7982	0	6.54566	0	0	0	0	0	9.24932	0	0	0	0	0	0	0	10.0061	0	0	0	0	0	9.31584	32.0652	0	0	16.3012	0	0	11.8944	0	0	0	0	0	0	0	0
ENSG00000232170	GS1-756B1.2		10	8301294	8310268	-1	processed_transcript	0	0	0	0	0	0	0	0	0	0	0	0	0	0	0	0	0	9.23259	9.27437	0	0	0	0	10.4103	0	0	0	0	0	0	0	0	0	0	0	0	0	0	0	0	0	0
ENSG00000250295	RP11-434I12.2		8	74209946	74268696	-1	processed_transcript	0	0	10.612	0	13.7982	0	3.27283	0	17.4689	0	0	0	0	0	9.76191	0	0	0	0	9.70798	0	0	0	0	0	0	0	0	0	14.5743	24.4519	0	0	0	0	0	0	0	0	0	0	0
ENSG00000224870	RP4-758J18.2		1	1334902	1337426	1	lincRNA	0	0	21.224	16.0126	13.7982	0	0	0	0	0	0	0	0	8.61906	0	0	0	0	0	0	0	0	0	0	0	0	0	0	0	0	0	0	0	0	0	0	0	0	0	8.0125	0	0
ENSG00000249699	RP11-415C15.2		4	27219101	27283847	1	processed_transcript	0	0	0	0	0	0	0	0	0	0	18.8173	0	0	8.61906	0	0	0	0	9.27437	0	0	0	9.10034	0	9.34737	0	0	0	0	14.5743	16.3012	13.5461	38.5914	0	0	0	8.30351	0	0	0	0	29.8211
ENSG00000250658	RP11-138B4.1		4	188225237	188230836	-1	processed_transcript	16.2551	0	31.836	0	0	0	9.81849	0	0	9.45501	0	0	0	0	9.76191	0	0	9.23259	9.27437	0	0	0	9.10034	0	9.34737	0	0	0	0	0	0	0	0	0	0	0	0	0	0	0	0	0
ENSG00000230124	RP5-1180C10.2		1	180238788	180243887	-1	processed_transcript	0	0	0	0	0	12.8942	9.81849	0	0	0	0	0	0	0	0	0	0	0	0	0	0	0	0	0	0	0	0	0	17.7576	14.5743	0	0	0	0	0	0	0	0	0	8.0125	0	0
ENSG00000224382	RP11-34C15.1		10	4426438	4452804	1	processed_transcript	0	0	0	0	0	0	6.54566	0	0	9.45501	0	0	9.24932	8.61906	0	11.2908	0	9.23259	0	0	0	0	0	10.4103	9.34737	8.42226	0	16.0326	0	0	0	27.0922	0	0	0	0	0	0	0	0	11.2372	9.94036
ENSG00000247157	RP11-434C1.1		12	11700964	11743303	1	lincRNA	0	0	0	0	0	0	16.3641	0	0	9.45501	0	0	9.24932	8.61906	0	0	9.98422	9.23259	0	19.416	0	0	9.10034	10.4103	9.34737	0	9.31584	0	0	0	0	0	0	0	0	0	0	0	0	0	0	0
ENSG00000250900	CTC-338M12.6		5	180622496	180630103	1	processed_transcript	0	0	0	0	0	0	6.54566	0	0	0	0	0	9.24932	0	9.76191	0	0	0	0	0	0	0	9.10034	0	0	0	0	0	17.7576	0	0	0	0	0	0	0	0	0	0	0	0	9.94036
ENSG00000205632	WI2-81516E3.1		22	49288729	49294198	1	processed_transcript	0	0	0	0	0	0	13.0913	0	0	0	9.40867	7.79369	0	0	0	11.2908	0	0	0	9.70798	0	0	0	10.4103	0	0	0	0	0	0	0	0	0	0	0	0	0	0	14.4957	0	0	0
ENSG00000228043	AC097721.2		2	139175854	139259268	-1	lincRNA	0	0	0	0	13.7982	0	0	0	0	0	0	0	0	0	0	0	0	0	0	0	0	0	0	0	0	0	0	0	0	14.5743	0	27.0922	0	0	0	0	0	33.4661	0	0	11.2372	9.94036
ENSG00000254416	RP11-347E10.1		11	110225855	110277124	1	lincRNA	0	0	0	0	0	0	0	0	17.4689	0	9.40867	0	9.24932	0	9.76191	0	0	0	9.27437	0	0	19.39	0	0	28.0421	0	0	0	0	0	8.15062	27.0922	0	0	0	0	0	0	0	0	0	9.94036
ENSG00000186056	RP5-1166H10.2		1	31190940	31199674	1	processed_transcript	16.2551	0	10.612	0	0	0	3.27283	0	8.73446	9.45501	9.40867	0	0	0	9.76191	0	0	0	0	0	20.0122	19.39	9.10034	0	18.6947	8.42226	0	32.0652	0	0	0	0	0	0	13.2663	19.1611	8.30351	0	0	0	0	0
ENSG00000245923	AC108134.4		16	3178837	3182043	-1	lincRNA	0	0	0	0	0	0	0	0	0	0	0	0	0	0	0	0	0	0	0	0	0	0	0	0	0	8.42226	0	0	0	0	0	0	0	0	0	0	0	0	0	0	0	0
ENSG00000233705	AC078937.4		7	107297075	107302596	-1	lincRNA	0	0	0	0	0	77.3654	16.3641	0	0	0	9.40867	0	0	0	0	0	0	0	0	0	0	0	0	0	0	0	0	0	0	0	0	0	0	0	0	0	0	0	0	0	0	0
ENSG00000228016	AC018712.3		2	173541869	173600934	-1	lincRNA	0	0	0	0	0	0	0	0	0	0	0	0	9.24932	0	0	0	0	9.23259	0	0	0	19.39	0	0	0	0	0	0	0	0	0	0	0	0	13.2663	0	0	0	0	0	0	0
ENSG00000228925	AC016722.4		2	47126414	47135817	1	lincRNA	0	0	0	0	0	0	0	0	0	9.45501	0	0	0	0	19.5238	0	0	0	0	0	0	0	0	0	0	0	0	0	0	0	0	0	0	0	0	19.1611	0	0	0	0	0	0
ENSG00000234676	RP11-337A23.3		9	26955778	26956293	-1	processed_transcript	0	0	0	0	0	0	3.27283	0	8.73446	9.45501	0	0	9.24932	0	0	0	0	0	9.27437	9.70798	0	0	0	0	0	8.42226	0	16.0326	0	14.5743	0	0	0	0	0	0	0	0	0	0	0	0
ENSG00000242629	RP11-89C21.2		10	11605186	11615495	-1	processed_transcript	16.2551	0	0	0	0	0	0	0	0	0	0	23.3811	0	0	0	0	0	0	0	0	20.0122	0	0	0	0	0	0	0	0	0	0	0	0	0	0	0	0	0	0	0	0	0
ENSG00000235427	AC006159.5		7	116182772	116192023	-1	processed_transcript	0	0	0	0	13.7982	0	3.27283	0	0	0	0	0	0	8.61906	9.76191	0	0	9.23259	9.27437	0	0	0	0	0	0	8.42226	0	0	0	14.5743	0	0	0	0	0	0	0	0	0	0	0	0
ENSG00000230905	N4BP2L2-IT1	N4BP2L2 intronic transcript 1 (non-protein coding) [Source:HGNC Symbol;Acc:25036]	13	33066436	33072629	-1	processed_transcript	16.2551	0	0	0	0	0	0	0	8.73446	9.45501	0	0	0	0	9.76191	22.5815	0	18.4652	27.8231	9.70798	10.0061	0	0	0	9.34737	16.8445	27.9475	0	0	0	16.3012	0	0	23.7889	0	0	0	0	0	8.0125	0	19.8807
ENSG00000234684	RP11-314N13.4		20	1306065	1358827	1	lincRNA	16.2551	0	0	0	0	0	0	13.1714	0	0	0	0	9.24932	8.61906	0	0	9.98422	0	0	0	0	19.39	9.10034	10.4103	0	0	0	0	0	0	16.3012	0	0	0	13.2663	0	0	0	0	0	0	9.94036
ENSG00000227145	AC053545.3		4	123540138	123610311	1	processed_transcript	0	0	0	0	0	0	0	0	0	9.45501	0	0	0	0	0	0	19.9684	0	0	0	0	0	9.10034	0	0	8.42226	18.6317	0	0	0	0	13.5461	0	0	0	0	0	0	0	0	0	0
ENSG00000253469	CTC-264O10.1		5	166591939	166595406	-1	processed_transcript	0	0	0	0	0	0	3.27283	0	0	0	0	0	0	0	0	11.2908	0	9.23259	0	0	20.0122	0	9.10034	0	0	0	0	16.0326	0	14.5743	0	0	0	0	13.2663	0	8.30351	0	0	0	0	0
ENSG00000224223	GS1-18A18.1		7	54624663	54639419	1	processed_transcript	0	0	0	0	0	0	3.27283	0	0	0	0	0	0	8.61906	0	0	9.98422	18.4652	9.27437	0	0	0	9.10034	0	0	0	0	0	0	0	0	0	0	0	0	0	0	0	0	0	0	0
ENSG00000250366	AL133167.1		14	96342729	96391899	1	lincRNA	0	0	53.06	0	0	0	3.27283	0	0	0	0	7.79369	0	8.61906	0	22.5815	9.98422	0	0	0	0	0	0	10.4103	0	0	0	0	0	14.5743	0	0	0	11.8944	0	0	0	0	0	8.0125	0	0
ENSG00000245043	AC073210.1		7	64533485	64541641	-1	lincRNA	0	0	0	0	0	0	0	0	0	0	0	0	0	0	0	0	0	0	0	0	0	0	0	10.4103	9.34737	0	0	0	0	29.1486	0	0	0	0	0	0	8.30351	0	0	8.0125	11.2372	0
ENSG00000251565	AC079062.1		18	70818476	70931715	-1	lincRNA	0	0	0	0	0	0	0	0	0	9.45501	9.40867	0	0	0	0	0	0	18.4652	0	9.70798	0	0	0	0	0	0	0	0	0	0	0	13.5461	0	23.7889	0	0	0	0	0	8.0125	0	0
ENSG00000248515	RP11-608O21.1		4	19457059	19911315	1	processed_transcript	16.2551	0	0	0	0	12.8942	3.27283	13.1714	0	0	0	0	0	0	0	0	0	0	0	0	0	0	0	0	0	8.42226	0	0	35.5151	0	0	0	19.2957	0	0	0	8.30351	0	0	0	0	9.94036
ENSG00000224081	RP11-86H7.1		1	95104017	95285837	-1	processed_transcript	0	0	21.224	0	0	0	0	0	0	0	0	0	0	0	0	0	0	0	0	0	0	0	0	0	9.34737	0	0	0	17.7576	0	8.15062	0	0	0	13.2663	0	0	0	0	0	0	0
ENSG00000229175	RP11-501G7.1		13	80446721	80492079	1	processed_transcript	48.7654	0	0	0	0	0	0	0	0	0	0	7.79369	0	0	0	0	0	18.4652	0	0	0	0	0	0	0	0	0	0	0	0	0	0	0	0	0	0	0	0	14.4957	8.0125	0	0
ENSG00000248221	RP11-1338A7.1		4	4477848	4483427	-1	processed_transcript	0	0	0	0	0	0	3.27283	0	0	0	0	0	0	0	0	0	0	0	0	0	10.0061	0	0	0	9.34737	0	9.31584	0	17.7576	0	0	0	0	0	0	0	0	0	0	0	0	0
ENSG00000246581	AC005753.1		5	141227143	141231803	1	lincRNA	0	0	0	0	0	0	0	13.1714	0	0	0	0	0	0	29.2857	0	0	9.23259	0	9.70798	0	0	9.10034	0	9.34737	0	0	0	0	0	0	0	0	0	0	0	8.30351	16.733	14.4957	0	0	19.8807
ENSG00000230310	CTD-2192J16.11		19	12663411	12664458	1	processed_transcript	0	0	0	16.0126	0	0	0	0	0	0	0	0	0	0	0	0	0	0	0	0	0	0	9.10034	0	0	0	0	0	0	0	0	0	0	11.8944	13.2663	0	8.30351	0	0	0	0	0
ENSG00000235703	RP13-507I23.1		X	149106846	149392815	1	lincRNA	0	0	0	0	0	0	0	0	0	0	0	0	0	0	0	0	0	0	0	0	0	0	0	0	0	0	0	0	0	0	16.3012	13.5461	19.2957	0	0	0	16.607	0	0	0	0	0
ENSG00000254951	RP11-494M8.4		11	7726175	7927502	-1	processed_transcript	0	0	0	16.0126	0	0	0	0	0	0	9.40867	0	18.4986	8.61906	0	0	9.98422	0	18.5487	0	0	0	0	0	0	0	9.31584	0	0	0	0	0	0	0	0	0	8.30351	0	0	0	0	0
ENSG00000251576	RP11-536I6.1		3	14389951	14394068	-1	lincRNA	0	0	0	16.0126	0	0	3.27283	0	0	0	18.8173	15.5874	9.24932	0	9.76191	0	0	9.23259	0	29.124	10.0061	0	9.10034	10.4103	0	8.42226	0	0	0	0	8.15062	13.5461	0	0	0	0	8.30351	0	0	0	0	0
ENSG00000230229	RP11-90J7.4		10	80112354	80115857	1	processed_transcript	0	0	0	0	0	0	3.27283	0	0	0	0	7.79369	0	0	0	0	0	0	9.27437	0	0	0	0	20.8205	0	0	9.31584	0	0	0	0	13.5461	0	0	13.2663	0	8.30351	0	0	0	0	0
ENSG00000233620	RP11-22M7.2		1	216245807	216260259	1	processed_transcript	0	0	0	0	0	0	0	0	0	0	0	0	0	0	0	0	0	0	0	0	0	0	0	0	0	0	0	0	17.7576	0	0	0	0	0	0	0	0	0	0	8.0125	0	0
ENSG00000248975	CTD-2251F13.1		14	30421603	30766249	-1	lincRNA	0	0	0	0	0	0	0	0	0	0	0	0	0	0	0	0	0	0	0	0	10.0061	0	0	0	0	0	0	0	0	0	0	0	0	0	0	0	0	0	0	0	0	0
ENSG00000243319	RP11-347N5.2		13	102945286	103054799	-1	processed_transcript	0	0	0	0	0	0	0	0	8.73446	0	0	0	0	0	0	0	0	0	0	0	0	0	0	0	0	0	0	0	0	0	0	0	0	0	0	0	0	0	0	0	0	0
ENSG00000089336	AC002115.6		19	36103665	36116251	1	processed_transcript	0	0	0	0	0	12.8942	6.54566	0	0	0	9.40867	0	0	0	0	11.2908	9.98422	0	9.27437	0	0	0	9.10034	0	0	0	0	16.0326	0	0	0	0	0	0	0	0	0	0	0	0	0	0
ENSG00000225756	NCRNA00118	non-protein coding RNA 118 [Source:HGNC Symbol;Acc:24155]	9	136519708	136522435	-1	processed_transcript	0	0	0	16.0126	0	0	13.0913	0	0	0	0	0	0	0	9.76191	0	0	0	0	0	0	0	0	0	0	0	0	0	0	0	0	0	0	0	0	0	0	0	0	0	0	0
ENSG00000227260	AC116035.1		3	30566237	30568677	1	processed_transcript	16.2551	0	0	0	0	0	0	0	0	0	0	0	0	0	0	0	0	0	0	0	0	0	9.10034	0	0	0	0	0	0	0	8.15062	0	0	0	0	0	8.30351	0	0	0	0	0
ENSG00000215458	AP001053.11		21	45225639	45232448	-1	processed_transcript	0	0	0	0	0	0	3.27283	0	0	0	0	0	0	0	0	0	0	0	0	0	0	0	0	0	0	0	0	0	0	0	0	13.5461	0	0	0	0	0	0	0	0	0	0
ENSG00000229793	RP11-190J1.7		10	103570752	103571371	1	processed_transcript	16.2551	19.8472	21.224	0	0	0	0	26.3428	0	0	0	0	0	8.61906	9.76191	0	0	0	0	0	0	19.39	9.10034	0	0	0	0	0	0	0	8.15062	0	0	0	13.2663	0	0	0	0	8.0125	0	0
ENSG00000229539	RP11-119B16.2		20	3868886	3869515	-1	processed_transcript	0	0	0	0	0	0	0	0	0	18.91	0	0	0	8.61906	0	0	0	0	0	0	0	0	0	10.4103	0	8.42226	9.31584	0	0	0	0	0	0	0	0	0	0	16.733	0	0	0	0
ENSG00000233978	AC016735.3		2	43268332	43270921	-1	processed_transcript	0	0	0	0	0	0	0	0	0	0	0	0	0	0	0	0	0	0	0	0	0	0	0	0	0	0	0	0	0	14.5743	0	0	19.2957	0	0	0	0	0	0	0	0	0
ENSG00000244344	RP11-122M14.2		1	211859864	211863445	1	processed_transcript	0	0	0	0	13.7982	0	9.81849	0	17.4689	0	0	7.79369	0	0	0	0	0	0	0	9.70798	0	0	0	0	0	0	0	0	0	14.5743	0	13.5461	0	0	13.2663	0	0	0	0	0	0	0
ENSG00000249490	CTD-2333M24.1		5	20612734	20614874	-1	processed_transcript	0	0	0	16.0126	0	0	0	13.1714	0	0	0	0	0	0	0	0	0	0	0	0	0	0	0	10.4103	0	0	0	0	0	0	8.15062	0	0	0	0	0	8.30351	0	0	8.0125	0	9.94036
ENSG00000246627	RP11-885B4.3		12	2785167	2800366	-1	processed_transcript	0	0	0	0	0	0	6.54566	0	0	9.45501	0	0	0	0	0	0	0	0	0	0	0	0	0	0	0	0	0	0	0	0	0	0	0	0	0	0	0	0	0	0	0	0
ENSG00000232265	XXyac-YX155B6.5		1	147634989	147635692	1	processed_transcript	0	0	53.06	16.0126	0	12.8942	0	0	0	0	9.40867	0	0	8.61906	9.76191	0	0	0	9.27437	9.70798	10.0061	0	0	0	0	0	0	0	0	0	0	0	0	0	0	0	0	0	0	8.0125	0	0
ENSG00000240908	AC010082.1		7	18127506	18367381	1	processed_transcript	0	0	0	0	0	0	6.54566	0	0	18.91	0	0	0	0	9.76191	0	0	0	0	0	0	0	0	10.4103	0	0	0	0	0	0	8.15062	0	0	0	0	0	0	16.733	0	0	0	0
ENSG00000223842	RP11-135J2.3		1	219395590	219398839	-1	processed_transcript	0	0	0	0	13.7982	0	0	0	0	0	0	0	0	0	39.0476	0	9.98422	0	0	0	0	0	0	0	9.34737	0	0	0	0	0	0	0	0	0	0	0	0	0	0	8.0125	0	0
ENSG00000237667	AC113607.1		2	779837	864112	-1	processed_transcript	32.5103	0	0	0	0	0	0	13.1714	0	0	0	0	9.24932	8.61906	0	0	9.98422	9.23259	0	0	0	0	18.2007	10.4103	0	0	0	0	0	0	0	0	0	0	0	0	0	0	0	0	0	9.94036
ENSG00000236996	MLIP-IT1	MLIP intronic transcript 1 (non-protein coding) [Source:HGNC Symbol;Acc:41461]	6	53863688	53871950	1	processed_transcript	0	0	0	0	0	12.8942	0	0	0	0	0	0	0	0	0	0	9.98422	0	0	0	0	0	0	0	0	0	0	0	0	0	0	0	0	0	0	0	0	0	0	8.0125	22.4744	0
ENSG00000253675	CTD-3118D11.2		8	87111194	87166454	-1	processed_transcript	0	0	0	0	0	0	6.54566	0	0	0	0	0	18.4986	0	0	0	19.9684	9.23259	0	0	0	0	0	0	0	8.42226	9.31584	0	0	14.5743	0	0	0	0	0	0	0	0	0	0	11.2372	0
ENSG00000229242	RP5-1111A8.3		1	216059924	216074806	1	processed_transcript	0	0	0	0	0	0	9.81849	0	8.73446	0	0	0	0	8.61906	0	0	9.98422	0	0	0	0	0	9.10034	20.8205	0	0	9.31584	0	0	0	8.15062	0	0	0	0	0	0	16.733	0	16.025	0	0
ENSG00000249638	CTD-2296D1.3		5	7363092	7364644	-1	processed_transcript	0	19.8472	0	0	0	0	9.81849	0	0	0	0	0	9.24932	0	0	0	0	0	0	0	0	0	0	10.4103	0	0	0	0	17.7576	0	0	0	19.2957	0	0	0	0	0	0	0	11.2372	9.94036
ENSG00000250121	AC017116.1		7	44059560	44065967	1	lincRNA	0	0	0	0	0	0	0	0	0	0	0	15.5874	0	8.61906	0	0	0	0	0	0	0	0	0	0	0	0	0	0	0	0	0	27.0922	0	0	0	0	0	0	0	0	11.2372	0
ENSG00000246263	KB-431C1.4		8	103251622	103265561	1	processed_transcript	0	0	0	0	0	0	0	0	0	0	0	0	0	0	0	0	0	0	0	0	0	0	0	0	0	0	0	0	0	0	0	0	0	0	0	0	0	0	0	8.0125	0	0
ENSG00000251311	RP11-249M12.2		5	116078687	116097905	-1	processed_transcript	0	0	0	0	0	0	6.54566	13.1714	0	0	0	0	0	0	0	0	0	0	0	0	10.0061	0	0	0	0	0	0	0	0	0	0	0	0	11.8944	0	0	0	33.4661	0	0	0	0
ENSG00000236107	AC010127.3		2	166938041	167158294	1	processed_transcript	16.2551	0	0	0	0	0	3.27283	13.1714	0	0	0	0	9.24932	0	9.76191	0	0	9.23259	0	0	0	0	9.10034	0	0	0	0	0	0	0	0	0	0	0	0	0	8.30351	0	0	0	0	0
ENSG00000249722	CTC-430J12.2		5	173756615	173757506	1	processed_transcript	0	0	10.612	0	13.7982	0	6.54566	13.1714	0	0	0	0	9.24932	0	0	0	0	0	0	0	0	0	0	0	0	16.8445	0	0	0	0	0	0	0	0	0	0	0	0	0	0	0	0
ENSG00000233997	AP000475.2		21	23119293	23169735	1	processed_transcript	0	0	0	0	0	0	6.54566	0	17.4689	0	0	7.79369	0	0	0	0	0	0	0	0	0	0	9.10034	0	0	25.2668	0	0	0	14.5743	0	13.5461	0	11.8944	0	0	0	0	0	0	0	0
ENSG00000250592	RP11-39E3.3		3	130618258	130648820	-1	processed_transcript	0	0	0	0	0	0	0	0	0	0	0	0	0	0	9.76191	0	0	0	0	0	0	0	0	0	0	0	0	0	0	29.1486	0	0	0	0	0	0	0	0	0	0	0	0
ENSG00000234665	RP11-262H14.3		9	66523532	66553911	-1	lincRNA	0	0	0	16.0126	13.7982	0	0	0	0	0	18.8173	31.1747	0	0	0	0	0	0	0	0	0	0	9.10034	0	0	16.8445	0	0	0	0	0	13.5461	0	0	0	0	0	16.733	0	8.0125	0	0
ENSG00000235139	AC003984.1		7	84161792	84213638	1	processed_transcript	0	0	0	0	0	0	0	0	0	0	0	0	9.24932	0	9.76191	22.5815	0	0	0	0	0	0	0	0	0	0	0	0	0	14.5743	8.15062	0	0	0	0	0	0	0	0	16.025	0	0
ENSG00000234715	CTB-107G13.1		7	103085654	103154454	1	lincRNA	0	0	0	0	13.7982	0	0	0	17.4689	0	0	0	9.24932	8.61906	9.76191	0	9.98422	0	0	19.416	0	19.39	0	0	0	8.42226	0	0	0	0	0	13.5461	0	0	0	0	0	0	0	8.0125	0	0
ENSG00000230068	RP1-224A6.6		1	22385690	22390692	1	processed_transcript	0	0	10.612	0	27.5965	0	0	0	0	0	0	7.79369	0	0	0	11.2908	0	0	0	9.70798	10.0061	0	9.10034	10.4103	9.34737	0	0	0	0	0	0	0	0	0	13.2663	0	0	0	0	0	0	0
ENSG00000233643	RP11-491H19.1		10	63541514	63581004	-1	processed_transcript	0	0	0	0	0	0	0	0	0	0	0	0	0	0	0	0	0	0	0	0	10.0061	0	9.10034	0	9.34737	0	0	0	0	0	0	0	0	0	13.2663	19.1611	0	0	0	0	0	0
ENSG00000235399	RP11-204P2.3		6	137316307	137320641	1	processed_transcript	0	0	0	0	0	0	0	0	0	0	9.40867	0	0	0	0	0	0	9.23259	0	0	0	0	0	0	0	0	0	0	0	0	0	0	0	0	0	19.1611	0	0	14.4957	0	0	0
ENSG00000254721	RP11-805J14.5		11	70052397	70053496	-1	processed_transcript	16.2551	0	0	0	13.7982	0	6.54566	0	0	0	0	0	0	0	0	0	0	0	0	0	0	0	0	10.4103	0	0	9.31584	0	0	0	8.15062	0	0	0	0	0	0	16.733	0	8.0125	0	0
ENSG00000225730	RP3-365O12.2		6	46871208	46876815	1	processed_transcript	0	0	0	16.0126	0	0	0	0	0	0	0	0	0	0	19.5238	0	0	0	0	0	0	0	0	10.4103	9.34737	0	9.31584	0	0	0	0	0	0	11.8944	0	0	0	0	0	0	0	0
ENSG00000248890	RP11-291L15.2		4	145564074	145582509	-1	lincRNA	0	0	0	0	0	0	3.27283	0	0	0	0	0	0	0	19.5238	0	9.98422	9.23259	0	19.416	0	19.39	0	0	0	0	0	0	0	0	0	0	0	0	0	0	0	0	0	0	0	9.94036
ENSG00000239523	RP11-202D20.1		3	123304389	123363415	1	lincRNA	0	0	0	0	13.7982	0	6.54566	0	0	9.45501	18.8173	15.5874	9.24932	0	0	0	0	9.23259	9.27437	9.70798	0	0	0	0	0	0	27.9475	16.0326	0	0	16.3012	13.5461	0	0	0	0	0	0	0	8.0125	0	0
ENSG00000180422	NCRNA00304	non-protein coding RNA 304 [Source:HGNC Symbol;Acc:26713]	16	89225628	89230083	1	processed_transcript	0	0	0	0	0	0	0	0	8.73446	9.45501	9.40867	0	9.24932	8.61906	0	0	0	0	9.27437	0	10.0061	0	9.10034	0	9.34737	0	18.6317	0	0	0	8.15062	0	0	11.8944	0	0	0	0	0	0	0	0
ENSG00000225666	AC005534.9		7	156461646	156469257	-1	processed_transcript	0	0	10.612	0	0	0	0	13.1714	0	0	0	0	0	0	9.76191	0	0	0	0	0	0	38.78	0	0	0	0	9.31584	0	0	0	0	0	0	0	0	0	0	0	0	0	0	0
ENSG00000251324	RP11-79P5.5		5	72750012	72768721	-1	processed_transcript	0	0	0	16.0126	41.3947	25.7885	3.27283	0	0	0	0	0	0	0	0	0	0	0	0	0	0	19.39	0	10.4103	0	0	0	0	0	0	0	0	0	0	0	0	0	0	0	0	0	0
ENSG00000231883	RP1-297M16.2		6	151517816	151518773	-1	processed_transcript	0	0	0	0	0	0	0	0	0	0	9.40867	7.79369	0	0	0	0	0	0	0	0	0	0	0	0	0	0	0	0	0	0	0	0	0	0	0	0	0	0	0	0	0	0
ENSG00000251629	RP11-774D14.1		5	20611949	20937800	1	processed_transcript	0	0	10.612	0	0	0	0	0	0	0	0	15.5874	0	8.61906	0	0	0	0	0	0	0	0	0	0	0	0	0	16.0326	0	0	8.15062	0	0	0	0	0	8.30351	16.733	0	0	0	0
ENSG00000225877	AC004603.4		19	43326015	43331030	1	processed_transcript	0	0	10.612	0	0	0	3.27283	39.5142	0	0	0	0	9.24932	0	0	0	9.98422	0	0	0	0	19.39	0	0	9.34737	0	0	0	0	0	0	0	0	0	0	19.1611	0	0	0	0	0	0
ENSG00000225172	RP11-16L9.2		1	198952450	198954529	1	processed_transcript	0	0	0	16.0126	0	0	6.54566	0	0	0	0	0	0	8.61906	0	11.2908	19.9684	0	0	0	0	0	0	10.4103	0	8.42226	0	0	0	0	0	0	0	0	0	0	8.30351	0	0	8.0125	0	9.94036
ENSG00000250388	AC004510.1		19	15940172	15946228	-1	lincRNA	0	0	0	0	0	12.8942	3.27283	0	0	9.45501	9.40867	0	9.24932	8.61906	0	0	0	0	0	0	0	0	9.10034	0	0	0	9.31584	0	0	0	8.15062	0	19.2957	11.8944	0	0	0	0	0	0	0	0
ENSG00000241098	RP11-139K4.1		3	182164758	182204152	-1	processed_transcript	0	0	0	0	0	0	3.27283	0	8.73446	0	0	0	9.24932	8.61906	0	0	0	0	0	9.70798	0	0	9.10034	0	0	0	0	0	0	0	8.15062	13.5461	0	11.8944	13.2663	0	0	0	0	0	0	0
ENSG00000251049	RP11-685F15.1		4	58462106	58472038	-1	processed_transcript	0	0	0	0	0	0	3.27283	0	0	0	9.40867	0	0	0	0	0	0	9.23259	0	0	10.0061	0	0	0	0	0	0	0	0	0	0	0	0	11.8944	0	0	0	0	0	0	0	0
ENSG00000248595	AC104117.1		5	178365678	178368084	-1	lincRNA	0	0	10.612	0	0	0	3.27283	13.1714	0	9.45501	0	0	0	0	19.5238	11.2908	0	0	0	0	0	0	9.10034	0	0	0	0	0	0	0	0	0	0	0	0	0	0	0	0	0	0	0
ENSG00000212766	NCRNA00277	non-protein coding RNA 277 [Source:HGNC Symbol;Acc:26596]	15	69365266	69388147	1	lincRNA	0	0	10.612	0	0	0	0	0	0	0	0	0	0	0	9.76191	0	0	0	0	0	0	0	0	0	0	8.42226	0	0	0	0	0	0	0	0	0	0	0	0	0	0	0	0
ENSG00000247586	AC021752.1		15	51132073	51200796	-1	lincRNA	0	0	0	0	0	0	0	0	0	9.45501	0	0	9.24932	0	0	11.2908	0	0	0	0	10.0061	0	0	10.4103	0	16.8445	0	0	0	0	0	0	0	0	0	0	0	0	0	0	0	0
ENSG00000176395	CEACAM20	carcinoembryonic antigen-related cell adhesion molecule 20 [Source:HGNC Symbol;Acc:24879]	19	45005729	45033811	-1	processed_transcript	0	0	0	0	0	0	0	0	0	0	9.40867	7.79369	0	0	0	11.2908	0	0	0	0	0	0	0	0	0	0	0	0	0	0	0	0	0	0	0	0	0	0	0	0	0	0
ENSG00000244997	AC020928.1		19	37264055	37267978	1	lincRNA	0	0	0	0	0	0	6.54566	0	0	0	9.40867	0	0	0	0	0	0	9.23259	0	0	0	0	0	0	0	0	0	0	17.7576	0	0	0	0	0	0	0	0	0	0	0	0	0
ENSG00000177133	RP1-163G9.1		1	2976179	2985001	-1	processed_transcript	0	0	0	0	0	0	3.27283	0	0	0	0	0	0	0	0	0	0	0	0	0	0	0	0	0	0	8.42226	0	0	0	0	8.15062	0	0	0	0	0	0	0	0	0	0	0
ENSG00000224794	RP3-333H23.8		22	39688993	39691568	1	processed_transcript	0	0	10.612	0	0	0	0	0	0	0	0	0	0	0	0	0	0	0	0	0	0	0	0	10.4103	0	8.42226	9.31584	0	0	0	0	0	0	11.8944	0	0	0	16.733	14.4957	0	0	0
ENSG00000224413	AP001476.2		21	47456966	47459721	1	processed_transcript	0	0	0	0	0	0	0	0	0	0	0	0	0	0	0	0	0	0	0	0	0	0	0	0	0	0	0	0	0	0	0	0	0	0	0	0	8.30351	0	0	8.0125	0	0
ENSG00000238184	AC129929.5		11	2349979	2399222	-1	processed_transcript	0	0	0	0	0	0	0	0	0	0	0	0	9.24932	0	0	0	0	0	0	0	10.0061	0	0	0	9.34737	0	9.31584	0	0	29.1486	0	0	0	0	0	0	8.30351	0	0	0	11.2372	0
ENSG00000226484	RP11-87M18.2		X	36383741	36458375	-1	processed_transcript	0	0	0	0	0	12.8942	0	0	0	0	0	0	0	8.61906	9.76191	0	0	0	0	9.70798	0	0	0	0	0	8.42226	0	0	0	0	0	0	0	11.8944	0	0	0	0	0	0	0	9.94036
ENSG00000224984	RP11-524H19.2		6	54704916	54705653	-1	processed_transcript	0	0	10.612	0	0	12.8942	3.27283	0	0	0	18.8173	0	9.24932	0	9.76191	0	19.9684	9.23259	9.27437	0	0	0	0	0	0	8.42226	27.9475	0	0	0	8.15062	0	0	0	0	0	8.30351	0	14.4957	0	0	0
ENSG00000254868	CTD-2058B24.1		14	38080456	38510647	1	processed_transcript	0	0	0	0	0	0	0	0	0	0	0	0	0	0	0	0	9.98422	0	0	0	0	0	0	0	0	0	0	0	17.7576	0	8.15062	0	0	0	0	0	0	0	0	0	0	9.94036
ENSG00000226913	RP11-949J7.7		3	49586739	49591799	-1	lincRNA	16.2551	0	10.612	0	0	0	3.27283	0	0	0	0	0	0	0	9.76191	0	9.98422	0	0	0	0	0	0	0	0	0	0	0	17.7576	0	8.15062	0	0	0	0	0	0	0	0	0	0	0
ENSG00000253628	RP11-536N17.1		5	172243624	172246961	1	processed_transcript	0	0	21.224	0	0	0	6.54566	0	8.73446	9.45501	0	7.79369	0	0	9.76191	0	9.98422	0	0	0	0	0	0	0	0	0	18.6317	0	0	0	0	0	0	11.8944	0	0	0	0	0	8.0125	0	0
ENSG00000234464	RP11-136B18.2		1	238439337	238450316	1	processed_transcript	0	0	0	0	0	0	0	0	17.4689	0	0	0	0	0	0	0	0	0	0	0	10.0061	0	0	0	0	0	0	0	0	0	8.15062	0	0	0	0	0	0	0	0	0	0	0
ENSG00000232468	AL022069.1		6	166756132	166764957	1	lincRNA	0	0	0	0	13.7982	0	0	0	0	0	0	0	9.24932	0	0	0	0	0	0	0	0	0	0	0	0	16.8445	0	16.0326	0	0	0	0	0	0	0	0	0	16.733	0	8.0125	11.2372	0
ENSG00000223631	AC073869.19		2	132160474	132166622	1	processed_transcript	0	19.8472	0	0	0	0	0	0	0	0	0	0	9.24932	0	0	0	9.98422	0	0	0	0	0	0	0	0	8.42226	18.6317	0	0	14.5743	0	0	0	0	0	0	0	0	14.4957	0	0	0
ENSG00000204929	AC074391.1		2	65663864	66126649	1	lincRNA	0	0	0	0	13.7982	12.8942	6.54566	0	0	18.91	9.40867	7.79369	18.4986	0	0	11.2908	0	0	0	0	0	19.39	0	0	18.6947	8.42226	9.31584	0	17.7576	29.1486	8.15062	0	0	0	0	0	8.30351	0	0	0	0	9.94036
ENSG00000227599	RP4-753D4.2		20	41597383	41600132	1	processed_transcript	0	0	0	16.0126	0	0	6.54566	13.1714	0	18.91	0	0	27.748	8.61906	0	0	0	0	0	0	0	38.78	9.10034	10.4103	0	8.42226	9.31584	0	0	0	0	0	0	0	0	0	0	0	14.4957	0	0	9.94036
ENSG00000239454	RP11-508O18.1		3	74048956	74054760	1	processed_transcript	0	0	0	0	0	0	0	0	0	0	9.40867	0	0	8.61906	0	0	0	0	0	9.70798	0	0	0	0	0	8.42226	0	0	0	0	8.15062	0	19.2957	0	0	0	0	0	28.9914	0	0	0
ENSG00000241369	RP11-10O22.2		3	162845711	163079351	-1	processed_transcript	0	0	0	0	13.7982	0	3.27283	0	0	0	0	0	0	0	0	0	0	0	0	0	0	0	0	0	9.34737	0	9.31584	0	0	0	0	0	0	0	0	0	0	0	0	0	0	0
ENSG00000233429	HOTAIRM1	HOXA transcript antisense RNA, myeloid-specific 1 (non-protein coding) [Source:HGNC Symbol;Acc:37117]	7	27135266	27139773	1	processed_transcript	65.0206	0	0	0	0	0	0	0	0	0	0	0	0	0	0	0	0	0	0	0	0	0	0	0	0	0	0	0	0	0	8.15062	0	0	0	13.2663	0	16.607	0	0	0	0	0
ENSG00000253199	RP11-421P23.1		8	20831308	20852630	1	processed_transcript	0	0	0	0	0	0	0	0	0	0	0	0	0	0	0	0	0	0	0	0	0	0	0	0	0	0	0	0	0	0	0	0	0	0	0	0	0	0	0	0	0	0
ENSG00000250131	RP11-130F10.1		4	178366133	178598280	1	processed_transcript	0	19.8472	0	0	0	0	3.27283	0	0	0	0	0	18.4986	0	0	0	0	9.23259	0	0	10.0061	19.39	9.10034	0	0	0	0	0	0	0	0	0	0	0	0	0	0	0	0	0	0	0
ENSG00000224119	AP001271.5		11	70412492	70417428	-1	processed_transcript	0	19.8472	10.612	16.0126	0	12.8942	26.1826	0	0	9.45501	0	0	0	8.61906	9.76191	11.2908	0	0	9.27437	0	0	0	9.10034	0	0	8.42226	0	0	0	0	16.3012	13.5461	0	0	0	0	0	0	0	0	0	0
ENSG00000227734	RP11-49L2.1		10	19579152	19580409	-1	processed_transcript	0	59.5415	0	0	0	0	3.27283	0	0	0	9.40867	0	9.24932	0	0	0	19.9684	9.23259	0	0	0	0	0	0	0	0	9.31584	0	0	0	0	0	0	0	0	0	8.30351	16.733	0	0	0	0
ENSG00000236423	RP13-15E13.1	similar to hCG1815312 (LOC100133612), non-coding RNA [Source:RefSeq DNA;Acc:NR_024455]	1	3816936	3833789	1	lincRNA	0	0	0	0	0	25.7885	6.54566	0	8.73446	18.91	0	0	9.24932	0	0	11.2908	0	0	0	0	10.0061	19.39	0	0	9.34737	8.42226	0	0	0	0	0	0	0	0	0	0	8.30351	16.733	14.4957	0	0	9.94036
ENSG00000225037	RP11-393H10.4		X	20158086	20158562	1	processed_transcript	0	0	0	0	0	0	0	0	0	0	9.40867	0	9.24932	0	0	11.2908	0	9.23259	9.27437	9.70798	10.0061	0	0	0	0	0	9.31584	0	0	0	0	0	0	11.8944	0	0	0	0	0	8.0125	0	0
ENSG00000228437	RP11-400N13.2		1	222139683	222158306	1	processed_transcript	0	0	0	0	0	0	0	0	8.73446	0	0	0	0	0	0	0	9.98422	0	0	9.70798	0	0	0	0	9.34737	0	0	0	0	0	8.15062	0	0	0	0	0	0	0	0	0	11.2372	0
ENSG00000224152	AC009506.1		2	160471807	160473593	1	lincRNA	0	0	0	0	0	0	0	0	0	9.45501	0	7.79369	0	0	0	0	0	0	0	0	10.0061	0	0	0	9.34737	8.42226	0	0	0	0	0	0	0	0	0	0	0	0	0	0	0	9.94036
ENSG00000230991	AC092625.1		2	155822025	155824515	-1	processed_transcript	0	0	0	0	0	0	0	0	0	9.45501	0	0	0	0	0	0	0	0	0	0	0	0	9.10034	0	0	0	0	0	0	0	0	13.5461	0	0	0	0	0	0	0	0	0	0
ENSG00000248630	AC132872.4		17	80172103	80175228	-1	lincRNA	0	19.8472	0	0	0	0	6.54566	0	0	0	0	0	0	0	0	0	0	0	0	0	10.0061	19.39	0	0	0	0	0	0	0	0	8.15062	13.5461	0	0	0	0	0	0	0	0	11.2372	0
ENSG00000251002	AE000661.37		14	22849083	22951948	-1	lincRNA	0	0	0	0	0	12.8942	3.27283	0	0	0	0	0	0	8.61906	9.76191	0	9.98422	0	37.0975	0	0	0	18.2007	10.4103	9.34737	8.42226	9.31584	0	0	0	0	0	0	0	0	19.1611	16.607	0	14.4957	8.0125	0	9.94036
ENSG00000250854	CTD-2188H20.1		5	52965911	52968075	-1	processed_transcript	0	0	0	0	0	12.8942	3.27283	0	0	9.45501	9.40867	0	0	8.61906	9.76191	0	0	0	0	9.70798	10.0061	0	0	0	0	0	9.31584	0	0	0	0	0	0	0	0	0	0	0	0	0	0	0
ENSG00000251497	RP11-197N18.7		12	123565931	123569291	1	lincRNA	0	0	0	0	0	0	3.27283	0	0	0	0	0	0	0	0	11.2908	0	0	0	0	0	0	0	0	0	0	0	0	0	0	0	0	0	0	0	0	0	0	0	0	0	0
ENSG00000236393	RP11-320G24.1		X	40122170	40146973	1	processed_transcript	0	19.8472	0	0	0	0	3.27283	0	0	9.45501	0	0	0	8.61906	0	0	19.9684	0	9.27437	19.416	0	0	9.10034	0	0	0	9.31584	0	17.7576	0	0	0	0	0	0	0	24.9105	0	14.4957	0	22.4744	9.94036
ENSG00000254266	RP11-594N15.2		8	79338338	79470738	-1	processed_transcript	0	0	10.612	0	0	25.7885	0	0	0	0	0	0	0	8.61906	0	22.5815	0	0	9.27437	9.70798	0	0	0	0	0	8.42226	9.31584	0	0	0	0	13.5461	0	0	0	0	8.30351	0	0	8.0125	0	0
ENSG00000223701	RP11-244K5.1		6	150211239	150240644	1	processed_transcript	0	0	10.612	0	0	0	0	0	0	0	0	0	0	0	0	0	0	0	0	0	0	0	0	20.8205	0	8.42226	0	0	0	29.1486	0	13.5461	0	11.8944	0	0	0	0	0	8.0125	0	0
ENSG00000255145	RP11-60I3.5		9	102648608	102668883	-1	processed_transcript	0	0	0	0	0	0	0	0	8.73446	0	0	15.5874	9.24932	8.61906	0	11.2908	0	0	0	0	0	0	9.10034	10.4103	0	0	0	0	0	0	0	0	19.2957	11.8944	0	0	0	16.733	0	0	0	19.8807
ENSG00000213742	RP4-694B14.5		20	25604681	25658710	1	processed_transcript	0	0	0	0	0	0	6.54566	0	17.4689	0	0	0	9.24932	0	29.2857	11.2908	0	0	9.27437	0	0	0	0	0	0	0	18.6317	0	0	0	0	0	0	0	0	0	0	0	0	0	0	0
ENSG00000249695	RP11-598F7.4		12	246577	258335	-1	processed_transcript	16.2551	0	0	0	0	0	0	0	0	0	0	0	0	0	0	11.2908	0	18.4652	0	0	0	0	0	0	0	0	0	0	0	0	8.15062	0	0	0	0	0	8.30351	16.733	0	0	0	0
ENSG00000248540	AC010931.2		15	74418714	74421619	-1	lincRNA	0	0	0	0	0	25.7885	3.27283	0	0	0	0	0	0	0	0	0	0	0	0	0	0	0	0	0	0	0	0	0	0	0	16.3012	0	0	0	0	0	0	0	0	0	0	0
ENSG00000236709	RP11-40C6.3		9	90168369	90169374	1	processed_transcript	0	0	0	0	0	0	0	0	8.73446	9.45501	0	0	0	0	0	22.5815	0	0	0	0	0	0	0	0	0	0	0	0	0	14.5743	8.15062	0	0	11.8944	0	0	0	0	0	0	0	9.94036
ENSG00000248683	AC026271.1		17	18573265	18576264	1	lincRNA	0	0	0	0	0	0	0	0	0	0	9.40867	7.79369	0	0	0	0	9.98422	0	0	0	0	19.39	0	0	0	0	9.31584	0	0	0	0	0	0	0	0	0	0	0	0	0	0	0
ENSG00000228735	GS1-18A18.2		7	54643745	54646487	-1	processed_transcript	0	0	0	0	0	0	0	0	17.4689	0	0	0	9.24932	0	0	0	19.9684	0	0	0	0	0	0	20.8205	18.6947	0	0	0	0	0	0	0	0	0	0	0	0	0	0	0	0	0
ENSG00000237125	RP11-471J12.1	Nbla00301 (NBLA00301), non-coding RNA [Source:RefSeq DNA;Acc:NR_003679]	4	174448421	174512475	1	processed_transcript	0	39.6944	0	0	0	0	6.54566	39.5142	0	0	0	0	0	0	0	0	0	0	0	0	0	0	0	0	0	0	0	0	0	14.5743	8.15062	0	0	0	13.2663	0	0	0	0	0	0	0
ENSG00000236095	RP11-49O14.2		9	97662711	97667036	1	processed_transcript	16.2551	0	0	0	0	0	0	0	0	9.45501	0	0	0	0	0	0	0	0	0	0	0	0	0	0	0	0	0	0	0	0	0	0	0	0	0	0	0	0	14.4957	0	0	0
ENSG00000205611	RP4-610C12.4		20	29513582	29521213	-1	processed_transcript	0	0	0	0	0	0	0	0	0	9.45501	0	0	9.24932	0	0	0	0	0	0	19.416	10.0061	0	18.2007	0	0	0	0	16.0326	17.7576	0	0	0	0	0	0	19.1611	8.30351	0	14.4957	8.0125	11.2372	29.8211
ENSG00000237286	AC004906.3		7	2983669	2986725	1	processed_transcript	0	0	0	0	0	0	0	0	17.4689	9.45501	56.452	7.79369	0	0	0	33.8723	0	0	0	9.70798	10.0061	0	9.10034	0	18.6947	8.42226	0	16.0326	0	0	8.15062	0	0	0	0	0	24.9105	0	0	0	0	0
ENSG00000237819	AC002454.1		7	92465797	92546501	1	processed_transcript	16.2551	0	0	0	0	0	0	0	0	0	0	0	0	0	0	0	0	0	0	0	0	0	0	0	0	0	0	0	0	0	0	0	0	0	0	0	0	0	0	0	0	0
ENSG00000234859	AC003958.2		17	39558668	39581301	1	processed_transcript	0	0	0	0	0	0	0	0	0	0	0	0	0	0	0	0	0	0	0	0	0	0	0	0	0	0	0	0	0	0	8.15062	0	0	0	0	0	0	0	0	0	0	0
ENSG00000196566	RP11-57C13.3		10	89369920	89419760	-1	processed_transcript	0	0	0	16.0126	0	0	3.27283	0	0	0	0	0	9.24932	0	0	0	0	0	0	0	0	0	0	0	0	0	0	0	0	0	0	0	0	0	0	0	0	0	0	0	0	0
ENSG00000226852	RP1-212P9.2		1	29194087	29197779	1	processed_transcript	0	0	0	0	0	0	3.27283	0	0	9.45501	0	0	0	8.61906	0	0	0	0	0	0	0	0	9.10034	0	0	0	9.31584	0	0	0	0	0	0	0	0	0	0	0	0	0	0	0
ENSG00000235407	RP11-470L19.2		1	111030302	111032880	-1	processed_transcript	0	0	0	0	0	0	0	0	0	0	0	0	0	0	0	0	0	0	0	0	0	0	0	0	0	0	0	0	0	0	0	0	0	0	0	0	0	0	0	0	0	0
ENSG00000228106	RP11-452F19.3		1	222988364	223010726	1	processed_transcript	0	0	0	0	0	0	0	0	0	9.45501	0	7.79369	0	0	9.76191	0	0	0	18.5487	0	0	0	0	20.8205	0	0	0	0	0	0	0	0	0	0	0	0	8.30351	0	0	0	0	0
ENSG00000256164	RP11-264F23.3		12	4357931	4385350	-1	processed_transcript	0	0	0	0	0	0	6.54566	0	8.73446	9.45501	9.40867	7.79369	9.24932	0	9.76191	0	9.98422	0	9.27437	0	10.0061	19.39	9.10034	0	0	16.8445	9.31584	0	0	43.7229	0	0	19.2957	0	0	0	0	0	0	0	0	0
ENSG00000235271	RP1-90L6.3		22	27299255	27316574	1	processed_transcript	0	0	21.224	0	0	12.8942	0	0	0	0	0	0	9.24932	0	0	0	0	0	0	0	0	0	9.10034	0	0	0	0	0	0	14.5743	16.3012	13.5461	0	11.8944	13.2663	0	16.607	16.733	0	0	0	0
ENSG00000239235	AC008280.5		2	54197975	54307601	1	processed_transcript	0	19.8472	0	0	0	0	0	13.1714	0	0	0	0	9.24932	8.61906	0	0	0	0	9.27437	0	0	0	0	0	0	0	0	0	0	0	16.3012	0	0	0	0	0	0	0	14.4957	0	0	0
ENSG00000256299	RP11-989F5.3		12	131295366	131297167	-1	lincRNA	0	0	0	0	0	0	0	13.1714	0	0	0	0	0	0	19.5238	0	0	0	0	0	0	0	18.2007	0	0	0	0	0	0	0	0	0	0	0	0	0	8.30351	0	0	0	0	0
ENSG00000237414	RP11-321L2.2		9	23894988	23898054	-1	processed_transcript	0	0	0	0	0	0	0	0	0	0	0	7.79369	0	17.2381	0	0	0	0	0	0	0	0	0	0	0	0	0	0	0	0	0	0	0	0	13.2663	0	0	0	0	0	0	9.94036
ENSG00000249096	RP11-290F5.1		4	185286341	185291024	-1	processed_transcript	0	0	0	0	0	0	0	0	0	9.45501	0	7.79369	9.24932	0	0	11.2908	0	0	0	0	0	0	0	0	0	0	0	0	0	0	0	0	0	11.8944	0	0	0	0	0	0	0	0
ENSG00000229261	RP11-227H15.4		10	70975089	70992246	-1	lincRNA	0	0	0	0	0	0	6.54566	0	0	0	0	0	0	0	0	0	0	0	0	0	10.0061	19.39	0	10.4103	0	0	0	16.0326	0	0	0	27.0922	0	23.7889	0	0	0	0	0	16.025	0	0
ENSG00000236924	RP11-390F4.6		9	6645956	6670635	1	processed_transcript	0	0	0	0	0	0	3.27283	0	0	0	0	0	0	0	0	0	0	9.23259	0	9.70798	0	0	0	0	0	0	0	0	0	0	0	0	0	0	0	0	0	0	14.4957	0	0	0
ENSG00000224848	RP11-535M15.1		9	99449338	99483403	1	processed_transcript	0	0	0	0	0	12.8942	3.27283	13.1714	0	0	9.40867	0	0	0	0	0	0	0	0	0	0	0	0	0	0	0	0	0	0	14.5743	0	0	0	0	0	0	0	0	0	0	0	0
ENSG00000234492	RP11-462C24.1		4	109459346	109541616	-1	lincRNA	0	0	10.612	0	0	0	0	0	0	0	0	0	0	0	0	0	0	0	0	0	0	0	0	0	0	0	9.31584	0	0	14.5743	0	0	0	0	0	0	0	0	0	0	0	0
ENSG00000233633	AC093326.3		2	558204	578145	1	processed_transcript	0	0	10.612	0	0	0	0	26.3428	0	0	0	0	0	0	0	0	0	0	0	0	0	0	0	0	0	0	0	0	0	0	0	0	19.2957	0	0	0	0	0	14.4957	0	0	0
ENSG00000237992	AC010096.2		2	19675211	19688611	1	processed_transcript	0	0	0	0	0	0	0	0	0	0	0	0	0	0	0	0	0	0	0	0	10.0061	0	0	0	0	0	0	0	0	0	0	0	0	0	26.5326	0	0	0	0	0	0	0
ENSG00000204934	RP4-751H13.6		7	149564786	149577699	-1	lincRNA	0	0	0	0	0	0	0	0	0	0	0	0	0	0	0	0	0	9.23259	0	0	0	0	0	0	0	0	0	0	0	0	0	13.5461	0	0	0	0	0	0	0	0	0	0
ENSG00000232719	RP11-13J8.1		2	201966105	201967859	1	processed_transcript	0	0	0	16.0126	0	0	3.27283	0	0	0	0	0	0	8.61906	0	11.2908	0	0	0	0	0	0	0	0	0	0	0	0	17.7576	0	0	13.5461	0	0	0	0	0	0	0	8.0125	0	0
ENSG00000246990	AC022031.1		18	53443958	53448952	-1	lincRNA	0	19.8472	0	0	0	0	0	0	0	0	0	0	0	0	0	0	0	0	0	0	10.0061	0	0	0	0	0	0	0	0	0	0	0	0	0	0	0	0	0	0	0	0	0
ENSG00000226101	AC007461.2		17	70068474	70089622	1	processed_transcript	0	0	10.612	32.0251	0	12.8942	0	26.3428	0	18.91	0	38.9684	0	8.61906	9.76191	33.8723	0	0	0	9.70798	0	0	0	0	9.34737	16.8445	9.31584	16.0326	17.7576	0	0	0	0	11.8944	0	0	0	0	0	0	0	0
ENSG00000255438	CTD-2653D5.1		20	46306645	46315041	1	processed_transcript	0	0	0	0	0	0	0	0	0	0	0	0	0	0	0	0	0	0	0	0	0	0	0	0	0	0	0	0	0	0	0	0	0	0	0	0	0	0	0	0	0	0
ENSG00000247377	AC006213.1		19	44395957	44405957	-1	lincRNA	0	19.8472	10.612	0	0	0	3.27283	0	0	0	0	0	0	0	0	0	0	0	0	9.70798	10.0061	0	0	0	0	0	0	0	0	14.5743	0	0	0	0	0	19.1611	8.30351	0	0	0	0	9.94036
ENSG00000237037	RP4-669P10.18		22	42486937	42533614	1	processed_transcript	0	0	0	0	27.5965	12.8942	6.54566	13.1714	0	9.45501	0	0	9.24932	8.61906	0	0	0	0	9.27437	0	0	0	0	0	0	8.42226	0	0	0	0	8.15062	0	0	23.7889	0	0	0	0	0	0	0	19.8807
ENSG00000229299	RP4-583P15.10		20	62376040	62377309	1	processed_transcript	0	19.8472	0	0	0	0	0	0	0	0	0	0	18.4986	8.61906	0	0	0	0	0	0	0	0	0	0	0	8.42226	0	0	0	0	0	0	0	0	0	0	0	0	0	0	0	0
ENSG00000225611	RP11-70C1.1		3	42812104	42815127	1	processed_transcript	0	19.8472	0	0	0	0	3.27283	0	0	0	0	0	0	0	0	0	0	0	0	0	0	0	0	20.8205	18.6947	0	0	0	0	0	0	0	0	11.8944	13.2663	0	0	0	0	0	0	0
ENSG00000226053	RP5-1070A16.1		1	98676303	98738214	1	lincRNA	0	19.8472	0	0	0	0	16.3641	0	0	0	9.40867	0	0	0	0	0	0	0	9.27437	9.70798	0	0	0	0	0	0	0	0	0	0	0	0	0	0	0	0	0	16.733	0	0	0	9.94036
ENSG00000255801	RP11-561P12.5		12	8700957	8720209	-1	processed_transcript	0	0	0	0	0	0	6.54566	0	0	0	0	0	0	0	0	0	9.98422	0	9.27437	0	0	0	9.10034	0	9.34737	0	0	0	0	0	0	0	0	0	0	0	0	0	0	0	0	0
ENSG00000238063	RP11-329N22.1		1	38940868	38942156	1	processed_transcript	0	0	31.836	0	0	0	3.27283	13.1714	0	9.45501	0	0	27.748	8.61906	0	0	0	0	9.27437	0	0	0	27.301	0	0	8.42226	0	0	0	14.5743	0	0	0	11.8944	0	0	0	0	0	0	0	19.8807
ENSG00000236997	RP5-934G17.2		1	11882854	11883337	-1	processed_transcript	0	0	10.612	0	0	0	13.0913	0	0	0	0	0	9.24932	0	0	0	0	0	0	0	0	19.39	0	0	9.34737	0	0	0	0	0	0	0	0	0	0	0	0	0	0	0	0	0
ENSG00000238204	AC012354.4		2	45148216	45166338	-1	processed_transcript	0	0	0	0	0	0	0	0	0	0	0	7.79369	0	0	0	0	0	0	0	0	0	0	0	0	0	0	0	0	0	0	0	0	0	0	0	0	0	0	0	0	0	0
ENSG00000228035	RP4-663N10.1		1	115825655	115910693	1	processed_transcript	0	0	0	0	0	0	0	0	0	0	0	0	0	0	0	0	9.98422	0	9.27437	0	0	0	0	0	0	0	0	0	0	0	0	0	0	0	0	0	0	16.733	14.4957	0	0	0
ENSG00000249993	RP11-91K8.1		3	133148113	133174620	-1	processed_transcript	0	0	10.612	0	0	12.8942	0	0	8.73446	0	0	7.79369	9.24932	8.61906	0	11.2908	0	0	0	0	0	0	9.10034	10.4103	9.34737	0	9.31584	0	0	0	8.15062	0	0	23.7889	0	0	0	0	0	0	0	0
ENSG00000249375	RP11-1136L8.1		8	128698588	128746213	-1	lincRNA	0	19.8472	0	0	0	0	0	0	0	0	0	0	0	8.61906	0	0	9.98422	0	0	0	0	0	9.10034	0	9.34737	0	0	16.0326	0	0	0	0	0	0	0	0	0	0	0	0	0	0
ENSG00000232470	RP11-313D6.3		10	112629501	112631352	1	processed_transcript	0	39.6944	10.612	0	0	0	6.54566	0	0	0	0	0	0	0	0	0	0	0	9.27437	9.70798	20.0122	0	9.10034	0	0	8.42226	0	0	0	0	8.15062	27.0922	0	0	0	0	0	0	0	0	0	0
ENSG00000214934	CTD-2560E9.2		11	45168194	45236289	1	processed_transcript	0	0	0	0	0	0	0	0	0	0	9.40867	0	9.24932	0	0	0	0	0	0	0	0	0	0	10.4103	9.34737	0	9.31584	0	0	0	24.4519	0	0	0	0	0	0	0	0	0	0	0
ENSG00000228613	AC144450.1		2	1550437	1623885	-1	processed_transcript	0	0	0	0	0	0	0	0	8.73446	0	0	0	0	0	0	0	0	0	0	0	0	0	0	0	9.34737	0	0	0	0	0	0	0	0	11.8944	13.2663	0	0	0	0	0	0	0
ENSG00000204362	RP11-380J14.1		1	17516278	17524112	1	processed_transcript	0	0	0	0	0	0	0	0	0	0	0	0	0	8.61906	0	0	0	0	0	0	10.0061	0	0	0	0	0	0	0	0	0	8.15062	0	0	11.8944	0	0	0	0	0	0	0	0
ENSG00000237435	RP11-147C23.1		1	96403457	96488436	1	processed_transcript	0	0	0	0	0	0	0	13.1714	0	0	0	7.79369	0	0	0	0	0	0	0	0	10.0061	19.39	0	0	0	0	0	0	0	0	8.15062	0	0	0	0	0	0	0	0	0	0	0
ENSG00000229688	AC004741.3		7	16250113	16310229	1	lincRNA	0	0	0	0	0	0	3.27283	0	0	0	9.40867	0	9.24932	0	0	0	9.98422	0	0	0	10.0061	0	9.10034	0	0	0	18.6317	0	0	0	8.15062	0	0	0	0	0	0	0	14.4957	0	0	0
ENSG00000254235	RP11-115J16.1		8	9106927	9271224	1	processed_transcript	0	0	0	0	0	0	0	0	0	0	0	0	0	0	0	0	0	0	0	0	0	0	0	0	9.34737	0	9.31584	0	0	0	0	0	0	0	0	0	0	16.733	0	8.0125	0	0
ENSG00000223725	AC007879.5		2	208104588	208394519	-1	processed_transcript	0	0	0	16.0126	13.7982	12.8942	3.27283	0	17.4689	9.45501	9.40867	0	18.4986	0	0	11.2908	0	0	0	9.70798	0	0	18.2007	31.2308	9.34737	0	0	0	0	0	8.15062	13.5461	0	11.8944	0	0	8.30351	0	0	0	0	0
ENSG00000230733	AC092171.4		7	5515435	5519442	1	processed_transcript	0	0	0	0	0	0	0	0	0	0	0	7.79369	0	8.61906	0	0	0	9.23259	0	0	0	0	0	0	18.6947	0	9.31584	0	0	0	0	0	19.2957	11.8944	0	0	8.30351	0	0	0	0	0
ENSG00000236094	RP11-252M21.1		13	31456688	31457532	1	processed_transcript	0	0	0	0	13.7982	0	0	0	0	0	0	0	0	0	0	0	0	0	0	0	0	0	0	0	0	0	0	0	0	0	0	0	0	0	0	0	0	0	0	0	0	0
ENSG00000248788	AL162853.2		13	23429412	23490508	-1	lincRNA	0	0	0	0	0	12.8942	0	0	8.73446	9.45501	0	0	9.24932	8.61906	19.5238	0	19.9684	0	0	0	0	0	0	0	0	0	0	0	0	14.5743	0	0	0	0	13.2663	0	0	0	0	0	0	0
ENSG00000251045	CTC-321K16.4		5	134984273	134989624	-1	processed_transcript	16.2551	0	0	0	0	0	0	0	0	0	0	0	0	0	0	11.2908	0	0	0	0	0	19.39	0	10.4103	0	0	0	0	0	0	0	0	0	0	0	0	0	0	0	0	0	0
ENSG00000189238	RP11-173C20.1		12	127210816	127230798	1	lincRNA	0	0	0	0	0	0	3.27283	0	8.73446	0	9.40867	7.79369	0	0	0	0	0	0	0	0	0	0	9.10034	0	0	0	0	32.0652	0	0	0	27.0922	19.2957	11.8944	0	0	0	0	0	16.025	22.4744	0
ENSG00000224301	RP11-144G16.1		10	64883698	64885297	-1	processed_transcript	0	0	0	0	0	0	0	0	0	0	0	0	0	0	0	0	9.98422	0	9.27437	0	0	0	9.10034	10.4103	0	0	0	32.0652	0	0	0	0	0	0	0	0	0	0	0	0	11.2372	9.94036
ENSG00000233096	RP11-520A21.1		3	41012032	41013069	-1	processed_transcript	0	0	10.612	0	0	12.8942	0	0	0	0	9.40867	0	0	8.61906	0	11.2908	9.98422	0	0	0	0	0	9.10034	0	9.34737	0	9.31584	16.0326	0	0	0	0	0	0	13.2663	0	0	0	0	0	0	0
ENSG00000231980	AC011899.10		7	157820065	157823820	1	processed_transcript	0	0	0	32.0251	0	0	6.54566	0	0	0	0	7.79369	0	8.61906	0	0	0	0	0	0	10.0061	0	0	0	0	0	0	0	0	0	8.15062	0	38.5914	0	0	0	8.30351	0	0	0	0	0
ENSG00000254278	RP11-278I4.2		8	120075181	120081021	-1	processed_transcript	0	0	0	0	0	0	0	0	0	0	0	0	0	0	9.76191	0	0	0	0	0	0	0	0	0	0	0	0	0	0	0	0	0	0	0	0	0	0	0	0	0	0	0
ENSG00000239666	RP11-459F3.6		10	99625988	99631337	1	processed_transcript	0	19.8472	0	16.0126	0	0	32.7283	0	0	0	0	0	0	0	0	0	0	0	0	0	0	0	0	10.4103	0	8.42226	9.31584	0	17.7576	0	8.15062	0	0	11.8944	53.0652	0	8.30351	0	0	0	0	0
ENSG00000203739	RP11-296O14.3		1	173386932	173430501	-1	processed_transcript	0	0	0	0	13.7982	0	0	13.1714	0	0	0	0	0	8.61906	19.5238	0	0	0	0	0	0	19.39	9.10034	0	0	0	0	0	0	0	8.15062	13.5461	0	0	0	0	0	0	0	0	0	0
ENSG00000249859	PVT1	Pvt1 oncogene (non-protein coding) [Source:HGNC Symbol;Acc:9709]	8	128806779	129113499	1	lincRNA	0	0	0	0	0	0	0	0	0	0	0	0	0	0	0	0	0	0	0	0	10.0061	0	0	0	0	0	0	0	0	0	0	0	0	0	0	0	0	0	14.4957	0	0	0
ENSG00000242639	RP11-358L16.2		10	46088878	46090046	-1	processed_transcript	0	0	0	0	0	0	0	0	0	0	0	0	0	0	19.5238	0	0	9.23259	0	0	0	0	0	0	0	0	0	0	0	0	0	27.0922	0	0	0	0	0	0	0	8.0125	0	0
ENSG00000232900	RP4-697P8.3		20	10855981	10889920	-1	processed_transcript	16.2551	0	10.612	0	0	0	0	0	0	0	9.40867	7.79369	9.24932	0	0	0	0	9.23259	9.27437	9.70798	0	0	0	0	0	8.42226	0	0	0	14.5743	0	0	0	0	0	0	0	0	0	16.025	0	0
ENSG00000226856	AC093901.1		2	118889704	118943962	-1	processed_transcript	0	0	0	0	0	0	0	0	0	9.45501	0	0	0	25.8572	0	11.2908	0	0	0	0	20.0122	0	0	0	0	0	9.31584	0	0	0	0	0	0	11.8944	13.2663	19.1611	0	0	0	8.0125	0	0
ENSG00000232194	RP1-313L4.3		1	167789644	167790462	1	processed_transcript	0	0	0	0	0	0	0	0	17.4689	0	0	7.79369	0	0	0	0	0	9.23259	0	0	0	19.39	9.10034	0	0	0	0	0	0	0	0	0	0	0	0	0	0	0	14.4957	0	0	9.94036
ENSG00000249862	AC016205.1		18	36786888	37380282	-1	lincRNA	0	0	0	0	0	0	0	0	0	9.45501	0	0	0	0	0	0	0	0	0	9.70798	0	0	0	10.4103	0	0	0	0	0	0	0	0	0	0	13.2663	0	0	0	0	8.0125	0	0
ENSG00000226386	RP11-51B10.2		10	35104695	35105314	1	processed_transcript	0	0	0	0	13.7982	0	3.27283	0	0	0	9.40867	0	0	0	9.76191	0	0	18.4652	0	0	0	0	18.2007	10.4103	0	0	0	16.0326	0	0	0	0	19.2957	0	0	0	0	0	0	0	0	9.94036
ENSG00000226143	RP1-138B7.5		20	42178029	42179589	-1	processed_transcript	0	0	0	0	0	0	9.81849	0	0	0	0	7.79369	0	0	9.76191	0	0	0	0	0	0	0	9.10034	0	9.34737	8.42226	0	16.0326	0	0	0	0	0	0	0	0	0	0	0	0	11.2372	0
ENSG00000231532	AC022311.1		2	4675812	4703805	-1	processed_transcript	0	0	0	0	0	0	3.27283	13.1714	0	0	0	0	0	8.61906	9.76191	0	0	0	9.27437	0	10.0061	0	0	0	0	0	0	0	0	0	8.15062	0	0	11.8944	0	0	0	16.733	0	8.0125	0	0
ENSG00000228383	FAM197Y7	family with sequence similarity 197, Y-linked, member 7 [Source:HGNC Symbol;Acc:37469]	Y	9205412	9235047	-1	processed_transcript	0	0	0	0	165.579	12.8942	0	0	0	0	0	15.5874	0	8.61906	0	11.2908	0	0	0	0	0	0	0	10.4103	9.34737	0	0	0	0	14.5743	0	0	0	0	0	0	0	0	0	0	0	9.94036
ENSG00000189149	NCRNA00169	non-protein coding RNA 169 [Source:HGNC Symbol;Acc:34405]	16	21312170	21329912	1	lincRNA	0	0	0	0	0	0	0	26.3428	8.73446	0	0	0	0	0	0	0	0	0	0	9.70798	0	19.39	0	0	0	8.42226	0	0	0	0	0	0	0	0	0	0	0	0	0	0	0	0
ENSG00000253167	RP11-6D1.5		8	126052926	126057231	1	processed_transcript	0	0	10.612	0	0	12.8942	3.27283	0	0	0	9.40867	7.79369	0	8.61906	0	0	0	0	0	0	0	0	0	10.4103	0	0	0	0	0	0	0	0	0	11.8944	0	0	0	33.4661	0	0	0	0
ENSG00000230471	LA16c-2F2.8		22	16373081	16377055	1	processed_transcript	0	0	0	16.0126	0	0	9.81849	0	8.73446	0	0	0	0	0	0	0	0	0	9.27437	0	0	0	9.10034	0	0	0	0	0	0	0	0	0	0	0	0	0	0	0	14.4957	0	0	0
ENSG00000247993	RP11-79P5.2		5	72742184	72742811	1	processed_transcript	0	0	0	0	0	0	0	0	0	0	0	0	0	0	29.2857	0	9.98422	0	0	9.70798	0	0	0	0	0	0	0	0	0	0	0	0	0	0	0	0	0	0	0	0	11.2372	9.94036
ENSG00000244649	CTD-2377D24.6		17	46782565	46784708	1	processed_transcript	0	0	0	0	0	0	0	0	0	0	0	38.9684	0	8.61906	9.76191	0	0	9.23259	0	0	0	0	0	0	9.34737	0	9.31584	16.0326	0	29.1486	0	0	19.2957	0	0	0	0	0	0	0	0	0
ENSG00000255433	AP000479.1		11	56615954	56645554	1	processed_transcript	0	39.6944	0	0	0	12.8942	0	0	8.73446	9.45501	0	0	0	8.61906	19.5238	0	0	0	0	0	0	0	18.2007	0	0	0	0	0	0	0	0	13.5461	0	11.8944	0	0	0	0	14.4957	0	0	0
ENSG00000175699	C14orf48	chromosome 14 open reading frame 48 [Source:HGNC Symbol;Acc:19860]	14	94463616	94478040	1	lincRNA	0	0	0	0	0	0	6.54566	0	8.73446	9.45501	0	0	0	0	0	0	9.98422	0	0	0	30.0183	0	9.10034	0	0	8.42226	0	0	0	0	0	0	0	0	0	0	0	0	0	0	0	0
ENSG00000249451	RP11-94C24.6		17	48580773	48585689	-1	processed_transcript	0	0	10.612	0	0	0	0	13.1714	0	0	0	0	0	0	0	0	0	0	0	0	0	19.39	0	10.4103	0	0	0	0	0	0	0	0	0	0	0	0	0	0	0	0	0	0
ENSG00000236447	RP11-356D23.3		5	81287814	81288300	1	processed_transcript	0	0	0	0	0	0	0	0	0	0	0	0	0	0	0	0	0	0	0	0	0	0	0	0	0	0	0	0	0	0	0	0	0	0	0	0	0	16.733	0	0	0	0
ENSG00000235326	RP11-509J21.3		9	3674546	3691814	1	processed_transcript	0	0	0	0	0	12.8942	3.27283	26.3428	0	0	0	7.79369	0	0	39.0476	33.8723	0	0	0	0	0	19.39	0	10.4103	0	0	0	0	0	0	0	0	0	0	0	0	0	16.733	0	0	0	19.8807
ENSG00000249116	CTD-2194D22.3		5	1884080	1884763	1	processed_transcript	0	0	0	0	0	0	0	0	0	0	0	0	0	0	0	0	0	9.23259	0	0	0	0	0	0	0	0	0	0	0	0	0	0	0	0	0	0	0	0	0	0	0	19.8807
ENSG00000213468	RP11-453F18__B.1		X	130836678	130964671	-1	processed_transcript	0	0	0	0	0	0	3.27283	0	0	0	0	7.79369	0	0	0	0	0	0	0	0	0	38.78	9.10034	20.8205	0	0	0	0	0	0	0	0	0	0	0	0	0	0	14.4957	0	0	0
ENSG00000228189	RP13-60M5.2		9	91242111	91267075	-1	processed_transcript	0	0	0	16.0126	0	0	0	13.1714	0	9.45501	0	0	9.24932	0	0	11.2908	0	0	0	9.70798	0	0	0	0	0	0	0	0	0	0	0	0	0	0	0	0	0	0	0	0	11.2372	0
ENSG00000251088	RP11-325B23.2		3	97952495	98176742	1	processed_transcript	32.5103	0	0	0	0	0	6.54566	0	0	0	9.40867	15.5874	0	8.61906	0	0	0	9.23259	0	0	10.0061	0	0	0	9.34737	0	0	0	0	0	0	0	0	0	0	19.1611	8.30351	0	0	0	0	9.94036
ENSG00000225541	AC002480.5		7	22611226	22701411	-1	processed_transcript	0	0	0	0	0	0	0	0	0	0	9.40867	0	0	0	0	0	0	0	0	0	0	0	0	0	0	0	0	0	0	29.1486	8.15062	0	0	0	0	0	16.607	0	0	0	0	0
ENSG00000248045	AC022098.3		19	14247991	14282071	1	lincRNA	0	0	10.612	0	0	0	3.27283	0	0	0	9.40867	0	0	0	0	0	0	0	0	0	0	0	0	0	0	0	0	0	0	0	0	27.0922	19.2957	0	0	0	8.30351	0	0	0	0	0
ENSG00000226833	AC097724.3		2	28931819	28959071	-1	processed_transcript	16.2551	0	0	0	0	0	0	0	0	0	0	0	9.24932	0	0	0	0	9.23259	0	0	0	0	0	0	0	0	18.6317	0	0	0	8.15062	0	0	0	0	0	0	16.733	0	0	0	9.94036
ENSG00000231208	RP4-583P15.11		20	62439429	62447874	1	processed_transcript	0	0	0	0	0	0	0	0	0	0	0	15.5874	9.24932	0	9.76191	0	0	0	0	19.416	0	19.39	9.10034	0	0	0	0	0	0	0	0	0	0	0	0	0	0	0	0	0	0	0
ENSG00000255727	RP11-508P1.2		12	15154767	15159617	1	processed_transcript	16.2551	0	0	0	0	0	3.27283	0	8.73446	0	0	0	0	0	0	0	0	18.4652	0	0	0	19.39	0	0	0	0	0	0	0	0	0	0	0	0	0	0	8.30351	0	0	0	0	0
ENSG00000245070	AC068765.1		3	107149777	107182756	1	lincRNA	0	0	0	0	0	0	0	0	17.4689	0	0	0	0	0	9.76191	0	0	9.23259	0	0	0	0	0	20.8205	9.34737	0	0	0	0	0	0	0	0	0	0	0	0	0	0	0	0	9.94036
ENSG00000242557	RP11-316M1.11		1	151031995	151042801	-1	processed_transcript	0	0	0	0	13.7982	12.8942	0	0	8.73446	0	0	0	0	0	9.76191	0	9.98422	0	0	0	0	0	9.10034	0	0	0	0	0	0	0	8.15062	0	0	0	0	0	16.607	0	0	0	0	0
ENSG00000250763	RP11-974F13.6		5	69274357	69293569	1	processed_transcript	0	0	10.612	16.0126	0	0	0	13.1714	0	0	0	0	9.24932	0	9.76191	0	0	9.23259	0	0	0	19.39	0	10.4103	9.34737	0	0	0	0	0	0	0	0	0	0	0	0	0	0	0	0	0
ENSG00000250729	AL158035.1		6	112221562	112230481	-1	lincRNA	0	0	0	0	13.7982	0	0	0	8.73446	0	0	7.79369	9.24932	0	0	11.2908	0	9.23259	0	0	10.0061	0	0	0	18.6947	0	0	0	0	0	0	0	19.2957	0	0	0	8.30351	0	0	16.025	0	9.94036
ENSG00000231191	RP11-147I11.2		9	1041219	1042520	-1	processed_transcript	0	0	10.612	0	0	0	6.54566	0	0	0	0	7.79369	0	0	0	33.8723	0	0	0	0	0	0	9.10034	0	0	0	0	0	0	0	0	0	0	0	0	0	0	0	14.4957	0	0	0
ENSG00000254434	CTD-2555I5.1		11	80032664	80038955	-1	processed_transcript	0	0	10.612	0	0	0	0	0	0	0	0	0	0	8.61906	9.76191	11.2908	0	0	0	0	0	0	0	10.4103	0	0	0	0	17.7576	0	0	0	0	0	0	0	0	0	14.4957	8.0125	0	0
ENSG00000223403	AL132709.7		14	101536248	101539271	1	processed_transcript	0	19.8472	0	0	13.7982	0	3.27283	0	0	0	0	0	0	0	0	0	0	0	0	0	0	0	0	0	0	0	0	0	0	0	0	0	0	0	0	0	0	0	0	0	0	0
ENSG00000235461	RP5-928E24.2		X	84465712	84474704	1	processed_transcript	0	0	0	0	0	0	0	13.1714	0	0	0	0	0	0	0	0	0	0	0	9.70798	0	19.39	9.10034	0	9.34737	0	0	0	0	0	0	0	0	0	0	0	0	33.4661	0	0	11.2372	39.7614
ENSG00000198491	RP11-208N14.4		3	186914878	186925417	-1	processed_transcript	0	0	0	0	0	0	0	26.3428	0	0	0	0	0	0	9.76191	11.2908	0	0	18.5487	9.70798	0	0	0	0	9.34737	0	9.31584	0	0	0	0	0	0	0	0	0	0	0	28.9914	8.0125	0	0
ENSG00000245025	RP11-875O11.1		8	22842109	22876848	-1	lincRNA	0	0	10.612	0	0	25.7885	13.0913	0	8.73446	0	18.8173	7.79369	0	0	0	0	0	9.23259	0	0	10.0061	0	0	10.4103	0	0	0	0	0	14.5743	0	0	38.5914	0	0	0	8.30351	0	0	0	0	0
ENSG00000230153	AF003626.1		X	150084286	150089411	1	processed_transcript	0	0	10.612	0	0	0	3.27283	0	0	0	0	0	0	0	0	0	0	0	0	0	0	0	0	0	0	0	0	0	0	0	0	0	0	0	0	19.1611	8.30351	0	0	0	0	29.8211
ENSG00000230908	XXyac-YX60D10.1		20	23778778	23786300	1	processed_transcript	0	0	0	0	0	0	0	0	0	9.45501	9.40867	0	9.24932	0	0	0	0	0	0	0	0	0	9.10034	0	0	16.8445	9.31584	0	0	0	0	13.5461	0	0	0	0	0	0	0	0	0	0
ENSG00000253737	KB-1460A1.3		8	102151893	102153157	1	processed_transcript	0	0	31.836	16.0126	0	0	3.27283	13.1714	0	0	0	0	0	8.61906	0	0	0	0	0	0	0	0	0	0	0	0	0	0	0	0	8.15062	13.5461	0	0	0	0	8.30351	0	0	0	0	0
ENSG00000213373	AC100793.2		17	41026687	41050751	-1	lincRNA	0	0	0	0	0	0	0	13.1714	0	0	9.40867	0	0	0	9.76191	0	0	0	0	0	10.0061	19.39	0	10.4103	9.34737	0	0	0	0	0	0	0	0	0	0	0	0	0	0	0	0	0
ENSG00000229495	RP11-173D14.3		6	79519432	79523020	-1	processed_transcript	16.2551	0	0	0	0	0	0	0	0	0	0	0	0	0	0	0	0	0	0	0	0	19.39	0	0	0	0	0	0	0	0	0	0	0	0	0	0	0	0	0	0	0	0
ENSG00000215231	CTD-2247C11.3		5	5034472	5070117	1	processed_transcript	0	0	0	0	27.5965	0	3.27283	0	8.73446	9.45501	0	0	9.24932	0	0	0	0	0	0	0	0	19.39	0	10.4103	0	8.42226	0	0	0	0	0	13.5461	0	0	0	0	0	0	0	0	0	0
ENSG00000225112	RP11-295P9.6		10	13752415	13754054	1	processed_transcript	0	0	0	0	0	0	0	0	0	0	0	0	0	0	0	0	0	9.23259	0	0	10.0061	0	0	0	0	0	0	0	0	0	0	27.0922	0	11.8944	0	0	0	0	0	0	0	0
ENSG00000249349	CTC-384G19.1		5	84408160	84408574	-1	processed_transcript	0	0	0	0	0	0	0	0	0	0	0	7.79369	0	8.61906	19.5238	0	0	0	0	0	0	0	0	0	0	0	0	0	0	0	0	0	0	0	13.2663	0	0	0	0	0	0	0
ENSG00000234653	AC079117.1		2	77213091	77236917	1	processed_transcript	0	0	0	0	13.7982	12.8942	0	0	0	0	0	0	0	0	0	22.5815	0	0	9.27437	0	10.0061	0	9.10034	0	0	0	27.9475	0	0	0	0	0	0	0	13.2663	0	0	16.733	0	8.0125	0	0
ENSG00000227467	RP11-169D4.1		11	72281704	72284273	1	lincRNA	0	0	0	0	0	0	0	0	8.73446	0	0	7.79369	0	0	0	0	0	9.23259	0	9.70798	0	0	0	0	0	0	0	0	0	0	0	0	0	11.8944	0	0	0	0	0	0	0	0
ENSG00000245382	AC091588.1		18	19746859	19748929	-1	lincRNA	0	0	0	0	0	0	0	0	0	0	0	0	0	0	0	11.2908	0	0	0	0	0	0	0	0	0	0	9.31584	0	0	0	0	0	0	0	0	0	0	0	0	0	0	0
ENSG00000230433	RP1-20B11.2		6	524171	525581	1	processed_transcript	0	0	0	0	0	0	3.27283	13.1714	0	0	9.40867	0	0	0	0	0	0	0	0	9.70798	0	0	0	0	0	0	0	0	0	14.5743	0	0	0	0	0	0	0	0	0	0	0	0
ENSG00000249837	CTD-2325B11.1		4	125070532	125173199	-1	processed_transcript	0	0	10.612	16.0126	0	0	9.81849	0	0	0	0	0	0	0	0	0	0	0	0	0	0	19.39	0	10.4103	0	0	0	0	0	0	0	27.0922	0	0	13.2663	0	0	0	0	0	0	0
ENSG00000240990	HOXA11-AS1	HOXA11 antisense RNA 1 (non-protein coding) [Source:HGNC Symbol;Acc:24957]	7	27224137	27228912	1	processed_transcript	0	0	10.612	0	0	0	0	0	0	0	0	0	0	17.2381	0	0	0	9.23259	0	0	0	0	0	0	0	0	18.6317	0	0	0	8.15062	0	0	0	0	0	0	0	0	0	0	0
ENSG00000245538	AC126327.1		17	34897582	34900678	-1	lincRNA	0	0	0	0	0	0	3.27283	0	0	0	0	0	0	0	9.76191	0	0	0	0	0	0	19.39	0	0	0	16.8445	9.31584	0	0	0	0	0	0	0	0	0	0	16.733	0	0	0	0
ENSG00000232685	RP11-301J16.5		13	19582399	19589338	1	processed_transcript	0	0	0	0	0	0	0	0	0	0	0	0	0	0	0	0	0	0	0	0	0	0	0	20.8205	0	0	0	0	0	0	0	0	0	0	0	0	8.30351	0	0	0	0	0
ENSG00000198221	C6orf124	chromosome 6 open reading frame 124 [Source:HGNC Symbol;Acc:21236]	6	168224556	168227466	-1	lincRNA	0	0	0	0	0	12.8942	3.27283	0	0	0	0	0	0	0	0	11.2908	9.98422	0	0	0	0	0	0	0	0	0	0	0	0	14.5743	0	0	19.2957	0	0	0	0	0	14.4957	8.0125	0	9.94036
ENSG00000253608	RP11-770E5.1		8	49464127	49611069	1	processed_transcript	0	0	0	0	13.7982	0	0	0	0	0	0	0	0	0	0	0	0	9.23259	0	0	0	0	0	0	0	0	9.31584	0	0	0	0	0	0	0	0	0	0	0	14.4957	0	0	0
ENSG00000234793	AC114730.7		2	242694208	242695155	-1	processed_transcript	0	0	0	0	13.7982	0	0	0	0	9.45501	0	0	0	0	0	0	0	0	0	0	0	0	0	0	0	0	0	0	0	0	0	0	0	0	0	0	0	0	0	0	0	0
ENSG00000249359	RP11-374A4.1		5	21323945	21341484	-1	processed_transcript	0	0	0	0	0	0	0	13.1714	0	0	0	0	0	0	0	0	0	0	0	0	0	0	0	0	0	0	0	0	0	0	0	0	0	0	0	0	0	0	0	0	0	0
ENSG00000253321	RP11-61G23.2		5	89648854	89652426	-1	processed_transcript	0	0	0	0	0	0	0	0	0	0	0	0	0	0	0	0	0	0	0	0	0	0	0	0	0	0	0	0	17.7576	0	0	0	0	0	13.2663	0	0	0	0	0	0	0
ENSG00000215424	MCM3AP-AS1	MCM3AP antisense RNA 1 (non-protein coding) [Source:HGNC Symbol;Acc:16417]	21	47649145	47671615	1	lincRNA	0	0	0	0	0	0	6.54566	0	0	9.45501	9.40867	0	0	8.61906	0	11.2908	0	0	0	0	0	0	0	0	0	0	9.31584	0	0	0	0	0	0	0	0	19.1611	8.30351	0	14.4957	0	0	0
ENSG00000225263	RP11-138D23.2		13	67551564	67559908	1	processed_transcript	0	0	0	0	0	0	0	13.1714	0	0	0	0	0	0	0	0	0	0	0	0	0	0	0	0	0	0	0	0	0	0	0	0	0	0	0	0	0	0	14.4957	24.0375	0	0
ENSG00000237292	RP11-540K16.1		1	181143620	181151344	1	processed_transcript	0	0	0	0	0	0	0	0	0	0	9.40867	0	0	0	0	11.2908	0	0	0	0	0	0	0	0	0	8.42226	0	0	0	14.5743	16.3012	0	0	0	0	0	0	0	0	0	0	0
ENSG00000226985	RP11-142G7.2		X	13353360	13391753	1	processed_transcript	0	0	0	0	0	0	6.54566	0	0	0	0	0	0	8.61906	0	0	0	9.23259	0	0	0	0	0	0	0	8.42226	0	0	0	0	8.15062	0	0	0	0	0	0	0	0	0	0	0
ENSG00000234991	RP4-743D20.1		1	232447238	232448857	1	processed_transcript	0	19.8472	0	0	0	0	3.27283	13.1714	0	0	0	0	0	0	0	0	0	0	0	0	10.0061	19.39	0	0	0	0	0	0	0	0	0	0	0	0	0	0	0	0	0	0	0	0
ENSG00000249341	RP11-317M11.1		4	54525375	54603323	1	processed_transcript	0	0	0	0	0	0	0	0	0	0	0	0	0	0	0	0	0	0	0	0	0	0	0	0	0	0	0	0	0	0	0	0	0	0	0	0	0	0	0	0	0	0
ENSG00000182057	Z83851.3		22	42665759	42671202	1	processed_transcript	0	0	0	0	0	0	0	0	0	0	0	0	0	0	0	0	0	0	0	0	0	0	0	0	0	0	0	0	0	0	0	0	0	0	0	0	0	0	0	0	0	0
ENSG00000234647	RP11-503C24.4		6	168643618	168663261	1	processed_transcript	0	0	0	0	0	0	6.54566	0	0	0	0	0	0	0	9.76191	0	0	0	0	0	0	19.39	0	0	0	0	0	0	0	0	0	0	0	0	0	0	0	0	0	0	0	0
ENSG00000249574	AC226118.1		7	419325	422678	1	lincRNA	16.2551	0	0	0	0	0	3.27283	0	0	0	0	0	0	0	0	0	0	0	0	0	0	0	0	0	0	0	0	0	0	0	0	13.5461	0	0	0	0	0	0	0	0	0	0
ENSG00000247207	AC020928.2		19	37288420	37319003	1	lincRNA	0	0	0	0	13.7982	0	3.27283	0	0	0	0	0	0	0	0	0	0	0	9.27437	9.70798	0	19.39	9.10034	0	0	0	9.31584	0	0	0	8.15062	0	0	35.6833	0	0	8.30351	0	0	0	0	9.94036
ENSG00000254024	KB-1562D12.1		8	102473405	102504727	-1	processed_transcript	0	0	0	0	0	0	0	0	0	0	0	0	0	0	0	0	0	0	0	0	0	0	9.10034	0	0	0	0	0	0	0	0	0	0	0	0	0	0	0	0	0	0	0
ENSG00000235426	RP11-342M3.5		10	81142084	81169030	1	processed_transcript	0	0	10.612	16.0126	13.7982	0	0	0	0	0	9.40867	0	18.4986	0	0	22.5815	0	9.23259	27.8231	0	0	0	0	0	0	0	0	0	0	0	0	0	0	0	13.2663	0	0	0	0	0	0	0
ENSG00000249610	CTC-441N14.1		5	121490191	121491710	-1	processed_transcript	0	0	0	0	13.7982	0	0	0	0	0	0	0	0	0	0	0	0	0	0	0	0	0	0	10.4103	0	0	0	0	0	0	8.15062	0	0	11.8944	0	0	0	0	0	0	0	0
ENSG00000221817	RP11-137L10.6		10	75255283	75264940	1	processed_transcript	0	0	0	0	0	0	3.27283	0	0	9.45501	0	0	0	0	0	0	0	0	0	0	0	0	0	0	0	0	0	0	17.7576	0	8.15062	0	0	0	0	0	0	0	28.9914	0	0	0
ENSG00000243754	RP11-125K10.4		9	4860454	4885917	1	processed_transcript	0	0	0	16.0126	0	0	6.54566	13.1714	0	0	0	7.79369	9.24932	0	0	11.2908	0	0	0	0	0	0	0	10.4103	0	0	0	0	0	0	0	0	0	0	0	0	0	0	0	0	22.4744	0
ENSG00000232756	RP5-1185I7.1		7	77619701	77624488	1	processed_transcript	0	19.8472	0	0	0	0	6.54566	13.1714	0	0	0	0	0	0	0	0	0	0	0	9.70798	0	19.39	0	0	0	0	9.31584	0	0	0	8.15062	0	0	0	0	0	0	0	0	0	0	0
ENSG00000227704	RP1-266L20.4		6	170125600	170139088	1	processed_transcript	0	0	0	0	13.7982	0	9.81849	0	0	9.45501	0	0	0	0	0	0	0	0	0	0	0	0	0	0	0	0	0	0	0	0	0	0	0	0	0	0	0	0	0	0	0	9.94036
ENSG00000230288	RP11-519G16.1		15	45671395	45694520	-1	lincRNA	0	0	0	0	0	0	0	0	8.73446	9.45501	0	0	0	0	0	0	0	0	0	0	0	0	9.10034	0	0	0	0	16.0326	0	0	0	13.5461	0	0	0	19.1611	8.30351	0	0	0	0	9.94036
ENSG00000228742	RP5-884M6.1		7	106415457	106436010	1	processed_transcript	0	0	0	16.0126	0	0	6.54566	0	0	0	0	0	9.24932	0	9.76191	0	0	0	0	0	0	0	0	10.4103	0	0	9.31584	0	0	0	0	0	0	0	0	0	0	0	0	0	0	9.94036
ENSG00000245602	AC073548.1		19	47987539	47999639	1	lincRNA	0	0	0	16.0126	0	0	0	0	0	0	0	0	0	0	0	33.8723	0	0	0	9.70798	0	0	0	0	0	0	0	0	0	0	0	0	0	0	0	0	0	0	0	0	0	0
ENSG00000251443	RP11-113I22.1		5	33229841	33255659	1	processed_transcript	0	0	0	0	0	0	0	0	17.4689	0	9.40867	0	0	0	29.2857	0	0	0	0	0	10.0061	0	0	0	0	0	0	0	0	0	0	27.0922	0	11.8944	0	0	8.30351	0	0	16.025	0	0
ENSG00000224959	AC017002.2		2	112249520	112252388	-1	lincRNA	0	0	0	0	0	0	0	0	0	0	0	0	0	0	0	0	0	0	0	0	0	0	0	0	0	0	0	0	0	0	8.15062	0	0	0	0	0	0	0	0	0	0	0
ENSG00000237021	RP3-486I3.7		6	116575370	116576437	1	processed_transcript	16.2551	0	0	0	0	12.8942	0	0	8.73446	0	18.8173	0	0	0	0	0	0	0	9.27437	0	0	0	0	0	0	0	0	0	0	14.5743	8.15062	0	0	0	0	0	8.30351	0	0	0	0	0
ENSG00000225209	RP11-358M3.1		7	67485240	67497677	1	processed_transcript	0	0	0	0	0	0	0	0	0	9.45501	0	0	0	0	0	0	0	0	0	0	0	0	0	0	9.34737	0	9.31584	0	0	14.5743	0	0	0	0	0	0	0	0	0	8.0125	11.2372	0
ENSG00000254813	RP11-252C15.1		8	12623358	12668987	-1	processed_transcript	0	0	0	0	0	0	3.27283	0	0	0	0	0	0	0	0	11.2908	0	0	9.27437	0	0	0	9.10034	0	0	0	9.31584	0	0	14.5743	0	13.5461	0	0	0	0	8.30351	0	0	0	0	0
ENSG00000240185	AC008806.2		19	37957641	37960165	-1	processed_transcript	0	0	10.612	0	27.5965	0	0	0	8.73446	18.91	0	0	0	0	0	0	0	0	0	0	0	0	0	0	9.34737	8.42226	9.31584	0	0	0	0	0	0	0	0	0	0	0	0	0	0	0
ENSG00000236883	AP001615.9		21	43159533	43161468	1	processed_transcript	0	0	0	0	0	0	0	0	0	0	0	0	0	0	0	0	0	0	0	0	0	0	0	0	0	0	0	0	0	0	0	0	0	0	0	0	0	0	0	0	0	0
ENSG00000247329	AC145207.1		17	79885705	79888628	1	lincRNA	0	0	0	0	0	0	0	13.1714	0	0	0	0	0	0	0	11.2908	0	0	0	0	0	0	9.10034	0	0	0	0	0	0	0	0	0	0	0	0	0	0	0	0	0	0	0
ENSG00000231437	RP11-88H9.1		1	112533158	112541464	1	lincRNA	0	0	0	0	0	0	0	0	0	0	9.40867	0	0	0	9.76191	11.2908	0	9.23259	0	9.70798	0	19.39	0	10.4103	0	0	0	0	0	0	0	0	0	0	0	0	0	0	0	0	11.2372	0
ENSG00000248319	RP11-205M3.3		4	170838912	170897053	-1	processed_transcript	0	0	0	0	0	0	6.54566	0	0	0	0	0	0	0	0	22.5815	0	0	0	0	0	0	0	0	0	0	0	0	0	0	0	0	0	0	0	0	0	0	0	8.0125	0	0
ENSG00000255321	RP11-91I20.4		8	61464516	61465595	-1	processed_transcript	0	19.8472	0	0	0	0	0	0	0	0	0	0	0	0	0	0	0	0	0	0	0	0	0	0	0	0	0	0	0	29.1486	0	54.1844	19.2957	11.8944	13.2663	0	16.607	0	0	8.0125	0	0
ENSG00000245156	RP11-867G23.3		11	66037303	66045996	-1	lincRNA	0	0	0	0	0	0	6.54566	0	0	0	0	0	0	0	0	0	0	9.23259	9.27437	0	0	0	0	0	0	0	0	0	0	0	0	0	0	0	0	0	8.30351	0	0	0	0	0
ENSG00000233461	RP11-295G20.2		1	231658134	231664302	-1	processed_transcript	0	0	0	0	0	0	6.54566	0	17.4689	0	0	0	0	0	0	0	0	0	9.27437	0	0	0	9.10034	20.8205	0	8.42226	0	0	0	0	8.15062	0	19.2957	11.8944	0	0	8.30351	0	0	8.0125	0	9.94036
ENSG00000248428	CTC-551A13.1		5	110306650	110344598	-1	processed_transcript	0	0	0	0	0	0	0	0	0	9.45501	0	0	0	0	9.76191	11.2908	0	0	18.5487	0	0	0	9.10034	0	9.34737	0	0	0	0	0	0	0	0	0	13.2663	0	0	0	0	8.0125	0	0
ENSG00000256370	AL353660.1		13	74862164	74982939	1	lincRNA	0	0	0	0	0	0	0	0	0	9.45501	9.40867	0	0	0	0	0	0	9.23259	0	0	10.0061	0	0	0	0	8.42226	0	16.0326	0	14.5743	0	0	0	11.8944	13.2663	0	8.30351	0	0	0	0	0
ENSG00000237987	RP11-503C24.2		6	168625959	168627197	-1	processed_transcript	0	0	0	0	0	0	0	0	0	0	0	0	0	0	0	0	0	0	9.27437	0	0	0	0	0	0	0	0	0	0	0	0	0	0	0	0	0	0	0	0	0	11.2372	9.94036
ENSG00000234694	RP1-92O14.3		1	43820355	43824329	-1	processed_transcript	0	0	0	0	0	0	3.27283	0	8.73446	0	0	0	0	0	9.76191	0	0	0	0	0	0	19.39	0	0	0	0	9.31584	0	0	0	0	13.5461	0	0	0	0	0	0	0	0	0	0
ENSG00000244951	AL365502.1		9	140503038	140506038	-1	lincRNA	0	0	0	0	0	12.8942	3.27283	0	0	0	0	0	0	0	0	0	0	0	0	0	0	0	0	10.4103	0	0	0	0	0	0	0	0	19.2957	0	0	0	0	0	0	8.0125	0	0
ENSG00000254894	RP11-2C23.3		11	20141230	20142178	-1	processed_transcript	0	0	0	0	0	0	3.27283	0	0	0	18.8173	0	0	0	0	11.2908	9.98422	0	0	0	0	0	9.10034	0	9.34737	0	0	0	0	0	0	0	0	0	0	0	0	0	0	8.0125	0	9.94036
ENSG00000251442	RP11-792D21.2		4	79567057	79603853	1	lincRNA	0	0	0	16.0126	0	0	0	0	43.6723	9.45501	28.226	7.79369	9.24932	0	0	0	0	0	18.5487	0	20.0122	0	9.10034	20.8205	9.34737	25.2668	0	0	0	29.1486	0	0	0	0	0	0	0	0	0	8.0125	11.2372	29.8211
ENSG00000227199	ST7-AS1	ST7 antisense RNA 1 (non-protein coding) [Source:HGNC Symbol;Acc:16000]	7	116592500	116594388	-1	processed_transcript	16.2551	0	0	0	0	0	0	0	0	0	0	0	0	8.61906	0	11.2908	0	0	9.27437	0	0	0	0	0	9.34737	0	9.31584	0	0	0	0	0	0	0	0	0	8.30351	0	0	0	0	0
ENSG00000225265	RP11-378J18.3		1	222763167	222766374	1	processed_transcript	0	0	0	0	0	0	0	0	0	0	0	0	0	0	0	0	0	0	0	0	0	0	0	0	0	8.42226	0	0	0	0	0	0	0	0	0	0	0	0	0	0	0	0
ENSG00000249917	AF130342.1		8	116962736	117337297	-1	processed_transcript	0	0	0	0	0	0	0	0	0	0	0	0	0	8.61906	0	0	0	0	9.27437	19.416	0	0	0	0	0	8.42226	9.31584	16.0326	0	0	8.15062	0	0	0	0	0	0	16.733	0	0	0	0
ENSG00000226604	RP11-45A16.3		9	119048108	119051048	-1	processed_transcript	0	0	10.612	0	0	0	0	0	0	0	0	0	0	0	0	0	0	0	0	0	0	0	0	0	0	0	0	0	0	0	0	0	0	0	0	19.1611	0	0	0	8.0125	0	0
ENSG00000223941	RP11-33A14.2		3	178136989	178175097	1	processed_transcript	0	0	0	0	0	0	0	0	0	0	0	0	0	0	9.76191	0	0	0	0	9.70798	0	38.78	9.10034	0	0	0	0	0	0	0	0	13.5461	0	0	0	0	0	16.733	0	0	0	0
ENSG00000250303	RP11-356J5.12		11	112141472	112233257	1	lincRNA	0	0	0	0	0	0	19.637	0	0	9.45501	9.40867	7.79369	0	0	0	0	0	9.23259	0	0	0	0	0	0	0	8.42226	0	0	0	0	16.3012	0	0	11.8944	0	0	0	0	0	0	0	9.94036
ENSG00000183535	NCRNA00175	non-protein coding RNA 175 [Source:HGNC Symbol;Acc:23132]	21	46839631	46844985	-1	lincRNA	0	0	0	0	27.5965	0	0	0	0	0	0	0	0	8.61906	0	0	0	0	0	0	0	0	0	0	0	0	0	0	17.7576	0	0	13.5461	0	0	0	0	0	0	0	0	11.2372	0
ENSG00000233098	AC090774.1		17	20771810	20901341	1	processed_transcript	0	0	0	0	0	0	3.27283	0	0	0	0	0	0	0	0	11.2908	9.98422	18.4652	0	0	0	0	0	10.4103	0	0	0	0	0	0	0	0	0	11.8944	0	0	0	0	14.4957	0	0	0
ENSG00000254823	RP11-109E10.1		11	123184382	123185478	-1	processed_transcript	0	19.8472	21.224	32.0251	0	0	0	0	0	0	9.40867	0	0	0	9.76191	0	9.98422	0	0	0	0	0	0	0	9.34737	0	0	0	0	0	0	0	0	0	0	0	0	0	14.4957	8.0125	0	0
ENSG00000205628	GS1-179L18.1		7	53723202	53879624	-1	lincRNA	0	0	0	0	0	12.8942	0	0	0	9.45501	0	0	0	17.2381	0	0	0	9.23259	0	0	0	0	18.2007	0	0	0	0	0	17.7576	0	0	0	0	0	0	0	0	0	0	0	0	0
ENSG00000242125	SNHG3	small nucleolar RNA host gene 3 (non-protein coding) [Source:HGNC Symbol;Acc:10118]	1	28832492	28837404	1	processed_transcript	16.2551	0	0	0	0	0	0	0	0	0	0	0	9.24932	0	0	0	0	0	0	0	0	0	9.10034	10.4103	0	0	9.31584	0	0	0	0	0	0	0	0	0	0	0	0	0	0	0
ENSG00000230438	RP11-420G6.4	serpin peptidase inhibitor, clade B (ovalbumin), member 9 pseudogene (MGC39372), non-coding RNA [Source:RefSeq DNA;Acc:NR_033851]	6	2854891	2876744	-1	processed_transcript	0	0	0	0	0	0	0	0	0	0	0	0	0	8.61906	0	0	0	9.23259	0	0	0	19.39	0	0	0	0	9.31584	0	0	0	0	0	0	11.8944	0	0	0	0	0	8.0125	0	0
ENSG00000234864	AL022344.5		10	43191483	43201901	1	processed_transcript	0	0	10.612	0	0	0	0	0	0	0	0	0	9.24932	0	29.2857	0	9.98422	0	0	0	0	0	0	0	0	8.42226	0	0	0	0	8.15062	0	0	0	0	0	0	0	0	0	0	0
ENSG00000250855	RP11-269F21.1		4	112723957	112761042	1	processed_transcript	0	0	0	0	13.7982	0	6.54566	0	0	0	9.40867	0	0	8.61906	9.76191	0	0	9.23259	0	9.70798	20.0122	0	0	10.4103	0	0	0	0	0	0	0	13.5461	0	0	0	0	0	0	0	0	0	0
ENSG00000249249	AC010226.4		5	114937754	114956356	1	processed_transcript	0	0	10.612	0	0	0	3.27283	0	0	0	0	0	0	0	0	0	0	0	0	0	0	0	0	0	9.34737	16.8445	0	0	0	0	0	0	0	0	0	0	0	0	0	0	0	0
ENSG00000226571	RP11-445F6.2		6	139592499	139608444	1	processed_transcript	0	0	0	0	0	0	0	0	0	0	0	0	0	8.61906	0	0	0	0	0	0	0	0	0	0	0	0	0	0	0	14.5743	0	0	0	0	0	0	0	0	0	0	0	0
ENSG00000253444	AC133633.2		8	2350992	2369693	-1	processed_transcript	0	0	0	0	0	0	3.27283	0	0	0	0	0	9.24932	0	0	0	0	0	0	0	10.0061	0	0	0	0	0	0	0	0	0	0	0	0	0	0	0	0	0	0	0	0	0
ENSG00000236823	RP1-249F5.3		6	160320218	160323542	1	processed_transcript	16.2551	79.3887	0	0	0	0	6.54566	13.1714	8.73446	0	0	0	0	0	0	0	0	0	0	0	0	19.39	0	0	9.34737	0	9.31584	0	0	0	0	0	0	0	0	0	8.30351	0	0	8.0125	22.4744	0
ENSG00000237500	RP11-526P5.1		10	2541913	2542762	1	processed_transcript	0	0	0	0	0	0	0	0	0	0	0	0	9.24932	0	0	0	0	0	0	0	0	0	0	0	0	0	0	0	0	0	0	0	0	11.8944	0	0	0	0	0	0	0	0
ENSG00000227218	RP11-203J24.8		9	130702574	130703231	1	processed_transcript	0	0	0	0	0	0	0	0	0	0	0	7.79369	0	8.61906	0	0	9.98422	0	0	0	0	0	0	0	0	0	0	0	0	0	0	0	0	11.8944	0	0	0	0	0	8.0125	0	0
ENSG00000236255	AC009404.2		2	118591513	118599234	1	processed_transcript	0	0	10.612	0	0	0	0	0	8.73446	0	0	0	0	17.2381	0	0	0	0	0	0	0	0	0	0	0	0	0	0	0	0	0	0	0	0	0	0	0	0	0	0	0	9.94036
ENSG00000235435	AC064865.1		2	146051845	146089415	-1	processed_transcript	0	0	0	0	0	12.8942	3.27283	0	8.73446	0	18.8173	0	0	0	0	0	0	0	0	0	0	0	0	0	0	0	0	0	0	0	0	0	0	0	0	0	8.30351	0	0	0	11.2372	0
ENSG00000215246	RP11-43F13.3		5	987295	997423	-1	processed_transcript	0	0	0	0	0	0	0	0	8.73446	0	0	0	9.24932	0	0	0	0	0	0	0	0	0	0	0	0	0	0	0	0	0	0	0	0	23.7889	0	0	0	16.733	0	8.0125	0	0
ENSG00000235142	RP1-60O19.1		6	107165327	107235354	-1	lincRNA	0	0	0	0	0	0	3.27283	0	0	9.45501	0	0	9.24932	8.61906	19.5238	11.2908	9.98422	9.23259	9.27437	19.416	10.0061	0	0	0	0	0	0	0	0	0	0	0	0	0	0	0	0	0	0	0	11.2372	0
ENSG00000226155	AC124944.3		3	195638920	195640857	1	processed_transcript	32.5103	0	0	0	0	0	3.27283	0	0	0	0	0	9.24932	0	0	0	0	0	0	19.416	0	19.39	0	0	0	0	0	0	17.7576	0	0	0	0	11.8944	0	0	0	0	0	0	0	0
ENSG00000228682	RP11-439L8.3	ornithine decarboxylase 1 pseudogene (LOC149086), non-coding RNA [Source:RefSeq DNA;Acc:NR_034112]	1	31971841	31974167	1	processed_transcript	0	0	0	16.0126	0	12.8942	0	0	8.73446	0	18.8173	7.79369	0	0	0	0	0	0	0	0	20.0122	0	0	0	0	8.42226	9.31584	0	0	0	8.15062	0	0	11.8944	0	0	0	0	0	8.0125	0	0
ENSG00000255474	RP11-234B24.2		12	4809583	4829268	-1	lincRNA	16.2551	0	0	0	0	0	0	26.3428	0	9.45501	0	0	0	0	0	0	0	0	0	0	0	19.39	0	0	0	0	0	0	0	0	0	0	0	0	26.5326	0	0	0	14.4957	0	0	0
ENSG00000228673	RP11-354E23.2		10	74461207	74463097	1	processed_transcript	0	19.8472	0	0	0	0	0	13.1714	0	0	0	0	0	0	9.76191	0	9.98422	0	0	0	0	38.78	0	0	0	0	0	0	0	0	0	0	0	0	0	0	0	16.733	0	0	0	0
ENSG00000244078	RP11-431I8.1		3	159944270	159945841	1	processed_transcript	48.7654	19.8472	0	16.0126	0	38.6827	16.3641	0	0	0	0	0	0	0	0	0	0	0	0	0	0	0	0	0	0	0	0	0	0	0	0	13.5461	0	0	0	0	0	0	0	0	0	0
ENSG00000203288	RP11-98D18.9		1	151763280	151766878	1	processed_transcript	16.2551	0	0	0	0	0	3.27283	0	0	0	0	0	0	0	0	0	0	0	0	0	10.0061	0	0	0	9.34737	0	0	0	0	0	0	0	0	0	13.2663	0	0	0	0	8.0125	11.2372	0
ENSG00000225855	RUSC1-AS1	RUSC1 antisense RNA 1 (non-protein coding) [Source:HGNC Symbol;Acc:26680]	1	155286654	155293967	-1	processed_transcript	0	0	0	0	0	0	13.0913	0	8.73446	0	0	0	9.24932	0	0	0	0	0	9.27437	0	0	0	0	0	0	0	0	0	0	14.5743	8.15062	0	0	0	0	0	8.30351	0	0	8.0125	0	0
ENSG00000236828	RP5-1145L23.2		X	32773057	32774517	1	processed_transcript	0	0	0	0	13.7982	0	0	13.1714	0	0	9.40867	0	0	0	0	0	0	0	0	0	0	0	0	0	0	0	0	0	0	0	0	0	0	0	0	0	0	0	0	0	0	0
ENSG00000254427	RP11-430H10.1		11	45376922	45387672	1	processed_transcript	0	0	0	0	0	0	0	0	0	0	0	0	0	0	0	0	0	9.23259	0	0	0	0	0	0	0	0	0	0	0	0	0	0	0	0	0	0	0	0	0	0	0	0
ENSG00000256342	RP3-446N13.1		12	126580538	126588481	1	lincRNA	0	0	0	0	0	0	0	0	0	0	0	0	0	0	9.76191	0	0	0	0	0	0	0	0	0	0	8.42226	0	16.0326	0	0	0	0	0	0	0	0	0	0	0	0	0	0
ENSG00000224358	RP11-466F5.8		1	165738166	165744413	1	lincRNA	0	0	0	0	13.7982	0	0	0	0	0	0	0	0	0	0	0	0	0	0	0	0	0	0	0	0	0	0	0	0	0	0	0	0	0	0	0	0	0	0	8.0125	0	0
ENSG00000225767	RP5-850O15.3		1	50927141	50936822	1	processed_transcript	16.2551	0	0	0	0	0	3.27283	0	0	0	0	15.5874	0	0	0	0	0	0	0	0	0	0	0	0	0	0	9.31584	0	0	14.5743	0	0	0	0	13.2663	0	0	0	0	0	0	0
ENSG00000227729	AL136001.4		14	104406763	104407776	-1	processed_transcript	0	0	0	0	0	0	0	0	0	9.45501	0	0	0	0	0	0	0	0	0	0	0	0	0	0	0	8.42226	0	0	0	0	0	0	0	0	0	0	0	0	0	0	11.2372	0
ENSG00000232939	RP11-406O23.2		9	112522640	112534323	-1	processed_transcript	0	0	10.612	0	0	0	0	0	0	0	9.40867	0	0	0	0	0	0	0	9.27437	0	0	0	0	0	0	0	9.31584	0	0	0	8.15062	0	0	11.8944	0	0	8.30351	0	0	0	11.2372	0
ENSG00000256162	AL109938.1		6	131148546	131158273	1	lincRNA	0	0	0	0	0	0	0	0	0	0	0	0	0	0	9.76191	0	0	0	0	0	0	0	0	0	0	0	0	0	0	0	0	0	0	0	0	0	0	0	0	0	0	0
ENSG00000203733	GJE1	gap junction protein, epsilon 1, 23kDa [Source:HGNC Symbol;Acc:33251]	6	142454227	142456288	1	processed_transcript	0	0	0	0	0	0	0	0	0	0	0	0	0	0	9.76191	0	0	0	9.27437	0	0	19.39	0	0	0	0	0	0	17.7576	0	0	0	0	0	0	0	0	0	0	0	0	0
ENSG00000251126	RP11-119H12.6		4	113801616	113803486	-1	processed_transcript	0	0	0	0	0	0	3.27283	0	0	0	0	0	0	0	0	0	0	0	0	0	0	0	0	0	0	0	0	0	0	0	0	0	0	0	0	38.3223	0	0	0	8.0125	0	0
ENSG00000234455	AC067960.1		2	121839013	121846302	-1	processed_transcript	0	0	0	0	0	0	0	0	8.73446	0	9.40867	0	0	0	0	11.2908	0	0	0	0	0	19.39	0	0	0	8.42226	0	0	0	0	0	0	0	11.8944	0	0	0	0	0	8.0125	0	0
ENSG00000246151	AL158032.1		13	21872480	21876009	-1	lincRNA	0	0	10.612	0	0	0	0	0	0	0	0	0	0	17.2381	0	11.2908	9.98422	0	9.27437	0	0	0	0	0	0	0	0	0	0	0	0	0	0	0	0	0	0	0	0	0	0	0
ENSG00000230952	AC099344.2		2	11497641	11505762	-1	processed_transcript	0	0	0	0	0	0	16.3641	0	0	0	0	0	9.24932	0	0	0	0	0	0	0	0	19.39	9.10034	0	0	8.42226	0	0	0	0	0	0	0	11.8944	0	0	0	0	0	0	0	0
ENSG00000233509	RP11-944L7.1		3	44658620	44666289	-1	processed_transcript	0	0	10.612	0	0	0	0	0	0	0	0	0	0	0	0	0	0	0	0	0	0	0	0	0	0	0	0	0	0	0	0	0	0	0	0	0	8.30351	0	0	0	0	0
ENSG00000250619	CTD-2215L10.1		5	9001886	9046052	1	processed_transcript	0	0	0	0	0	0	0	0	0	9.45501	0	7.79369	9.24932	0	0	0	0	0	0	0	0	19.39	0	0	0	0	0	0	0	0	0	13.5461	0	0	13.2663	0	0	0	0	0	0	0
ENSG00000227110	AC087859.1		3	7994492	8653610	-1	lincRNA	0	0	0	0	0	0	6.54566	0	0	0	0	0	0	0	0	0	0	0	0	0	0	0	0	10.4103	0	0	0	16.0326	0	0	0	0	19.2957	0	0	0	0	0	0	0	0	0
ENSG00000236819	AC087393.1		17	20978869	20993928	1	processed_transcript	0	0	0	0	0	0	0	0	0	0	18.8173	15.5874	0	8.61906	9.76191	0	0	27.6978	9.27437	9.70798	0	0	0	0	9.34737	8.42226	9.31584	16.0326	0	0	0	0	0	11.8944	0	0	0	16.733	0	8.0125	0	0
ENSG00000254307	KB-1608C10.2		8	95803871	95806064	-1	processed_transcript	0	0	10.612	0	0	0	0	0	0	0	9.40867	7.79369	9.24932	0	0	11.2908	9.98422	9.23259	0	0	0	0	0	0	9.34737	16.8445	0	0	17.7576	0	8.15062	27.0922	19.2957	0	0	0	8.30351	0	0	8.0125	11.2372	0
ENSG00000224407	RP5-956O18.3		1	230416058	230417639	-1	processed_transcript	0	0	0	0	0	12.8942	0	13.1714	0	0	0	7.79369	0	0	0	11.2908	0	9.23259	9.27437	0	0	0	0	10.4103	0	8.42226	0	0	0	0	16.3012	27.0922	0	0	13.2663	0	0	0	14.4957	0	0	0
ENSG00000185065	AC000068.5		22	19435416	19437628	1	lincRNA	0	0	0	0	0	0	3.27283	0	0	0	0	0	0	0	0	0	0	0	0	0	0	19.39	0	0	0	8.42226	0	0	0	0	0	13.5461	0	0	0	0	0	16.733	0	0	0	0
ENSG00000234184	RP5-887A10.1		1	81001440	81112473	1	processed_transcript	0	0	0	0	13.7982	0	0	0	0	0	0	0	0	0	0	0	0	0	0	0	0	0	0	0	0	0	0	0	0	0	0	0	0	0	13.2663	0	0	0	0	0	0	0
ENSG00000229425	AJ006998.2		21	16742841	16774624	-1	processed_transcript	0	0	0	0	0	0	0	0	0	9.45501	0	0	0	0	0	0	9.98422	0	0	0	0	0	0	0	18.6947	0	0	0	0	0	0	0	0	0	13.2663	0	0	0	0	8.0125	0	0
ENSG00000236817	RP11-978I15.10		1	247728941	247804156	-1	processed_transcript	0	0	0	0	0	0	0	0	8.73446	0	9.40867	15.5874	0	0	9.76191	0	0	9.23259	0	0	0	0	9.10034	10.4103	18.6947	0	0	0	0	29.1486	8.15062	0	0	35.6833	0	0	41.5175	16.733	0	0	0	19.8807
ENSG00000228639	AC005152.3		17	70017992	70030233	-1	processed_transcript	0	0	0	0	0	0	3.27283	0	0	0	0	7.79369	18.4986	0	0	0	0	0	0	0	10.0061	0	0	0	0	0	0	0	0	0	0	0	0	0	0	0	0	0	0	8.0125	0	0
ENSG00000235262	RP11-258C19.6		X	53241590	53243861	-1	processed_transcript	16.2551	0	0	0	0	0	0	0	0	0	0	0	0	0	0	0	9.98422	0	0	0	10.0061	0	0	0	0	0	0	0	0	0	0	0	0	0	0	0	0	16.733	0	0	0	0
[truncated: 1,034 more rows]
[truncated: 230 more columns]

## Sheet: Key and Websites
	Websites				Key
	Ensembl	http://uswest.ensembl.org/index.html	Genome database.		Normal - Bulk
[truncated: 5 more rows]
