# Supplementary material for: Human Cancer Long Non-Coding RNA Transcriptomes
Source: PLoS One. 2011 Oct 3;6(10):e25915. doi: 10.1371/journal.pone.0025915 (PMC3185064; doi:10.1371/journal.pone.0025915)
Supplement: Table S9 — Cancer tissue lncRNA expression matrix. (XLSX) [file pone.0025915.s012.xlsx]

## Sheet: Cancer LncRNA Matrix
Supplementary Table 9 - Cancer tissue lncRNA expression matrix
Ensembl Gene ID	Associated Gene Name	Description	Chr	Start (bp)	End (bp)	Bone Marrow	Brain	Breast	Cartilage	Colon	ESC	Esophagus	Gall Bladder	Kidney	Liver	Lung	Lymph Node	Muscle	Ovary	Pelvis	Prostate	Retina	Stomach	Testis	Thyroid
ENSG00000251562	MALAT1	metastasis associated lung adenocarcinoma transcript 1 (non-protein coding) [Source:HGNC Symbol;Acc:29665]	11	65265233	65273940	780.247	546.451	543.104	3644.27	3321.36	87.5215	106.223	288.152	29.9159	0	668.455	83.3241	375.388	186.867	143.58	646.007	226.014	2124.47	120.569	1169.51
ENSG00000130600	H19	H19, imprinted maternally expressed transcript (non-protein coding) [Source:HGNC Symbol;Acc:4713]	11	2016406	2022700	16.2551	15.8071	134.195	1289.35	89.7666	137.648	0	16.6794	3460.28	132.628	44.0262	13.8873	489.636	2896.44	239.3	0	0	23.4684	1883.89	14.767
ENSG00000225759	RP11-425M5.7		20	36247700	36251521	1836.83	344.193	382.802	277.05	664.273	857.271	166.074	441.395	289.187	0	214.556	513.832	505.957	579.288	1017.03	1282.8	259.916	586.267	437.063	200.721
ENSG00000234741	GAS5	growth arrest-specific 5 (non-protein coding) [Source:HGNC Symbol;Acc:16355]	1	173833038	173838020	2324.49	629.697	613.176	0	143.627	705.456	196.93	517.807	598.319	16.5785	639.269	416.62	571.242	317.674	11.965	633.009	542.434	505.488	195.925	777.545
ENSG00000175061	NCRNA00188	non-protein coding RNA 188 [Source:HGNC Symbol;Acc:28619]	17	16342289	16367300	1593	577.266	229.121	10.6558	179.533	636.875	136.24	207.479	219.384	16.5785	423.701	777.691	505.957	149.494	47.8601	1375.3	689.343	558.266	241.138	1423.28
ENSG00000245532	NEAT1	nuclear paraspeckle assembly transcript 1 (non-protein coding) [Source:HGNC Symbol;Acc:30815]	11	65190245	65213011	666.461	199.421	513.671	53.2788	287.253	19.6718	370.73	553.744	79.7758	0	716.92	236.085	228.497	56.0601	23.93	465.923	33.9021	659.344	150.711	4007.14
ENSG00000245910	SNHG6	small nucleolar RNA host gene 6 (non-protein coding) [Source:HGNC Symbol;Acc:32965]	8	67833919	67838633	731.481	321.095	130.64	0	89.7666	281.94	92.8638	352.295	279.215	0	159.928	291.634	326.424	112.12	11.965	160.272	1141.37	269.431	135.64	396.703
ENSG00000176700	SCAND2	SCAN domain containing 2 pseudogene [Source:HGNC Symbol;Acc:10567]	15	85174682	85185695	97.5308	164.589	174.613	159.836	448.833	44.1607	598.942	136.827	39.8879	663.141	278.001	41.662	310.103	149.494	11.965	37.8593	22.6014	112.437	120.569	110.297
ENSG00000203875	SNHG5	small nucleolar RNA host gene 5 (non-protein coding) [Source:HGNC Symbol;Acc:21026]	6	86386725	86388451	130.041	131.001	160.657	10.6558	35.9066	237.5	22.3088	214.215	89.7478	0	178.518	319.409	408.03	37.3734	0	122.917	271.217	218.795	15.0711	338.546
ENSG00000246638	AC104759.1		15	31685046	31696932	113.786	88.6148	127.203	138.525	502.693	84.3564	192.792	186.43	149.58	0	100.311	124.986	685.49	18.6867	23.93	83.5429	22.6014	20.2789	165.782	32.6332
ENSG00000248360	RP11-458B24.2		4	14475711	14889793	97.5308	40.2959	79.8096	74.5903	430.88	37.1102	780.861	9.95203	0	580.248	26.4822	13.8873	114.248	112.12	0	22.7156	33.9021	40.0129	0	18.7778
ENSG00000225733	AC090937.2		3	14961854	14989931	97.5308	202.324	102.709	53.2788	17.9533	104.105	77.7183	255.354	39.8879	49.7356	110.535	222.198	146.891	74.7468	23.93	91.6198	474.63	71.1822	90.4268	176.474
ENSG00000222041	NCRNA00152	non-protein coding RNA 152 [Source:HGNC Symbol;Acc:28717]	2	87754887	87906324	130.041	65.0313	184.501	458.197	0	44.3418	44.0058	176.32	149.58	16.5785	159.238	55.5494	48.9636	130.807	179.475	46.1887	45.2028	218.835	120.569	43.754
ENSG00000255717	SNHG1	small nucleolar RNA host gene 1 (non-protein coding) [Source:HGNC Symbol;Acc:32688]	11	62619460	62623386	162.551	58.5836	93.1156	63.9345	17.9533	318.243	57.6913	116.773	79.7758	0	52.9165	458.282	114.248	0	0	38.238	418.126	62.6771	105.498	43.754
ENSG00000234072	AC074117.10		2	27579113	27590489	97.5308	46.1522	106.443	0	71.8133	37.1518	114.208	108.879	129.636	99.4711	171.88	41.662	81.606	74.7468	23.93	37.9855	146.909	71.8315	678.201	12.9439
ENSG00000229807	XIST	X (inactive)-specific transcript (non-protein coding) [Source:HGNC Symbol;Acc:12810]	X	73040486	73072588	0	226.773	266.99	10.6558	0	48.1102	53.384	181.32	0	0	86.4323	27.7747	0	149.494	11.965	15.1437	350.322	59.8943	0	540.362
ENSG00000224761	RP11-508N22.8		10	38464596	38501285	0	1.09745	11.5573	31.9673	0	0	4.51714	109.754	49.8599	0	428.572	0	65.2848	261.614	0	15.1437	0	30.8968	1009.77	0
ENSG00000224812	RP11-18M11.2		10	45306472	45455137	16.2551	60.7538	61.9421	53.2788	125.673	246.295	43.3093	70.3706	69.8039	0	97.1538	472.17	97.9272	186.867	0	68.1467	22.6014	87.4501	150.711	32.0862
ENSG00000249348	RP11-814P23.1		4	39529639	39596327	0	31.9668	34.3847	95.9018	233.393	6.86068	861.56	9.07203	0	414.463	23.5008	13.8873	16.3212	56.0601	11.965	53.2555	0	46.6802	0	32.6332
ENSG00000250682	CTD-2340E1.3		5	101944860	102007263	65.0206	33.5764	96.3124	95.9018	359.066	49.9121	261.753	103.602	89.7478	0	37.9573	208.31	179.533	0	23.93	22.9681	22.6014	32.5845	165.782	4.92233
ENSG00000230513	AC002472.9		22	21356175	21364631	81.2757	57.813	111.677	21.3115	17.9533	244.786	446.98	120.139	49.8599	0	91.0014	55.5494	163.212	56.0601	47.8601	113.957	67.8043	35.2285	30.1423	4.92233
ENSG00000233522	NCRNA00230A	non-protein coding RNA 230A [Source:HGNC Symbol;Acc:37736]	Y	20488139	20515096	32.5103	56.6663	78.2987	21.3115	233.393	18.9125	215.352	106.1	0	348.149	79.7561	27.7747	326.424	74.7468	0	45.5574	11.3007	50.3998	45.2134	4.01078
ENSG00000236830	AP000689.8		21	37504065	37528605	32.5103	64.8148	61.8641	127.869	197.487	21.3211	150.85	61.4635	39.8879	331.57	99.9723	27.7747	146.891	93.4335	35.895	15.27	11.3007	64.8721	90.4268	72.3764
ENSG00000230925	RP11-176F3.7		9	33909913	33911120	48.7654	71.44	83.1593	10.6558	35.9066	23.679	177.466	160.252	19.944	298.413	131.263	111.099	375.388	0	11.965	60.9536	0	36.9269	45.2134	35.7324
ENSG00000237870	AC073130.1		7	115915660	115926788	0	11.3763	16.7085	10.6558	53.86	4.13282	255.099	4.24369	0	1276.55	17.754	0	0	37.3734	0	7.57186	11.3007	11.6746	0	14.767
ENSG00000214548	MEG3	maternally expressed 3 (non-protein coding) [Source:HGNC Symbol;Acc:14575]	14	101292455	101327358	32.5103	140.598	123.536	53.2788	0	55.7567	26.2053	35.2665	0	16.5785	23.7286	13.8873	97.9272	37.3734	323.055	7.69811	22.6014	24.7743	557.632	0
ENSG00000245970	KB-1208A12.3	small nucleolar RNA, H/ACA box 72 (SNORA72), small nucleolar RNA [Source:RefSeq DNA;Acc:NR_002581]	8	99053954	99056349	81.2757	52.7911	68.9011	202.459	53.86	57.8654	31.0751	115.731	109.692	0	62.2694	27.7747	16.3212	112.12	119.65	152.068	33.9021	111.318	0	64.7194
ENSG00000248272	AL593851.1		9	135894816	135896553	487.654	61.9521	65.7875	74.5903	35.9066	129.403	30.9411	50.3275	9.97198	0	25.5776	55.5494	32.6424	18.6867	11.965	22.9681	180.811	10.1413	30.1423	108.473
ENSG00000232860	RP11-74N20.1		1	183430009	183441400	16.2551	41.4029	92.0423	85.246	197.487	24.8998	172.596	29.1238	19.944	215.521	60.7016	41.662	32.6424	37.3734	107.685	30.2874	45.2028	44.272	60.2845	30.8101
ENSG00000232110	RP11-149I23.3		10	91043394	91051882	130.041	87.1032	67.4246	10.6558	0	73.2728	17.7247	123.784	29.9159	16.5785	157	55.5494	97.9272	0	0	99.0654	124.308	103.838	15.0711	155.691
ENSG00000255739	AP000689.1		21	37502670	37648524	48.7654	83.7083	81.1634	0	35.9066	70.0625	57.0706	53.8475	99.7198	0	60.9541	138.873	97.9272	56.0601	0	61.2061	192.112	96.7409	90.4268	37.0086
ENSG00000196756	RP4-564F22.2		20	37049235	37063996	97.5308	87.3975	54.1782	42.623	53.86	92.8393	13.2076	54.8665	79.7758	0	61.8705	69.4367	48.9636	149.494	35.895	84.4267	90.4057	60.6991	105.498	66.5425
ENSG00000232092	AC107204.1		3	87138430	87147851	146.296	23.8911	28.5095	0	107.72	6.55027	747.839	21.9508	0	132.628	14.2561	0	48.9636	0	0	7.57186	0	7.44441	0	0
ENSG00000215039	AC005840.1		12	6548167	6560733	113.786	96.1343	72.2496	31.9673	0	60.404	39.4129	149.547	69.8039	16.5785	43.264	69.4367	48.9636	0	0	53.2555	180.811	98.816	15.0711	94.2534
ENSG00000228067	RP11-61J19.3		1	212719036	212729407	0	19.4951	92.8249	0	448.833	32.0432	57.0036	63.8082	49.8599	0	243.879	0	65.2848	93.4335	0	30.2874	22.6014	8.05547	0	22.7885
ENSG00000223675	RP11-86H7.6		1	95051112	95057853	48.7654	34.8275	76.0626	277.05	35.9066	31.7034	83.8966	30.4321	19.944	82.8926	59.7294	13.8873	32.6424	186.867	107.685	15.27	0	24.181	30.1423	13.8554
ENSG00000232388	RP11-379J5.2		20	18548064	18550207	32.5103	85.1548	45.4798	21.3115	107.72	82.3334	30.6554	16.384	49.8599	0	62.099	27.7747	32.6424	149.494	23.93	137.051	56.5036	57.727	75.3557	88.4195
ENSG00000227695	DNMBP-AS1	DNMBP antisense RNA 1 (non-protein coding) [Source:HGNC Symbol;Acc:20431]	10	101686767	101718138	32.5103	41.3832	56.1545	10.6558	143.627	19.8916	273.731	34.0998	39.8879	165.785	64.1186	0	81.606	18.6867	23.93	60.5749	0	13.7735	15.0711	24.6116
ENSG00000248311	CTD-2161F6.2		5	4775589	4805882	0	11.7245	2.99639	841.805	17.9533	14.5552	17.5907	14.1957	9.97198	0	3.87879	13.8873	0	0	47.8601	0	0	3.22872	60.2845	0
ENSG00000247397	AC068587.3		8	12394588	12523137	0	18.4837	14.1036	287.705	17.9533	19.6005	26.1383	8.19202	9.97198	33.157	8.87161	13.8873	48.9636	0	466.636	7.57186	11.3007	8.18531	30.1423	17.8662
ENSG00000175701	NCRNA00116	non-protein coding RNA 116 [Source:HGNC Symbol;Acc:27339]	2	110969106	111002997	32.5103	66.7648	32.9597	53.2788	71.8133	22.0067	52.8303	64.9662	129.636	0	67.2363	83.3241	81.606	37.3734	11.965	68.273	0	44.8317	45.2134	60.7087
ENSG00000253352	TUG1	taurine upregulated 1 (non-protein coding) [Source:HGNC Symbol;Acc:26066]	22	31365643	31374831	32.5103	51.3857	50.595	85.246	35.9066	45.664	57.1464	42.4395	19.944	16.5785	37.1066	41.662	81.606	18.6867	0	45.9362	124.308	42.131	75.3557	79.1218
ENSG00000198592	RP11-144J4.1		12	122830348	122837333	81.2757	51.2059	57.387	21.3115	35.9066	22.8919	57.7671	51.0659	9.97198	0	43.3207	83.3241	16.3212	56.0601	143.58	15.1437	146.909	35.5549	15.0711	21.877
ENSG00000248044	CTD-2653M23.2		5	36864527	36876759	48.7654	40.0367	34.2871	21.3115	89.7666	11.8579	85.004	13.168	9.97198	314.992	55.0971	0	16.3212	37.3734	35.895	37.9855	11.3007	34.0541	0	36.644
ENSG00000224851	RP11-236B18.4		10	92806923	92821916	16.2551	36.8613	49.1699	117.213	17.9533	2.48904	4.51714	122.044	0	16.5785	71.9027	222.198	81.606	18.6867	0	15.27	0	65.369	15.0711	32.9978
ENSG00000242808	SOX2OT	SOX2 overlapping transcript (non-protein coding) [Source:HGNC Symbol;Acc:20209]	3	180721562	181508734	32.5103	154.964	33.7292	0	17.9533	47.7125	17.5907	60.7312	0	0	80.6617	27.7747	48.9636	37.3734	0	30.6662	79.105	66.3447	0	146.394
ENSG00000250457	AC010976.1		2	128317620	128322364	32.5103	21.1365	48.686	0	71.8133	9.90812	169.11	46.8309	49.8599	33.157	28.387	27.7747	114.248	37.3734	47.8601	7.57186	79.105	28.4003	0	4.01078
ENSG00000229839	AC018462.2		2	62296582	62374016	48.7654	18.3076	23.4176	10.6558	35.9066	51.3284	4.24029	8.3397	69.8039	16.5785	31.9938	41.662	16.3212	56.0601	35.895	227.534	0	28.6663	45.2134	38.8317
ENSG00000237883	AC073046.4		2	74174769	74208568	0	19.3641	53.9216	0	125.673	18.1698	113.739	135.224	59.8319	16.5785	150.322	0	65.2848	0	0	7.57186	0	22.7682	0	4.92233
ENSG00000204272	RP11-622K12.1		X	56755677	56844813	32.5103	39.9048	35.503	53.2788	17.9533	61.3335	9.03428	13.3157	69.8039	0	30.6783	41.662	0	56.0601	71.7901	45.8099	56.5036	22.9457	45.2134	72.741
ENSG00000231721	AC058791.2		7	130626519	130794935	48.7654	65.9543	58.2404	0	0	19.5235	47.8934	98.927	0	0	38.8706	83.3241	32.6424	18.6867	0	30.4137	101.706	45.6585	60.2845	16.0431
ENSG00000248771	RP11-294O2.2		4	165675216	165724947	32.5103	36.3983	30.4029	0	35.9066	31.4916	79.2454	27.3638	29.9159	82.8926	40.7931	55.5494	16.3212	18.6867	0	30.5399	79.105	44.4882	45.2134	49.5879
ENSG00000225667	RP5-1109J22.3		1	46921495	46948147	0	0.649159	1.51589	10.6558	0	0.226462	0	0	0	0	0.471145	0	0	0	0	0	734.546	0	0	0
ENSG00000236894	RP11-128B16.3		10	26866605	26868236	32.5103	78.2742	48.3165	10.6558	0	33.0828	4.24029	47.4068	239.327	16.5785	43.0256	27.7747	0	18.6867	11.965	38.3643	22.6014	29.9859	15.0711	16.9547
ENSG00000231771	RP11-147O5.1		X	21911718	21920026	65.0206	14.0606	23.5555	31.9673	35.9066	7.0426	150.43	41.5595	29.9159	165.785	20.1209	0	32.6424	37.3734	11.965	15.1437	0	10.4072	30.1423	8.02156
ENSG00000170919	XXyac-R12DG2.2		13	45915480	45965872	0	23.7922	54.0288	21.3115	71.8133	16.4486	65.9708	37.1681	9.97198	149.207	29.1462	13.8873	0	0	35.895	37.9855	22.6014	20.6863	75.3557	38.8317
ENSG00000245927	AC005632.1		16	21601019	21610706	48.7654	27.8563	27.3109	0	71.8133	6.87487	128.179	28.2438	9.97198	248.678	38.5978	0	32.6424	0	11.965	0	0	18.781	15.0711	4.01078
ENSG00000256880	AC112484.1		3	128679210	128684200	0	5.87633	6.96558	0	17.9533	403.904	39.7656	17.4117	9.97198	33.157	29.9034	0	0	0	0	0	11.3007	9.82086	120.569	8.93311
ENSG00000236824	BCYRN1	brain cytoplasmic RNA 1 (non-protein coding) [Source:HGNC Symbol;Acc:1022]	2	47558199	47571656	65.0206	25.7555	22.1239	63.9345	89.7666	9.97305	48.0274	19.0241	0	132.628	24.311	27.7747	32.6424	74.7468	23.93	7.57186	0	12.6815	15.0711	18.7778
ENSG00000175873	AC004840.9		7	2477398	2487485	81.2757	13.8633	121.542	0	17.9533	67.8188	78.4237	24.8714	9.97198	0	41.1936	97.2114	0	18.6867	23.93	60.5749	0	10.5342	30.1423	4.01078
ENSG00000250044	AC011489.1		19	45632292	45641075	81.2757	18.1097	33.0258	95.9018	71.8133	14.5691	48.5141	35.8511	19.944	82.8926	17.349	13.8873	0	56.0601	0	7.57186	33.9021	12.1857	30.1423	25.8878
ENSG00000250280	RP11-305O6.3		12	65675437	65680508	48.7654	26.1697	32.0247	63.9345	89.7666	12.3961	105.803	33.0721	0	49.7356	20.0483	27.7747	81.606	18.6867	11.965	30.2874	11.3007	16.4183	0	13.8554
ENSG00000256193	RP11-749H20.6		12	128399917	128436097	0	3.94639	1.14144	95.9018	0	3.99035	4.51714	30.8751	0	16.5785	2.27452	0	0	0	526.461	0	0	0	0	4.01078
ENSG00000227955	RP11-305E6.1		10	30569015	30569839	178.807	33.1165	16.7422	0	0	69.5511	17.7247	34.0998	9.97198	0	17.8865	83.3241	16.3212	37.3734	0	15.27	79.105	5.22249	30.1423	38.4671
ENSG00000224897	RP11-3B12.1		7	124569927	124819369	0	39.8735	30.0435	21.3115	17.9533	24.1799	83.5616	17.4117	79.7758	99.4711	23.4357	0	48.9636	37.3734	0	15.3962	45.2028	22.3754	60.2845	12.0323
ENSG00000231025	RP11-175O19.4		10	98752207	98755716	48.7654	33.9074	9.39141	213.115	0	29.0324	4.24029	37.3071	0	0	7.93975	27.7747	16.3212	56.0601	143.58	7.69811	0	16.6871	15.0711	4.92233
ENSG00000225151	AC103965.1		15	84867600	84898890	65.0206	44.7845	32.9612	0	17.9533	39.8079	35.1056	14.928	39.8879	0	42.8061	13.8873	32.6424	18.6867	35.895	45.9362	113.007	34.5751	15.0711	28.6224
ENSG00000142396	ERVK3-1	endogenous retrovirus group K3, member 1 [Source:HGNC Symbol;Acc:30466]	19	58816715	58827023	48.7654	40.6646	52.8144	42.623	35.9066	44.6585	17.6577	59.8426	0	0	36.8858	69.4367	0	37.3734	0	61.0799	11.3007	41.6913	30.1423	36.644
ENSG00000108504	C17orf106	chromosome 17 open reading frame 106 [Source:HGNC Symbol;Acc:37242]	17	73975312	74002080	48.7654	21.4364	38.8205	0	0	21.411	8.96728	50.4838	39.8879	16.5785	48.8808	111.099	32.6424	18.6867	35.895	91.8723	11.3007	39.7991	0	20.9654
ENSG00000228918	GS1-122H1.2		1	182098445	182283196	16.2551	22.9076	20.4391	21.3115	107.72	14.034	101.965	0	0	165.785	25.0436	13.8873	0	56.0601	23.93	7.57186	0	30.0012	0	22.7885
ENSG00000230606	AC159540.1		2	98081683	98091049	48.7654	42.8785	36.1002	0	0	4.9937	8.75743	36.8788	0	0	34.6598	0	32.6424	0	0	7.69811	226.014	76.7693	45.2134	47.4002
ENSG00000248872	RP11-344G13.1		4	171961753	171980314	0	19.4388	40.4467	31.9673	17.9533	54.9092	8.48058	68.0406	29.9159	16.5785	14.3192	55.5494	32.6424	56.0601	11.965	91.1148	22.6014	13.1249	0	57.2448
ENSG00000250033	RP11-725C19.1		4	138978618	139099331	16.2551	64.1383	35.4728	10.6558	17.9533	16.7963	34.6189	36.5835	0	33.157	36.7638	13.8873	48.9636	37.3734	0	83.9217	45.2028	34.522	15.0711	59.4325
ENSG00000235011	RP4-726F1.1		1	79789454	79790534	113.786	39.528	44.0572	42.623	35.9066	20.839	4.45014	63.0672	19.944	16.5785	19.244	0	0	18.6867	0	22.9681	45.2028	26.0992	45.2134	30.8101
ENSG00000251143	RP11-849H4.4		11	71725337	71731956	16.2551	23.3004	18.1957	74.5903	107.72	4.42077	62.2843	29.8561	19.944	66.3141	20.3595	0	48.9636	18.6867	35.895	7.57186	0	1.77846	15.0711	25.8878
ENSG00000248721	AC063976.6		5	131528679	131529261	0	1.21274	5.32624	0	0	2.92631	111.075	9.07203	0	447.62	6.27555	0	0	0	0	0	0	3.22872	0	4.01078
ENSG00000222035	AC079354.3		2	202978349	202981781	32.5103	16.538	14.5243	21.3115	53.86	8.50397	83.9054	0	9.97198	132.628	19.5999	0	32.6424	18.6867	11.965	75.7186	0	13.5037	30.1423	8.93311
ENSG00000233985	RP11-297H3.3		1	170143544	170210428	0	32.8378	26.2803	106.558	17.9533	86.5621	13.2076	34.5342	29.9159	0	23.9349	13.8873	16.3212	0	0	7.57186	22.6014	17.8417	45.2134	82.5857
ENSG00000245410	AC132872.3		17	80200543	80203317	16.2551	17.6132	12.195	63.9345	0	31.5823	12.9977	35.1188	19.944	0	9.90436	0	0	18.6867	263.23	7.69811	0	7.1785	30.1423	29.8986
ENSG00000224310	AC012317.1		16	24672743	24682383	32.5103	20.4091	41.387	53.2788	71.8133	11.2251	70.3451	9.21971	9.97198	49.7356	38.1748	0	0	18.6867	35.895	15.1437	11.3007	25.01	15.0711	21.877
ENSG00000246526	RP11-539L10.2		4	6689175	6692246	32.5103	20.3365	13.8915	10.6558	35.9066	104.151	0	14.928	99.7198	16.5785	6.29276	13.8873	32.6424	56.0601	0	30.4137	22.6014	7.64954	15.0711	12.9439
ENSG00000226179	PPP2R3B-AS1	PPP2R3B antisense RNA 1 (non-protein coding) [Source:HGNC Symbol;Acc:27560]	X	281725	282586	0	18.45	49.5227	0	17.9533	18.7124	38.8592	43.3195	39.8879	0	41.2358	13.8873	130.57	18.6867	0	0	33.9021	11.3464	30.1423	39.7432
ENSG00000245411	AC080037.2		17	70594180	70636611	16.2551	82.5613	112.697	0	0	14.7011	4.24029	9.07203	9.97198	0	40.3781	41.662	48.9636	37.3734	0	22.9681	0	18.4656	0	85.3203
ENSG00000235026	AC066593.1		2	115888512	115918920	32.5103	21.2218	11.7065	10.6558	35.9066	15.1399	8.48058	18.4394	0	16.5785	5.24215	69.4367	48.9636	0	0	0	192.112	3.22872	45.2134	4.01078
ENSG00000248744	RP11-362I1.1		4	45011557	45053669	32.5103	34.1247	41.883	0	0	23.5227	22.3847	26.7791	0	0	41.2824	13.8873	32.6424	0	0	22.8418	135.609	38.519	30.1423	36.644
ENSG00000237283	RP11-316I3.1		1	188674754	188680011	16.2551	45.3952	25.17	0	17.9533	34.6022	17.171	24.7237	0	49.7356	27.2583	13.8873	48.9636	0	0	45.6836	22.6014	13.3778	30.1423	99.1757
ENSG00000249705	AC022413.1		5	180256956	180258618	65.0206	27.1823	50.6139	0	0	13.2188	12.9307	88.2279	0	0	21.071	83.3241	65.2848	0	0	15.27	22.6014	8.51351	30.1423	28.6224
ENSG00000232192	RP11-62I21.1		1	245369746	245397803	32.5103	3.14447	24.7494	21.3115	0	11.0728	8.90028	12.5834	9.97198	0	3.01376	138.873	48.9636	0	0	30.2874	22.6014	11.1689	150.711	0
ENSG00000227269	RP11-96L7.2		9	101945655	101947173	97.5308	24.1084	33.104	10.6558	17.9533	23.9467	17.171	4.97602	0	0	19.5446	13.8873	16.3212	18.6867	0	38.1118	11.3007	62.0845	0	108.838
ENSG00000237463	RP11-280O1.2		1	165446078	165551392	0	14.2133	29.0083	95.9018	0	38.8451	4.24029	0	0	0	34.6102	0	179.533	0	35.895	7.57186	0	2.83297	75.3557	0
ENSG00000232225	RP11-143O10.1		13	89867101	89889144	0	9.40329	21.958	63.9345	71.8133	3.31598	87.5831	14.928	19.944	149.207	15.4869	13.8873	0	0	23.93	7.57186	0	2.83297	0	0
ENSG00000235453	C9orf133	chromosome 9 open reading frame 133 [Source:HGNC Symbol;Acc:31420]	9	32551142	32567003	32.5103	38.4389	10.3475	0	0	26.136	8.75743	4.09601	49.8599	0	27.4909	69.4367	16.3212	0	0	22.7156	67.8043	13.2402	15.0711	98.2642
ENSG00000237914	RP11-77C3.3		20	1614154	1629118	211.317	20.9047	9.90846	0	53.86	33.9481	12.9307	17.264	0	0	4.939	0	16.3212	18.6867	47.8601	7.57186	0	7.86485	15.0711	16.0431
ENSG00000238227	C9orf69	chromosome 9 open reading frame 69 [Source:HGNC Symbol;Acc:31009]	9	139006427	139010709	16.2551	35.3126	30.2132	0	0	24.7796	12.9977	51.6505	89.7478	16.5785	44.2058	27.7747	32.6424	0	0	23.0943	11.3007	15.9448	45.2134	13.8554
ENSG00000238121	RP11-374F3.4		13	30914407	30951282	0	49.0918	57.8341	21.3115	0	5.9324	17.7917	39.0671	0	16.5785	12.9716	0	65.2848	18.6867	11.965	38.238	0	30.4418	60.2845	41.5663
ENSG00000255857	RP1-278C19.3		12	120639094	120650941	0	28.7431	37.3783	10.6558	0	15.1356	0	32.4875	69.8039	0	22.2279	0	65.2848	18.6867	47.8601	23.0943	22.6014	63.6138	0	27.7109
ENSG00000245149	RP11-383J24.5		8	125474726	125486817	16.2551	17.8156	13.8054	10.6558	0	12.6074	12.7209	4.97602	0	16.5785	31.2365	0	81.606	0	131.615	22.8418	33.9021	24.2161	15.0711	38.4671
ENSG00000248092	RP11-159F24.1		5	43575425	43603332	0	4.46072	6.22265	213.115	0	0.452924	0	32.4875	0	0	2.23845	0	16.3212	0	203.405	0	0	5.00718	0	0
ENSG00000255867	RP11-820K3.5		12	31742857	31768600	16.2551	11.4018	9.77565	0	71.8133	7.826	70.8318	9.07203	0	198.942	12.7725	0	16.3212	0	0	0	0	22.0472	30.1423	4.01078
ENSG00000247556	AC012652.1		15	41576203	41601901	16.2551	12.3797	10.1525	10.6558	0	46.2945	21.4783	39.2148	39.8879	16.5785	21.2897	55.5494	16.3212	37.3734	11.965	7.69811	45.2028	10.9299	45.2134	16.0431
ENSG00000254635	RP11-164A7.1		10	28811581	28821672	0	24.7461	15.369	74.5903	35.9066	23.8436	17.171	17.4117	59.8319	16.5785	28.0792	0	0	56.0601	23.93	15.27	11.3007	34.0939	15.0711	8.93311
ENSG00000227090	AP000402.3		21	26258990	26275070	16.2551	26.4472	77.7719	21.3115	0	22.0912	26.1383	71.8413	9.97198	16.5785	41.2921	0	16.3212	18.6867	11.965	7.57186	33.9021	7.84016	15.0711	37.0086
ENSG00000237370	AC010907.2		2	3650987	3651832	0	14.0645	42.3126	0	107.72	13.8329	100.38	14.1957	0	66.3141	23.8988	0	32.6424	0	11.965	15.27	0	14.3093	15.0711	4.01078
ENSG00000224440	CXorf51	chromosome X open reading frame 51 [Source:HGNC Symbol;Acc:30533]	X	145895624	145896244	16.2551	17.2655	15.2673	0	0	42.8071	22.3088	49.1669	19.944	16.5785	20.3139	27.7747	32.6424	18.6867	0	7.69811	101.706	14.1017	15.0711	34.8209
ENSG00000230894	RP11-67K19.3		9	119330728	119348607	0	34.2561	9.29575	42.623	0	32.6527	13.3504	27.3638	0	66.3141	27.2747	0	48.9636	0	0	15.1437	67.8043	6.98788	15.0711	62.5317
ENSG00000248786	AC000079.1		22	19402955	19409368	16.2551	11.1993	23.7074	31.9673	107.72	10.8244	53.5938	9.95203	9.97198	82.8926	17.9262	13.8873	0	0	0	30.2874	0	16.4014	0	22.7885
ENSG00000224531	RP4-761I2.2		6	11094039	11138964	16.2551	18.1106	16.888	10.6558	0	15.0541	4.24029	12.4357	9.97198	16.5785	19.0892	27.7747	81.606	0	0	7.57186	146.909	21.6514	30.1423	0
ENSG00000255480	RP4-710M3.2		11	30447099	30450815	16.2551	7.23577	15.4644	31.9673	53.86	3.54945	52.2766	73.7602	39.8879	0	38.1145	0	97.9272	18.6867	0	0	0	0	0	4.92233
ENSG00000244491	RP3-508I15.18		22	39130730	39134770	48.7654	8.78086	6.81979	298.361	0	5.23642	0	16.8271	9.97198	0	0.997572	13.8873	0	0	0	0	33.9021	4.34553	0	4.92233
ENSG00000250666	RP11-463J17.1		4	190802670	190806023	48.7654	16.0527	32.5494	0	17.9533	32.1508	12.9307	21.6554	0	0	6.87812	41.662	16.3212	0	0	7.57186	113.007	4.34553	45.2134	35.7324
ENSG00000224597	RP11-534G20.3	patched domain containing 3 pseudogene (LOC387647), non-coding RNA [Source:RefSeq DNA;Acc:NR_003930]	10	29698331	29776674	0	6.51597	2.58764	21.3115	0	3.6788	4.24029	4.24369	0	33.157	3.44245	13.8873	0	18.6867	71.7901	15.1437	22.6014	8.45122	0	220.775
ENSG00000254304	RP11-1049H7.1		8	2104674	2142690	97.5308	15.1475	11.8214	0	0	58.6248	8.90028	12.5834	19.944	0	4.56957	69.4367	16.3212	18.6867	23.93	53.1293	22.6014	9.89615	0	4.01078
ENSG00000238005	RP11-443B7.1		1	235093089	235105809	48.7654	7.63017	14.5528	42.623	17.9533	11.4665	8.69043	17.7071	0	0	8.39621	0	32.6424	0	155.545	15.1437	0	10.2166	45.2134	9.84465
ENSG00000233818	AP000695.4		21	37818029	37904706	16.2551	23.6642	15.0216	10.6558	17.9533	17.1098	26.3481	22.3877	29.9159	16.5785	41.7161	69.4367	32.6424	0	0	30.2874	33.9021	16.6443	0	21.877
ENSG00000253738	GS1-251I9.4		8	92072137	92082417	16.2551	32.394	26.9222	0	0	26.038	34.6189	45.5078	9.97198	16.5785	19.6231	13.8873	0	0	0	22.9681	101.706	11.1312	15.0711	47.7648
ENSG00000225973	AC018926.1		15	55609382	55611243	0	20.9906	6.62338	0	0	18.1172	0	42.8678	59.8319	0	30.955	13.8873	0	18.6867	0	22.8418	113.007	19.6577	15.0711	50.4994
ENSG00000188206	NCRNA00201	non-protein coding RNA 201 [Source:HGNC Symbol;Acc:27651]	1	245003940	245018799	0	29.4593	19.5058	31.9673	0	9.91694	8.96728	4.97602	0	0	15.427	55.5494	0	18.6867	0	0	169.511	9.89615	15.0711	36.644
ENSG00000228609	RP3-341D10.4		X	100258821	100262962	0	20.8708	16.0818	10.6558	89.7666	3.43569	35.4494	24.0001	0	132.628	33.4509	0	16.3212	0	0	0	22.6014	11.3319	0	8.02156
ENSG00000253842	KB-173C10.1		8	101441062	101443225	16.2551	14.0526	25.9351	0	0	5.87799	18.0686	4.24369	0	0	28.7941	55.5494	32.6424	0	0	76.8549	0	23.457	45.2134	76.2048
ENSG00000242759	RP11-280F2.2		3	106555658	106959488	16.2551	27.0892	8.58336	31.9673	17.9533	3.87679	0	18.2917	0	0	11.3549	27.7747	0	37.3734	0	7.69811	169.511	10.6978	30.1423	4.01078
ENSG00000253982	CTD-2336O2.1		8	1710156	1712668	0	18.5951	27.4925	10.6558	0	12.58	26.625	45.8032	9.97198	33.157	16.1589	0	65.2848	0	35.895	53.3818	0	7.77649	45.2134	13.8554
ENSG00000243795	RP11-572M11.3		3	112861197	112886666	0	38.9568	12.568	0	0	14.6767	21.6881	49.6038	9.97198	0	26.3145	27.7747	0	37.3734	0	53.8868	67.8043	14.334	30.1423	16.9547
ENSG00000234277	CTD-2090I13.1		1	227581292	227618736	16.2551	7.37257	8.26473	0	17.9533	14.1205	34.8287	21.6554	0	16.5785	20.1898	0	16.3212	18.6867	47.8601	91.8723	22.6014	44.4367	0	20.9654
ENSG00000240204	RP11-305M3.3		7	129142320	129152759	16.2551	7.62925	1.38075	0	0	0.404962	8.96728	0	0	0	0.873132	13.8873	0	0	0	15.1437	350.322	0	0	0
ENSG00000225914	XXbac-BPG154L12.4		6	32223488	32233615	16.2551	8.81113	6.09348	0	35.9066	4.20594	198.047	4.97602	0	116.05	5.43442	0	0	0	0	7.57186	0	4.61143	0	4.92233
ENSG00000229531	RP1-102G20.5		1	174904084	174923398	0	21.7467	47.0602	21.3115	17.9533	42.1342	13.3504	19.9041	39.8879	0	10.8397	41.662	16.3212	18.6867	47.8601	15.27	0	13.8036	15.0711	8.93311
ENSG00000226159	RP11-478K7.2		10	91675246	91717130	16.2551	16.0615	27.0959	0	89.7666	12.1395	4.24029	9.95203	39.8879	0	101.1	0	48.9636	0	0	15.27	22.6014	1.77846	0	4.01078
ENSG00000227082	AL592494.5		1	121138614	121204983	0	17.9109	16.7317	0	35.9066	4.68273	26.759	4.97602	0	99.4711	26.5009	0	130.57	18.6867	0	0	0	26.8284	0	0
ENSG00000218109	NCRNA00288	non-protein coding RNA 288 [Source:HGNC Symbol;Acc:26855]	11	126872805	126875953	97.5308	25.8672	15.6433	0	0	13.6694	17.3809	16.5317	0	0	18.4063	55.5494	32.6424	37.3734	0	0	22.6014	4.95659	30.1423	13.8554
ENSG00000253518	CTD-2031P19.4		5	55240484	55240957	65.0206	9.48717	27.808	10.6558	0	38.0964	0	119.691	9.97198	0	6.03434	13.8873	32.6424	0	0	15.27	11.3007	16.3537	15.0711	4.01078
ENSG00000227278	RP11-656D10.5		1	40980133	40980729	65.0206	33.4635	22.3763	0	0	25.4697	4.45014	26.9268	9.97198	0	18.0909	27.7747	0	18.6867	0	15.3962	67.8043	35.4635	15.0711	8.93311
ENSG00000186594	C17orf91	chromosome 17 open reading frame 91 [Source:HGNC Symbol;Acc:28219]	17	1614805	1619504	0	33.8593	39.9508	10.6558	17.9533	8.14381	0	22.5354	19.944	0	25.126	0	16.3212	18.6867	0	61.3324	11.3007	18.7054	0	90.2426
ENSG00000215248	AC087203.1		8	12064280	12312147	0	17.9927	18.0796	21.3115	0	8.68798	79.7321	24.8801	0	33.157	29.0147	27.7747	0	37.3734	0	0	22.6014	14.9681	30.1423	27.7109
ENSG00000223382	RP1-65J11.1		1	31297075	31306693	0	1.00215	1.43401	0	0	0.428473	44.8276	4.09601	0	331.57	1.41939	0	0	0	0	0	0	2.83297	0	0
ENSG00000250748	RP11-230G5.2		12	65860600	66036152	113.786	20.0094	9.98602	10.6558	0	30.0169	13.2076	16.6794	29.9159	0	8.60223	13.8873	16.3212	18.6867	11.965	30.4137	11.3007	11.4218	15.0711	4.92233
ENSG00000247629	RP11-707G14.6		11	73594907	73597748	0	65.0557	14.1899	0	0	15.3762	0	9.21971	29.9159	16.5785	3.6635	0	65.2848	0	0	45.6836	33.9021	0	15.0711	67.4541
ENSG00000249604	RP11-286E11.2		4	108857187	108862411	16.2551	33.0858	20.5585	10.6558	0	31.6082	12.7209	42.2918	9.97198	0	25.5531	13.8873	0	0	0	15.27	33.9021	30.7135	60.2845	22.7885
ENSG00000251141	RP11-53O19.1		5	44745002	44808879	0	5.40001	4.0876	0	35.9066	0	101.965	0	9.97198	182.364	3.23898	0	0	0	0	22.7156	0	0	0	12.0323
ENSG00000214654	RP11-27I1.6	UDP-GlcNAc:betaGal beta-1,3-N-acetylglucosaminyltransferase 5 pseudogene (LOC100288842), non-coding RNA [Source:RefSeq DNA;Acc:NR_027442]	9	123555829	123561845	16.2551	22.1706	19.3766	0	53.86	20.6699	4.51714	0	9.97198	0	28.4067	13.8873	0	93.4335	0	15.3962	0	43.3269	30.1423	4.01078
ENSG00000247912	AC107377.1		17	65871895	65881544	0	14.0732	42.3982	10.6558	35.9066	10.8909	31.486	18.1441	0	49.7356	28.4943	0	32.6424	18.6867	0	30.4137	11.3007	11.4893	15.0711	12.0323
ENSG00000251152	RP11-281P23.1		4	11470874	11479820	16.2551	8.14903	13.8547	0	0	8.19954	53.183	38.9281	0	132.628	8.08741	27.7747	16.3212	0	0	0	22.6014	13.1925	0	12.9439
ENSG00000249310	CTA-150C2.16		22	39387564	39394214	16.2551	12.8051	6.83184	0	17.9533	5.08514	22.1079	47.1176	29.9159	33.157	11.5838	0	16.3212	18.6867	11.965	15.3962	0	29.6678	60.2845	16.9547
ENSG00000227066	RP3-340N1.2		1	20480831	20487061	0	1.09687	12.1492	0	17.9533	0	4.24029	4.97602	69.8039	33.157	24.6727	0	0	18.6867	0	38.3643	0	14.3471	0	131.08
ENSG00000253718	RP11-281O15.3		5	178107232	178366360	0	17.1593	15.9893	10.6558	17.9533	8.26602	105.518	28.2438	0	66.3141	20.5515	0	32.6424	0	11.965	7.57186	11.3007	10.1791	0	4.92233
ENSG00000214381	C3orf66	chromosome 3 open reading frame 66 [Source:HGNC Symbol;Acc:32675]	3	108897012	108904104	0	7.19091	21.6326	0	35.9066	8.72368	30.9323	18.4394	0	82.8926	7.61113	27.7747	0	18.6867	23.93	45.4311	0	16.1008	0	16.9547
ENSG00000256128	RP11-173C20.2		12	127214333	127256957	16.2551	7.23028	3.0692	159.836	17.9533	0.90371	17.6577	4.97602	0	49.7356	7.12957	0	0	0	71.7901	0	0	0	0	4.01078
ENSG00000253734	RP11-579E24.1		8	64681988	64698058	16.2551	13.7071	18.3697	10.6558	35.9066	3.33495	62.0744	19.0241	0	49.7356	17.9665	0	16.3212	18.6867	0	30.5399	0	14.0695	15.0711	13.8554
ENSG00000245937	CTC-228N24.3		5	127276118	127418792	0	19.1985	11.3317	0	89.7666	33.4455	4.24029	24.1478	0	66.3141	9.43609	13.8873	0	0	0	7.57186	22.6014	23.5092	0	29.8986
ENSG00000234616	JRK	jerky homolog (mouse) [Source:HGNC Symbol;Acc:6199]	8	143738874	143763386	0	17.1549	25.1309	10.6558	35.9066	9.78827	4.45014	19.9041	0	16.5785	9.01247	0	0	18.6867	0	38.238	45.2028	12.9343	0	90.2426
ENSG00000245773	AL121928.1		10	104209595	104216051	65.0206	8.55872	9.32332	0	0	9.54317	8.69043	24.8714	19.944	0	7.04364	13.8873	16.3212	18.6867	11.965	53.2555	11.3007	16.1255	15.0711	43.754
ENSG00000204792	AC104135.3		2	75145275	75165545	0	4.49566	1.42923	21.3115	17.9533	7.65556	8.90028	4.97602	0	16.5785	3.6441	0	0	0	239.3	22.8418	0	0	0	4.01078
ENSG00000121446	RGSL1	regulator of G-protein signaling like 1 [Source:HGNC Symbol;Acc:18636]	1	182419256	182529734	32.5103	9.28844	10.8602	21.3115	0	51.1255	8.90028	4.09601	9.97198	0	5.21429	55.5494	48.9636	0	11.965	15.27	0	44.9237	15.0711	8.02156
ENSG00000197989	SNHG12	small nucleolar RNA host gene 12 (non-protein coding) [Source:HGNC Symbol;Acc:30062]	1	28905050	28909495	32.5103	33.9879	42.2903	0	17.9533	13.2163	48.657	9.07203	19.944	0	39.7257	0	0	0	0	15.27	11.3007	43.2637	0	21.877
ENSG00000233587	AC096570.1		2	22759351	22761160	32.5103	6.93267	15.6888	10.6558	0	30.1828	8.75743	4.97602	9.97198	0	11.1427	97.2114	32.6424	0	0	0	45.2028	11.3971	30.1423	0
ENSG00000235366	RP11-154C3.2		13	46255225	46256554	16.2551	12.7143	19.763	0	0	13.0861	8.69043	16.8271	0	0	9.79934	27.7747	0	0	0	15.1437	113.007	20.5693	45.2134	28.0755
ENSG00000248223	CTD-2139B15.2		5	17354019	17355008	16.2551	8.72207	18.9546	0	0	8.82016	8.69043	45.9422	29.9159	33.157	13.4488	0	16.3212	0	83.7551	0	22.6014	7.25379	15.0711	16.9547
ENSG00000235100	RP11-80H5.4		10	91426944	91461177	32.5103	28.2647	18.5649	10.6558	0	11.7865	4.24029	8.3397	19.944	0	19.0336	0	16.3212	56.0601	0	45.8099	0	31.1803	0	39.7432
ENSG00000246889	AP000487.5		11	70218352	70244594	0	15.7038	11.2529	42.623	0	1.66121	40.0336	4.97602	19.944	116.05	9.00424	0	16.3212	18.6867	0	22.7156	11.3007	2.64236	0	8.93311
ENSG00000227920	RP1-153P14.5		6	37517780	37518636	0	18.5207	18.8198	10.6558	0	23.5269	21.898	4.97602	29.9159	16.5785	13.9667	13.8873	0	18.6867	0	0	67.8043	28.3787	45.2134	8.93311
ENSG00000249567	MIMT1	MER1 repeat containing imprinted transcript 1 (non-protein coding) [Source:HGNC Symbol;Acc:33464]	19	57352270	57359922	32.5103	8.86912	17.5202	0	0	16.8225	13.1406	9.07203	19.944	0	13.8437	13.8873	0	0	0	7.69811	124.308	11.2065	15.0711	32.9978
ENSG00000205682	RP11-798L4.1		4	62285964	62293939	32.5103	9.04289	27.4699	10.6558	17.9533	43.4536	8.69043	59.8426	0	0	15.8959	13.8873	0	0	0	23.0943	22.6014	42.7095	0	8.93311
ENSG00000225210	AL589743.1		14	19650018	19718563	0	6.52172	16.488	21.3115	0	2.63055	53.3081	19.0241	0	66.3141	22.4175	0	48.9636	37.3734	0	15.1437	0	20.188	0	4.92233
ENSG00000226752	RP11-27I1.2		9	123605378	123616651	81.2757	9.93148	9.13837	31.9673	35.9066	9.58214	8.75743	12.288	9.97198	33.157	7.74016	0	32.6424	0	0	0	45.2028	0	0	4.92233
ENSG00000206552	RP11-141M3.3		3	42975744	42978277	0	15.1576	7.21748	85.246	0	30.8814	4.51714	20.6277	9.97198	0	9.85177	27.7747	32.6424	18.6867	11.965	15.27	0	2.38952	30.1423	9.84465
ENSG00000241472	RP11-204J18.3		3	62247498	62355005	32.5103	17.8972	10.6172	0	0	13.3416	13.2076	28.0961	0	82.8926	15.6376	41.662	0	0	0	22.7156	11.3007	8.00776	15.0711	14.767
ENSG00000228126	RP11-54A4.8		1	150488233	150490508	0	18.785	17.1517	31.9673	35.9066	4.26527	44.1398	4.97602	0	66.3141	21.8035	0	16.3212	0	11.965	7.57186	11.3007	12.3363	0	21.877
ENSG00000214432	AC068831.1		15	91413148	91579841	16.2551	14.0766	23.9605	0	35.9066	4.92398	17.3809	19.0241	9.97198	33.157	15.9273	0	48.9636	37.3734	11.965	0	0	12.3126	15.0711	8.93311
ENSG00000230937	CTA-55I10.1	NPC-A-5 (LOC642587), mRNA [Source:RefSeq DNA;Acc:NM_001104548]	1	209602165	209606183	16.2551	6.99788	44.8289	10.6558	0	14.7254	0	4.24369	0	16.5785	104.852	0	16.3212	18.6867	35.895	15.27	0	0	0	17.8662
ENSG00000204517	AL627443.1		6	166511208	166513125	0	31.5585	26.1632	0	0	29.1624	8.90028	39.7995	9.97198	0	14.1735	55.5494	0	0	0	0	67.8043	10.2683	15.0711	12.0323
ENSG00000237361	RP11-269C23.3		13	44974487	44980002	0	7.38189	5.18948	21.3115	0	4.84738	4.51714	0	0	0	5.77645	0	16.3212	168.18	35.895	22.7156	0	24.0549	0	4.01078
ENSG00000225783	MIAT	myocardial infarction associated transcript (non-protein coding) [Source:HGNC Symbol;Acc:33425]	22	27042392	27072438	16.2551	41.8926	2.33303	21.3115	0	74.2048	8.75743	9.95203	0	0	47.2514	13.8873	0	37.3734	0	7.69811	0	7.00095	30.1423	0
ENSG00000189223	AC016683.6		2	113969099	114024587	0	14.4285	9.38531	21.3115	35.9066	7.98252	13.2076	20.6277	19.944	33.157	13.9944	0	16.3212	18.6867	0	7.69811	0	25.7932	30.1423	26.7993
ENSG00000246432	AC010913.1		2	73511662	73518113	0	8.16887	3.17309	0	0	9.83148	0	19.0241	0	0	4.0951	41.662	0	18.6867	0	0	203.413	2.38952	0	4.92233
ENSG00000225074	NCRNA00261	non-protein coding RNA 261 [Source:HGNC Symbol;Acc:16189]	20	22541191	22559280	0	4.40237	9.33912	159.836	17.9533	10.6959	0	9.07203	9.97198	16.5785	3.86471	0	0	37.3734	23.93	0	11.3007	0	0	0
ENSG00000234912	C17orf86	chromosome 17 open reading frame 86 [Source:HGNC Symbol;Acc:33099]	17	75084755	75091068	16.2551	20.0112	11.2206	0	17.9533	6.41812	17.238	4.09601	0	0	7.25765	83.3241	48.9636	0	0	22.9681	22.6014	10.0391	0	24.9762
ENSG00000228784	AC013400.2		2	20068621	20084808	0	11.7605	11.0332	10.6558	35.9066	2.35135	61.034	9.21971	0	66.3141	16.0846	13.8873	16.3212	0	0	0	22.6014	12.4763	0	22.7885
ENSG00000247774	RP11-493L12.2		12	47599681	47610239	16.2551	9.06848	10.4214	21.3115	0	3.73054	84.2404	4.97602	0	66.3141	7.73658	0	16.3212	37.3734	11.965	0	0	4.34553	15.0711	0
ENSG00000238755	RP11-292E2.3		3	153102723	153105157	0	9.2904	12.1618	0	35.9066	4.25283	83.5527	19.9041	0	66.3141	24.548	0	16.3212	0	0	7.57186	0	13.4555	0	12.9439
ENSG00000250616	AC012645.1		16	30107751	30116777	32.5103	9.27255	8.44221	0	0	21.2937	4.45014	27.5114	0	0	7.83608	83.3241	32.6424	0	0	0	56.5036	1.77846	15.0711	4.92233
ENSG00000241990	RP6-109B7.3		22	46449585	46453090	65.0206	18.8489	15.2275	10.6558	0	0.763628	13.2076	8.19202	0	0	16.816	13.8873	0	37.3734	11.965	53.3818	0	13.9888	0	25.8878
ENSG00000247595	RP11-504G3.1		11	18621334	18631802	0	34.7491	30.5948	10.6558	17.9533	8.32203	8.75743	4.09601	0	0	18.9426	0	0	74.7468	11.965	7.69811	0	42.0697	30.1423	0
ENSG00000203605	RP11-335E6.2		1	63604921	63628824	32.5103	8.25652	11.522	85.246	0	2.77287	61.9316	8.48738	0	16.5785	6.08298	0	0	0	35.895	7.69811	0	2.38952	15.0711	4.92233
ENSG00000250920	RP11-297P16.4		4	104472084	104480284	0	8.00063	10.319	21.3115	17.9533	1.31009	4.51714	8.3397	19.944	33.157	12.849	0	0	18.6867	23.93	0	0	5.22249	105.498	8.02156
ENSG00000250790	RP11-46H11.3		12	133488056	133491318	0	9.50584	15.006	0	35.9066	5.98658	53.1741	0	69.8039	33.157	6.08613	13.8873	16.3212	0	0	15.1437	0	4.34553	15.0711	4.92233
ENSG00000231764	DLX6-AS1	DLX6 antisense RNA 1 (non-protein coding) [Source:HGNC Symbol;Acc:37151]	7	96594839	96643377	16.2551	16.9009	16.732	10.6558	0	9.27757	21.898	17.7071	0	66.3141	23.8163	0	16.3212	18.6867	23.93	15.27	0	13.1755	0	8.02156
ENSG00000224400	AC010880.1		2	16535524	16613970	16.2551	8.97737	26.9985	10.6558	0	7.97723	4.24029	13.3157	0	0	14.0869	55.5494	48.9636	0	0	0	0	13.5454	45.2134	28.987
ENSG00000126749	EMG1	EMG1 nucleolar protein homolog (S. cerevisiae) [Source:HGNC Symbol;Acc:16912]	12	7079944	7095921	16.2551	9.10712	15.7491	10.6558	17.9533	6.49939	21.7551	31.7551	9.97198	16.5785	11.7811	0	16.3212	18.6867	11.965	7.69811	11.3007	11.2365	45.2134	4.01078
ENSG00000253143	RP11-333A23.3		8	71383347	71392858	0	5.13758	8.63299	10.6558	17.9533	2.86045	96.7514	14.928	0	99.4711	12.5771	0	0	0	11.965	0	0	8.33596	0	4.92233
ENSG00000215866	RP11-426L16.8		1	113362792	113393265	0	2.85249	0.472283	10.6558	0	44.6488	4.24029	0	139.608	16.5785	3.14283	0	0	0	11.965	0	0	8.23591	45.2134	4.01078
ENSG00000248743	AL590365.1		10	15211104	15221737	0	50.9053	12.2374	0	0	28.8156	0	9.07203	0	16.5785	29.9514	13.8873	32.6424	0	0	15.1437	22.6014	7.9671	15.0711	35.7324
ENSG00000248000	AC138128.1		19	45976341	45978414	81.2757	2.37743	131.086	10.6558	0	2.11655	0	4.24369	0	0	0.794655	0	32.6424	0	11.965	0	0	2.83297	0	8.93311
ENSG00000235954	TTC28-AS1	TTC28 antisense RNA 1 (non-protein coding) [Source:HGNC Symbol;Acc:29336]	22	28315364	28404569	32.5103	22.2116	11.2779	0	17.9533	30.2888	9.03428	13.3157	0	0	16.9894	0	0	18.6867	0	38.238	45.2028	15.7596	0	16.9547
ENSG00000246147	AL109616.1		21	26931716	26936957	0	18.7121	17.0978	0	35.9066	8.79082	26.2053	9.07203	29.9159	16.5785	12.6304	0	16.3212	0	23.93	45.8099	11.3007	10.2413	0	4.92233
ENSG00000243497	RP13-503K1.4		3	93795186	93800665	0	11.7356	29.7925	0	0	16.0774	48.322	22.2401	0	0	19.9079	27.7747	16.3212	0	0	15.27	11.3007	15.1732	45.2134	8.02156
ENSG00000229191	RP11-168O16.1		1	200993077	200997920	0	25.0236	17.3272	0	0	6.15184	0	33.2198	0	16.5785	40.2852	13.8873	0	37.3734	0	22.9681	0	40.9678	0	32.9978
ENSG00000245648	RP11-277P12.20		12	10516368	10551105	0	10.632	14.5422	21.3115	35.9066	2.15754	35.4494	13.3157	0	66.3141	31.5658	0	16.3212	0	0	7.57186	0	16.1124	15.0711	0
ENSG00000248371	CTC-347C20.2		5	71869947	71956496	16.2551	8.57349	10.2887	21.3115	53.86	14.2234	0	12.288	39.8879	0	6.3534	41.662	16.3212	0	23.93	0	0	4.61143	0	16.0431
ENSG00000247909	AL669918.1		6	32862500	32871535	0	8.13808	2.9701	0	0	8.98072	0	29.8561	0	0	3.58353	0	0	0	0	0	192.112	2.83297	15.0711	21.877
ENSG00000250924	AC007245.1		7	38381216	38418238	32.5103	7.68479	8.09217	42.623	35.9066	6.0658	21.4783	17.4117	0	33.157	5.07646	0	0	37.3734	0	22.8418	0	5.40004	0	8.02156
ENSG00000247516	RP11-480D4.3		5	8457606	8460776	0	21.2097	9.15714	21.3115	0	1.31818	8.75743	12.4357	0	0	18.1613	0	0	0	0	38.238	22.6014	22.3648	30.1423	77.2987
ENSG00000255159	RP11-318C2.1		11	8790325	8831778	0	15.8723	13.2427	10.6558	17.9533	3.43952	26.625	13.168	0	33.157	19.8624	0	81.606	0	0	15.1437	11.3007	20.5386	0	0
ENSG00000229645	C14orf139	chromosome 14 open reading frame 139 [Source:HGNC Symbol;Acc:20353]	14	95873606	95876427	48.7654	5.32226	11.2791	0	17.9533	2.71815	22.032	13.4634	9.97198	33.157	2.3694	0	81.606	0	11.965	0	11.3007	10.1791	0	0
ENSG00000255328	RP11-326C3.12		11	327171	330122	0	11.3293	13.7973	0	0	1.95587	26.625	14.1957	9.97198	82.8926	13.3143	13.8873	81.606	0	0	0	11.3007	0	0	0
ENSG00000238217	AC093590.1		2	200472791	200523855	0	3.07215	10.0348	0	0	5.40673	34.7617	31.0228	0	33.157	4.00619	13.8873	81.606	0	0	0	11.3007	6.98788	45.2134	0
ENSG00000234171	AC108488.3		2	3606082	3609324	16.2551	22.8961	10.4285	0	0	21.8672	13.2746	19.0241	0	16.5785	14.3237	13.8873	32.6424	18.6867	0	7.57186	45.2028	6.78564	0	20.9654
ENSG00000246379	AC007495.1		16	56126899	56225006	0	16.4411	12.4589	0	17.9533	8.85643	30.7224	4.24369	9.97198	66.3141	35.6127	0	0	0	0	30.5399	0	13.4701	15.0711	17.8662
ENSG00000236200	RP11-184I16.2		1	44165436	44173809	0	37.0817	22.2484	0	35.9066	19.6701	12.9307	13.168	9.97198	33.157	48.7374	0	0	0	0	15.27	11.3007	10.4825	0	8.93311
ENSG00000184441	AP001062.7		21	45751117	45755734	16.2551	10.8482	12.2211	10.6558	17.9533	14.0374	17.5907	26.0468	19.944	16.5785	5.07985	27.7747	16.3212	0	11.965	0	0	12.1857	30.1423	12.9439
ENSG00000250891	CTD-2281M20.1		5	117803851	117897812	0	8.24351	13.9121	21.3115	0	9.02722	8.90028	13.168	0	16.5785	3.26317	41.662	32.6424	37.3734	0	22.8418	0	33.5366	0	16.0431
ENSG00000228013	RP11-350G8.5		1	154374804	154379040	16.2551	13.4964	12.0331	10.6558	53.86	4.14114	39.069	0	9.97198	33.157	8.15805	0	32.6424	0	11.965	7.57186	0	2.38952	15.0711	8.02156
ENSG00000253123	RP11-527N22.1		8	37184093	37189502	16.2551	5.57055	14.7709	0	0	8.02618	17.171	4.24369	19.944	33.157	2.11493	13.8873	0	0	47.8601	38.1118	33.9021	7.86485	15.0711	0
ENSG00000236648	RP11-473A10.2		1	18044182	18076473	16.2551	1.2823	16.8229	0	0	93.6263	0	0	0	0	2.02006	0	16.3212	0	0	7.57186	0	122.98	0	0
ENSG00000187186	RP11-195F19.5		9	34664780	34666109	0	34.7565	6.51663	0	0	11.972	4.45014	0	9.97198	0	7.33142	27.7747	16.3212	0	47.8601	7.69811	56.5036	13.4584	0	30.8101
ENSG00000228150	RP11-84A14.4		1	10002981	10010032	0	7.70683	11.3981	21.3115	35.9066	0.868979	98.2874	14.048	0	33.157	8.89203	0	16.3212	0	11.965	7.69811	0	2.38952	0	4.92233
ENSG00000254162	RP11-48B3.3		8	81447241	81451370	0	7.71807	6.37144	10.6558	17.9533	30.1466	31.553	19.9041	0	49.7356	9.01244	0	16.3212	18.6867	0	15.1437	11.3007	6.73505	0	21.877
ENSG00000233184	RP11-421L21.3		1	101491409	101552821	65.0206	29.262	17.04	0	17.9533	6.49587	4.24029	4.97602	19.944	16.5785	13.6589	13.8873	16.3212	0	0	7.69811	0	16.0201	15.0711	8.93311
ENSG00000242828	RP11-47P18.1		3	80810193	80838114	16.2551	13.0411	4.63153	0	0	12.6086	18.0686	4.09601	0	33.157	2.36813	13.8873	16.3212	0	0	0	113.007	1.77846	0	22.7885
ENSG00000249381	RP11-310A13.1		4	139346677	139358023	16.2551	2.69114	57.3818	117.213	0	0.404962	4.45014	9.21971	0	0	3.97858	0	0	0	0	7.69811	0	5.47533	0	45.9417
ENSG00000234327	AC012146.7		17	5015227	5017672	16.2551	17.1515	6.11996	0	0	18.5849	4.51714	8.19202	59.8319	0	8.23216	27.7747	48.9636	0	0	7.57186	22.6014	9.64331	15.0711	0
ENSG00000246979	AC009108.1		16	86508135	86542466	0	1.93809	3.41152	21.3115	179.533	2.60168	21.965	0	0	16.5785	2.49546	0	0	0	0	0	0	19.2937	0	0
ENSG00000254008	NCRNA00051	non-protein coding RNA 51 [Source:HGNC Symbol;Acc:32028]	8	143279717	143290364	32.5103	13.0715	7.52339	42.623	0	8.67707	8.69043	9.21971	19.944	0	7.99516	0	16.3212	0	47.8601	45.5574	0	0	0	8.93311
ENSG00000233101	RP11-357H14.7		17	46627247	46683776	97.5308	13.2076	7.17343	10.6558	0	18.7386	4.51714	4.24369	0	0	11.2542	13.8873	32.6424	18.6867	0	0	11.3007	0	0	23.7001
ENSG00000254325	RP11-318K15.2		8	56806154	56808276	16.2551	6.8804	6.11273	0	53.86	2.55705	31.0081	14.928	19.944	33.157	10.1041	0	48.9636	0	0	0	11.3007	2.56706	0	9.84465
ENSG00000254330	RP11-1D12.1		8	65616331	65647016	0	23.2288	9.78946	53.2788	0	3.02141	8.48058	0	9.97198	0	5.9104	0	16.3212	0	0	83.2904	11.3007	19.1837	0	20.9654
ENSG00000233123	RP5-1059M17.1		7	101206059	101212286	0	1.99787	1.44372	21.3115	35.9066	2.35251	0	4.97602	0	0	1.10012	0	0	18.6867	155.545	0	0	0	15.0711	4.92233
ENSG00000228151	AC004941.3		7	149095295	149098547	0	2.82594	3.93542	0	0	3.8845	31.0663	0	0	198.942	0.399774	0	16.3212	0	0	0	0	5.61824	0	0
ENSG00000247095	MIR210HG	MIR210 host gene (non-protein coding) [Source:HGNC Symbol;Acc:39524]	11	565660	568457	0	15.1714	5.0939	0	0	6.69041	0	8.48738	39.8879	16.5785	43.5885	41.662	0	37.3734	0	7.69811	11.3007	29.397	0	0
ENSG00000246790	RP11-730K11.1		11	121318040	121323722	0	8.95577	12.9669	10.6558	0	4.39731	39.4799	9.21971	9.97198	49.7356	12.9346	41.662	48.9636	0	0	7.69811	0	1.77846	0	4.01078
ENSG00000235597	AC013402.2		2	105049725	105137290	0	6.64998	4.92328	0	17.9533	14.9331	8.90028	17.7071	0	0	3.89174	0	0	0	0	0	11.3007	151.194	15.0711	9.84465
ENSG00000237517	DGCR5	DiGeorge syndrome critical region gene 5 (non-protein coding) [Source:HGNC Symbol;Acc:16757]	22	18958027	19018742	0	18.1866	31.1635	10.6558	0	10.0584	17.9346	8.48738	0	16.5785	20.8973	13.8873	0	37.3734	23.93	15.27	11.3007	13.9036	0	12.0323
ENSG00000235257	AC093415.2		3	37795180	37903271	16.2551	10.6426	13.3037	21.3115	17.9533	13.3381	57.0706	9.21971	0	16.5785	20.0743	0	0	18.6867	0	7.69811	22.6014	7.7249	0	8.93311
ENSG00000248109	CTC-295J13.3		5	147618133	147622157	32.5103	10.1197	7.76048	0	0	14.3101	8.75743	12.5834	9.97198	16.5785	10.7321	69.4367	16.3212	0	0	15.1437	0	7.00095	30.1423	0
ENSG00000233821	RP11-191J12.1		13	44118054	44122192	0	8.21081	7.87972	10.6558	0	6.06054	35.2396	0	29.9159	49.7356	8.981	0	16.3212	18.6867	0	22.8418	0	22.8835	15.0711	8.02156
ENSG00000237484	AP000476.1		21	25801054	25920256	0	4.91011	7.1877	0	17.9533	4.56388	31.0751	4.24369	0	116.05	11.4926	27.7747	16.3212	0	0	7.57186	0	8.00776	0	0
ENSG00000224490	AC010127.5		2	166790367	166806401	0	14.7863	8.25041	0	0	10.3856	17.6577	50.7792	9.97198	0	7.6889	0	48.9636	0	0	7.69811	56.5036	11.8175	0	12.0323
ENSG00000255258	RP11-448P19.1		11	133653566	133680395	0	17.3511	15.8067	31.9673	0	8.58286	0	13.4634	0	16.5785	4.80547	41.662	32.6424	0	0	0	11.3007	9.22287	30.1423	22.7885
ENSG00000223859	AC007403.3		2	67267678	67269098	0	4.88495	16.016	0	71.8133	0.763628	16.9612	44.0518	9.97198	0	26.2061	0	65.2848	0	0	0	0	0	0	0
ENSG00000225884	AC098872.3		2	192658151	192684976	0	27.1903	10.9339	10.6558	17.9533	7.72342	17.4479	8.48738	0	0	5.86855	13.8873	0	18.6867	0	15.1437	22.6014	11.7899	45.2134	21.877
ENSG00000248115	RP11-752D24.2		4	53811816	53824254	0	15.2091	5.98963	0	0	14.2543	0	21.6554	0	33.157	14.5107	13.8873	0	37.3734	23.93	0	11.3007	30.3248	0	32.6332
ENSG00000228775	RP5-894A10.5		7	141404138	141438146	0	5.29616	2.56408	0	0	0	17.5907	163.763	9.97198	0	23.5365	0	0	0	0	15.3962	0	16.0732	0	0
ENSG00000175611	C9orf130	chromosome 9 open reading frame 130 [Source:HGNC Symbol;Acc:27858]	9	98520892	98638259	32.5103	11.321	4.97206	10.6558	35.9066	7.41524	12.9307	24.8714	19.944	0	1.2658	55.5494	0	0	0	7.57186	11.3007	4.77904	0	12.9439
ENSG00000233104	RP11-432J9.4		10	72577323	72577968	16.2551	8.13024	4.06461	42.623	0	22.8398	17.4479	18.1441	9.97198	0	0.940306	0	16.3212	0	0	30.2874	45.2028	21.4708	0	0
ENSG00000243583	RP4-669B10.3		7	143651937	143694405	16.2551	9.45929	7.56736	21.3115	0	0	48.724	9.21971	0	66.3141	9.86474	0	32.6424	0	11.965	7.57186	0	7.3967	0	4.92233
ENSG00000226017	RP11-129B22.7		3	64173220	64186641	16.2551	5.19169	10.0127	10.6558	0	2.90909	79.8661	0	0	33.157	7.11325	41.662	16.3212	0	0	7.57186	0	6.19928	15.0711	0
ENSG00000219481	NBPF1	neuroblastoma breakpoint family, member 1 [Source:HGNC Symbol;Acc:26088]	1	16888818	16940083	32.5103	19.0589	16.1027	10.6558	0	12.7464	17.4479	8.48738	19.944	0	5.98275	13.8873	0	18.6867	0	46.0624	11.3007	0	15.0711	4.01078
ENSG00000257006	RP11-684O24.1		12	19411205	19412877	0	19.6898	9.70495	0	17.9533	3.14798	8.96728	18.1441	9.97198	16.5785	9.87745	0	16.3212	0	0	0	56.5036	5.47533	45.2134	12.0323
ENSG00000223396	RPS10P7	ribosomal protein S10 pseudogene 7 [Source:HGNC Symbol;Acc:36423]	1	201487831	201499602	16.2551	17.953	7.03602	0	17.9533	11.9319	4.45014	0	9.97198	0	9.71444	97.2114	16.3212	0	23.93	0	0	4.95659	0	9.84465
ENSG00000225632	RP5-997D24.3		1	54751078	54753044	0	5.25687	8.58455	106.558	0	4.53618	13.4844	9.95203	0	0	5.39118	0	48.9636	18.6867	11.965	0	0	5.00718	0	8.93311
ENSG00000254960	RP11-688I9.1		11	126810642	126814984	0	4.85698	2.95172	85.246	35.9066	1.28014	4.45014	4.09601	0	0	8.13031	0	0	0	95.7201	0	0	0	0	4.01078
ENSG00000204054	RP11-492E3.1		9	132245730	132275947	32.5103	7.86578	16.5083	10.6558	17.9533	1.92321	21.831	20.9231	0	16.5785	15.3617	0	0	0	35.895	0	0	6.81034	15.0711	25.8878
ENSG00000205488	RP11-116G8.4		10	5556207	5568209	0	10.0461	9.25452	42.623	0	17.7305	4.24029	17.4117	9.97198	33.157	7.05904	0	16.3212	0	23.93	0	0	15.6166	0	37.9201
ENSG00000242641	RP11-735B13.1	similar to MUF1 protein (LOC440970), non-coding RNA [Source:RefSeq DNA;Acc:NR_033860]	3	84687557	84930830	16.2551	16.5028	9.57945	0	0	10.4403	9.03428	13.3157	0	33.157	15.9609	41.662	0	0	0	7.69811	22.6014	8.84697	30.1423	8.93311
ENSG00000256995	RP11-114G22.1		12	22852793	23327057	16.2551	3.56175	6.21946	0	0	8.58502	4.24029	18.1441	9.97198	0	6.04245	27.7747	81.606	0	0	0	22.6014	0	30.1423	8.02156
ENSG00000205424	AL592528.1		21	47247875	47256333	32.5103	5.5312	7.86798	10.6558	0	7.28707	4.45014	12.5834	19.944	16.5785	8.89009	13.8873	32.6424	0	0	7.69811	22.6014	26.9153	0	12.9439
ENSG00000182165	TP53TG1	TP53 target 1 (non-protein coding) [Source:HGNC Symbol;Acc:17026]	7	86954541	86974831	16.2551	10.1111	11.7176	0	0	6.76948	12.9977	12.5834	19.944	0	15.3696	0	16.3212	0	35.895	60.9536	0	0	15.0711	8.93311
ENSG00000255118	RP11-703H8.7		11	62104383	62105562	16.2551	2.37241	3.54295	106.558	17.9533	0.763628	8.69043	0	0	16.5785	3.22007	0	0	0	59.8251	0	0	2.38952	0	4.01078
ENSG00000249673	C4orf10	chromosome 4 open reading frame 10 [Source:HGNC Symbol;Acc:20205]	4	2936626	2963465	32.5103	11.4481	8.70953	0	0	6.50827	13.2076	4.09601	0	16.5785	6.71047	55.5494	0	37.3734	0	22.8418	11.3007	4.16798	0	8.93311
ENSG00000253288	RP11-238K6.1		8	138821687	139095813	16.2551	16.0205	5.17955	0	35.9066	9.14405	22.1749	13.168	9.97198	49.7356	3.33693	0	48.9636	0	0	0	0	4.34553	0	4.92233
ENSG00000236120	RP11-733O18.1		X	5571462	5644346	0	7.7894	43.1053	0	17.9533	24.9127	8.75743	26.7791	0	49.7356	12.0145	0	16.3212	0	0	0	11.3007	6.38989	0	13.8554
ENSG00000230215	RP11-328G15.2		3	184264502	184274706	0	4.7199	6.35509	0	35.9066	1.67555	44.3497	8.3397	0	33.157	8.58303	0	48.9636	0	0	7.57186	0	5.79579	15.0711	14.767
ENSG00000250954	RP11-79E3.3		4	33777969	34041515	0	10.2544	4.11169	10.6558	0	5.39972	34.9627	14.048	9.97198	66.3141	13.6915	13.8873	16.3212	0	11.965	0	11.3007	10.0144	0	0
ENSG00000243840	AC108058.1		2	105990550	105992540	0	5.14213	9.47017	0	17.9533	14.8339	13.4844	0	9.97198	33.157	11.2922	0	32.6424	18.6867	0	0	33.9021	12.5785	15.0711	4.01078
ENSG00000185716	C16orf52	chromosome 16 open reading frame 52 [Source:HGNC Symbol;Acc:27087]	16	22019456	22098855	16.2551	20.5959	22.4226	10.6558	17.9533	22.8067	8.96728	12.288	0	16.5785	18.0539	0	0	0	0	0	0	35.1745	15.0711	14.767
ENSG00000231345	RP11-564C4.6		10	52415727	52420028	16.2551	3.5448	16.9187	31.9673	17.9533	4.66848	17.7917	0	29.9159	33.157	7.29802	13.8873	16.3212	0	0	15.1437	0	2.38952	0	4.01078
ENSG00000178947	NCRNA00086	non-protein coding RNA 86 [Source:HGNC Symbol;Acc:34499]	X	134555868	134559682	0	11.5733	10.3156	63.9345	0	19.8497	4.24029	8.19202	0	0	3.51508	13.8873	0	37.3734	23.93	0	11.3007	1.77846	15.0711	4.92233
ENSG00000242258	RP11-511P7.2		7	150130742	150145228	0	10.3526	18.7604	10.6558	0	4.67478	88.7664	0	0	0	9.71546	0	16.3212	0	59.8251	0	0	1.77846	0	8.02156
ENSG00000228430	RP11-15B24.5		9	84888321	85043202	0	1.30704	2.92217	31.9673	0	0	0	33.3588	0	0	2.78048	27.7747	0	18.6867	0	0	0	0	105.498	4.01078
ENSG00000181652	ATG9B	ATG9 autophagy related 9 homolog B (S. cerevisiae) [Source:HGNC Symbol;Acc:21899]	7	150709302	150721586	0	5.88633	4.12303	117.213	17.9533	0.976721	8.75743	14.928	0	16.5785	7.58598	0	16.3212	0	11.965	0	0	5.87108	0	0
ENSG00000253716	RP13-582O9.5		8	144362331	144363860	0	15.6854	11.8543	10.6558	0	3.00484	0	20.4801	19.944	0	10.2538	41.662	16.3212	0	0	30.5399	11.3007	19.2659	0	16.9547
ENSG00000234105	GS1-278J22.1		7	53582685	53584809	0	9.09921	7.63473	0	0	12.1453	0	4.97602	0	0	4.29397	0	0	0	0	0	169.511	3.22872	15.0711	0
ENSG00000248388	RP11-313E19.2		4	177590772	177627299	16.2551	9.47864	7.53079	0	0	8.1409	0	4.09601	29.9159	0	22.2266	0	16.3212	0	0	83.2904	0	5.40004	15.0711	8.02156
ENSG00000187621	TCL6	T-cell leukemia/lymphoma 6 (non-protein coding) [Source:HGNC Symbol;Acc:13463]	14	96116835	96158965	0	14.9498	11.8825	10.6558	0	9.36997	48.3131	9.95203	0	16.5785	12.5209	0	0	0	11.965	22.8418	11.3007	16.6934	15.0711	12.9439
ENSG00000255039	RP11-882G5.1		11	97093644	97130987	0	11.154	0.516948	0	0	0.434489	0	4.09601	0	0	1.06274	0	0	0	0	0	203.413	2.38952	0	0
ENSG00000228623	ZNF883	zinc finger protein 883 [Source:HGNC Symbol;Acc:27271]	9	115759495	115774507	16.2551	17.6969	9.16937	0	0	16.5301	4.45014	19.0241	9.97198	0	26.0883	27.7747	0	0	0	15.27	33.9021	10.6501	0	16.0431
ENSG00000225156	AC012354.6		2	45181803	45195897	0	10.5726	2.56339	10.6558	35.9066	2.46581	8.75743	0	0	116.05	8.69684	0	0	18.6867	0	0	0	4.16798	0	4.01078
ENSG00000232117	RP11-490N5.2		13	30726023	30733758	16.2551	4.17388	6.10234	0	0	21.2562	4.24029	17.5594	0	0	2.36618	0	16.3212	0	47.8601	22.9681	11.3007	5.03188	30.1423	16.0431
ENSG00000239513	RP11-2A4.3		3	137490791	137499720	0	10.9516	8.55559	0	0	8.03009	8.90028	9.95203	0	0	13.0315	0	65.2848	0	0	7.57186	56.5036	12.6061	15.0711	4.92233
ENSG00000234229	RP11-308N19.4		9	109378339	109464943	32.5103	7.66649	20.99	10.6558	0	6.02571	30.9993	4.97602	0	33.157	12.4669	27.7747	0	0	0	7.57186	11.3007	14.955	0	0
ENSG00000228801	RP11-110G21.1		8	52811885	52859733	0	25.8878	11.6375	0	35.9066	10.9874	0	28.0961	0	0	22.1822	13.8873	16.3212	0	0	0	11.3007	22.0419	0	20.9654
ENSG00000235387	RP11-327L3.1		9	35909480	35911683	16.2551	5.05187	12.0861	0	35.9066	9.34108	17.5149	21.3601	9.97198	0	5.43208	13.8873	32.6424	0	0	7.57186	11.3007	11.6124	0	8.02156
ENSG00000255506	RP11-203F8.1		11	92481898	92500033	0	2.99989	3.60533	10.6558	17.9533	1.08942	12.9307	0	0	165.785	2.88367	0	0	0	0	0	0	0	0	0
ENSG00000229335	RP1-241P17.1		X	114957297	114959383	16.2551	17.0953	13.6834	0	0	11.6014	4.24029	41.5595	0	0	14.6052	0	0	0	0	0	33.9021	4.77904	15.0711	44.6655
ENSG00000225489	RP11-390F4.3		9	6716548	6727438	0	8.58122	14.2149	0	71.8133	1.98794	22.1749	4.09601	0	66.3141	14.4329	0	0	0	0	0	0	7.9671	0	4.92233
ENSG00000251582	RP11-464F9.9		10	75432880	75435692	32.5103	10.0571	10.0559	21.3115	17.9533	0.779925	39.4887	4.24369	0	33.157	15.6953	0	16.3212	0	0	0	0	5.61824	0	8.93311
ENSG00000248329	RP11-366M4.3		4	165798156	165820117	0	2.71027	3.7959	10.6558	0	158.123	17.7917	0	0	0	3.2879	0	0	0	0	0	0	0	0	19.6893
ENSG00000224086	LL22NC03-86G7.1		22	22292609	22297799	16.2551	3.33311	3.54452	106.558	0	2.8079	0	4.97602	19.944	16.5785	2.53752	0	0	0	23.93	0	0	6.0617	0	8.02156
ENSG00000244968	MIR3650	microRNA 3650 [Source:HGNC Symbol;Acc:38981]	5	38556888	38671318	0	6.96105	3.34759	0	0	2.3642	4.45014	4.97602	9.97198	0	8.00377	0	0	0	155.545	0	0	3.55692	15.0711	0
ENSG00000253972	RP11-4K16.2		8	120227351	120259088	0	27.0827	3.82333	0	0	83.5402	8.69043	0	9.97198	33.157	13.419	0	0	0	0	7.57186	11.3007	10.4825	0	4.92233
ENSG00000246022	RP11-124N2.3		3	125898908	125929012	0	8.69654	3.66766	42.623	0	0.825593	13.2076	13.3157	0	82.8926	7.79604	0	0	18.6867	0	0	0	7.00095	15.0711	0
ENSG00000247185	SUZ12P	suppressor of zeste 12 homolog pseudogene [Source:HGNC Symbol;Acc:32421]	17	29036657	29097067	16.2551	13.305	4.98907	21.3115	0	18.2903	0	4.97602	0	16.5785	4.36634	13.8873	16.3212	0	0	7.69811	56.5036	4.34553	0	13.8554
ENSG00000245556	CTD-2037K23.2		5	77638189	77656331	0	15.0164	12.6503	10.6558	53.86	13.0175	0	4.09601	0	16.5785	6.70618	0	0	18.6867	0	0	11.3007	7.1785	30.1423	12.0323
ENSG00000253522	CTC-231O11.1	microRNA 146a (MIR146A), microRNA [Source:RefSeq DNA;Acc:NR_029701]	5	159895275	159914433	16.2551	8.88542	6.39385	0	0	3.99556	21.6211	4.09601	0	0	6.9844	97.2114	16.3212	0	0	7.57186	0	1.77846	15.0711	4.92233
ENSG00000246813	AC012366.1		2	73181268	73193366	0	11.0933	15.2554	0	0	4.13449	17.7247	9.21971	89.7478	0	10.0295	0	0	0	0	15.27	11.3007	2.64236	15.0711	8.02156
ENSG00000236269	RP3-477M7.2		1	8935847	8938066	0	1.97382	4.04448	10.6558	17.9533	0.329139	13.1406	24.8801	0	82.8926	4.80268	0	16.3212	0	23.93	0	0	3.22872	0	4.92233
ENSG00000245466	AL357153.2		14	71075515	71108015	48.7654	2.71877	9.82064	0	0	5.05576	35.1056	4.24369	0	49.7356	3.43191	0	16.3212	0	11.965	0	0	6.0617	15.0711	0
ENSG00000197041	AC078819.1		12	104424522	104426026	0	6.22099	11.8002	0	0	24.458	0	26.7791	19.944	0	3.75113	27.7747	0	0	0	0	67.8043	7.44441	0	12.0323
ENSG00000234708	AC006483.1		7	5553485	5565173	0	11.7177	8.25173	0	17.9533	7.58782	12.9977	4.97602	9.97198	16.5785	8.12	13.8873	0	37.3734	0	0	11.3007	3.22872	30.1423	13.8554
ENSG00000234520	AC018464.3		7	112594701	112635689	0	6.9601	5.25421	0	0	2.78744	62.2754	4.24369	0	116.05	5.64282	0	0	0	0	0	0	0	0	4.01078
ENSG00000232442	CTD-3184A7.4		20	62258580	62260177	65.0206	6.21472	7.76124	10.6558	0	1.29656	4.24029	0	0	0	2.94899	0	16.3212	0	11.965	22.8418	22.6014	11.3465	15.0711	8.93311
ENSG00000224660	AC087590.3		3	15295691	15306000	16.2551	7.80955	12.4085	21.3115	17.9533	6.49395	0	9.21971	19.944	0	3.3265	13.8873	16.3212	0	11.965	0	11.3007	0	15.0711	23.7001
ENSG00000245526	CTC-547D20.1	microRNA 9-2 (MIR9-2), microRNA [Source:RefSeq DNA;Acc:NR_030741]	5	87803363	87986858	16.2551	85.7197	12.0774	10.6558	17.9533	7.17238	0	13.168	0	0	9.14866	0	0	0	0	0	11.3007	2.56706	0	19.6893
ENSG00000255036	RP11-23J9.4	LOC100499484-C9orf174 readthrough (BDAG1), transcript variant 2, non-coding RNA [Source:RefSeq DNA;Acc:NR_036527]	9	100000779	100139569	0	19.1902	10.8512	0	71.8133	8.61779	4.24029	9.07203	0	0	5.17489	13.8873	0	0	0	23.0943	0	9.22287	15.0711	14.767
ENSG00000246181	AC022409.1		19	23582041	23598873	0	14.0771	11.1032	0	17.9533	17.412	35.1056	24.1478	0	16.5785	11.1296	0	0	18.6867	0	7.57186	0	11.7899	15.0711	4.01078
ENSG00000235527	RP5-1073O3.7		1	114466622	114472114	0	11.7584	7.9261	10.6558	35.9066	3.83185	13.2076	4.97602	0	33.157	16.9866	0	0	37.3734	0	0	11.3007	2.38952	15.0711	0
ENSG00000226963	AC078883.4		2	173292502	173293331	32.5103	4.23943	14.4698	31.9673	0	21.502	0	4.09601	0	0	1.89739	0	16.3212	0	0	22.9681	22.6014	8.5888	15.0711	8.02156
ENSG00000167117	C17orf73	chromosome 17 open reading frame 73 [Source:HGNC Symbol;Acc:26080]	17	48838390	48844918	0	5.69228	11.0081	10.6558	35.9066	1.74035	39.8326	14.1957	0	33.157	9.95102	0	0	0	0	0	0	1.77846	30.1423	9.84465
ENSG00000246859	CTC-426B10.1		5	110847924	111075423	16.2551	8.30718	8.04274	0	0	13.6921	8.69043	12.5834	0	0	1.9589	13.8873	65.2848	0	0	0	45.2028	0	0	8.93311
ENSG00000247151	RP11-348A11.4		11	33183203	33213144	32.5103	6.46622	8.20864	0	0	9.40012	4.51714	4.97602	0	0	1.0186	55.5494	0	18.6867	0	15.27	45.2028	0	0	0
ENSG00000248049	RP11-453E17.1		4	68566998	68946670	16.2551	12.8456	8.2473	10.6558	0	8.64708	4.24029	4.97602	9.97198	0	11.7379	13.8873	16.3212	0	23.93	7.57186	11.3007	5.66595	30.1423	4.01078
ENSG00000254192	CTC-558O2.2		5	168081518	168094766	0	7.43995	16.135	10.6558	17.9533	10.7734	0	4.24369	9.97198	0	6.66743	0	16.3212	0	11.965	7.57186	0	46.1289	30.1423	4.01078
ENSG00000230212	AP000688.14		21	37441940	37498938	16.2551	8.4251	7.24298	10.6558	0	9.12741	13.2076	31.6074	0	49.7356	7.09177	0	16.3212	0	0	0	22.6014	2.38952	0	4.92233
ENSG00000232656	IDI2-AS1	IDI2 antisense RNA 1 (non-protein coding) [Source:HGNC Symbol;Acc:30885]	10	1068606	1090138	0	12.1599	7.50278	21.3115	0	4.87527	0	0	0	0	11.7514	0	32.6424	74.7468	0	0	0	10.6731	15.0711	8.02156
ENSG00000226917	RP11-328M4.3		6	41470182	41487590	0	41.1597	12.2907	0	0	2.77781	4.24029	0	0	0	10.7981	13.8873	16.3212	0	0	7.69811	22.6014	19.9275	0	45.5771
ENSG00000251249	RP11-73G16.1		4	152877143	152890533	0	5.58852	14.2281	95.9018	0	1.1018	0	4.24369	29.9159	0	1.88458	0	0	0	0	0	0	12.3879	0	31.7216
ENSG00000234456	AC004945.2		7	79082198	79100524	0	16.0074	11.3907	74.5903	0	2.97911	8.69043	8.3397	0	16.5785	2.77522	0	0	0	11.965	7.57186	0	2.38952	15.0711	17.8662
ENSG00000229847	EMX2OS	EMX2 opposite strand (non-protein coding) [Source:HGNC Symbol;Acc:18511]	10	119232726	119304579	16.2551	7.76158	9.14885	0	0	2.93191	0	9.95203	0	0	3.48991	0	97.9272	0	0	22.9681	22.6014	2.83297	0	0
ENSG00000257083	RP11-123O10.3		12	67429288	67490186	0	5.23652	5.80414	21.3115	17.9533	5.06732	4.51714	9.95203	19.944	0	7.00315	13.8873	32.6424	0	0	7.69811	22.6014	9.03225	0	12.9439
ENSG00000232043	RP4-530I15.9		20	49187512	49194578	0	4.40665	11.4548	0	0	13.5141	13.2076	26.0468	0	0	8.56633	41.662	0	0	11.965	0	22.6014	0	15.0711	26.7993
ENSG00000237380	AC009336.21		2	176986339	177001826	0	15.1813	5.0274	31.9673	0	4.33017	8.48058	17.264	0	0	3.1766	13.8873	16.3212	18.6867	23.93	0	11.3007	5.66595	15.0711	4.92233
ENSG00000236901	NCRNA00287	non-protein coding RNA 287 [Source:HGNC Symbol;Acc:23642]	9	125871773	125877756	32.5103	14.7102	7.22283	10.6558	0	21.6833	0	4.97602	0	0	9.71835	0	0	0	0	0	33.9021	6.78564	15.0711	37.5555
ENSG00000255406	RP11-713P17.5		11	133896882	133898013	0	1.41833	0.350399	0	0	0.434489	0	0	0	0	0.808206	0	0	0	191.44	0	0	0	0	0
ENSG00000246363	RP11-13A1.1		12	89404458	89413456	0	12.7806	17.5877	0	0	3.03181	4.45014	14.1957	9.97198	33.157	29.9947	0	32.6424	0	0	15.3962	0	12.2857	0	8.93311
ENSG00000253699	CTD-3118D11.3		8	87192647	87224465	16.2551	8.42831	12.6736	0	53.86	13.4411	4.51714	8.3397	0	0	13.3166	0	0	37.3734	0	22.7156	0	2.56706	0	0
ENSG00000251364	CTD-2516F10.2		11	7448497	7533746	32.5103	17.6988	5.01967	0	0	16.1919	13.4844	0	0	0	10.1355	27.7747	0	18.6867	0	7.57186	33.9021	2.38952	0	8.02156
ENSG00000225376	RP11-490D19.6		9	104230721	104243784	16.2551	9.7352	16.1099	0	0	25.8429	27.1028	25.3145	0	0	11.0222	13.8873	16.3212	0	0	0	22.6014	0	0	8.02156
ENSG00000247950	RP11-264J9.1		4	110268631	110354973	81.2757	2.3986	2.27645	0	0	3.90078	8.96728	4.24369	9.97198	16.5785	3.81952	13.8873	16.3212	18.6867	0	0	0	0	0	8.93311
ENSG00000250546	RP11-8L2.1		4	84717589	85214565	16.2551	18.3064	9.53879	0	0	6.57389	0	4.24369	0	33.157	10.374	41.662	0	0	0	0	0	18.2551	0	31.7216
ENSG00000235123	AF042090.2		21	41755010	41757285	32.5103	4.86814	26.9526	0	17.9533	0.555601	30.5214	4.97602	0	16.5785	7.18433	0	16.3212	18.6867	0	7.57186	0	0	0	4.92233
ENSG00000251459	RP11-319E12.2		4	58357556	58361399	0	8.50451	12.4678	21.3115	0	0.99009	66.3817	4.97602	0	16.5785	7.59643	0	16.3212	0	23.93	7.57186	0	2.83297	0	0
ENSG00000204380	AC005042.4		2	159514849	159591514	48.7654	13.5705	8.1053	0	0	5.5264	4.45014	0	9.97198	0	4.28786	0	32.6424	0	0	7.69811	33.9021	4.42082	0	16.0431
ENSG00000234186	C16orf82	chromosome 16 open reading frame 82 [Source:HGNC Symbol;Acc:30755]	16	27078028	27080486	0	10.1971	6.71103	0	17.9533	5.23905	22.1079	0	0	66.3141	9.93153	0	32.6424	0	11.965	0	0	5.94644	0	0
ENSG00000236333	AC087886.1		12	72647288	72668687	16.2551	3.91684	3.88192	31.9673	0	6.1728	4.24029	4.09601	9.97198	0	4.00052	27.7747	0	0	23.93	15.3962	33.9021	2.83297	0	0
ENSG00000257084	U47924.27		12	7072409	7073610	0	0	12.3065	0	17.9533	0.416605	0	8.48738	9.97198	16.5785	13.8695	0	0	0	0	30.4137	0	14.1148	15.0711	48.6763
ENSG00000235618	RP11-324H6.5		10	51780942	51827563	0	17.8727	6.28186	0	0	11.0977	12.9977	4.24369	19.944	16.5785	6.03671	13.8873	0	0	0	7.57186	22.6014	15.8595	0	32.6332
ENSG00000255248	RP11-166D19.1		11	121899063	121987031	0	65.4327	17.2191	0	0	1.11809	4.51714	4.24369	0	0	3.58775	0	16.3212	0	11.965	0	0	2.83297	15.0711	44.6655
ENSG00000230921	RP5-834N19.2		1	119911569	119912954	0	1.98926	9.26272	21.3115	17.9533	3.75381	17.3809	40.3902	9.97198	16.5785	3.08558	13.8873	0	0	0	0	11.3007	0	15.0711	4.92233
ENSG00000256232	RP11-771K4.1		12	31516415	31522235	32.5103	9.46331	3.34135	0	0	16.6384	4.45014	20.9231	0	0	3.95867	0	0	0	11.965	7.57186	22.6014	9.3774	30.1423	13.8554
ENSG00000170233	AC055839.1		17	5402759	5404465	0	144.715	4.15647	0	0	12.1625	0	0	9.97198	0	2.7174	0	0	0	0	0	0	3.22872	0	9.84465
ENSG00000225828	RP4-811H24.6		1	32826871	32829879	16.2551	17.4227	18.2224	0	17.9533	3.51074	4.51714	4.97602	9.97198	0	9.24662	0	16.3212	0	23.93	0	11.3007	7.86485	0	24.6116
ENSG00000196295	AC005154.6		7	30555925	30604233	0	6.42158	8.38302	63.9345	0	1.87537	4.24029	9.21971	0	0	2.51951	0	16.3212	0	23.93	7.69811	0	5.33538	15.0711	18.7778
ENSG00000226203	RP4-760C5.5		20	25936448	25949924	0	6.33834	18.4468	10.6558	0	1.85146	70.4121	4.97602	0	49.7356	5.97853	0	0	0	0	0	0	0	15.0711	0
ENSG00000230448	NCRNA00276	non-protein coding RNA 276 [Source:HGNC Symbol;Acc:38663]	2	13850656	14541087	16.2551	8.7671	6.38442	0	0	3.24114	31.2761	0	0	49.7356	3.41457	0	16.3212	0	11.965	15.1437	0	1.77846	15.0711	4.01078
ENSG00000247092	SNHG10	small nucleolar RNA host gene 10 (non-protein coding) [Source:HGNC Symbol;Acc:27510]	14	95999256	96001209	0	14.017	7.46456	0	0	10.6209	4.51714	0	9.97198	16.5785	6.24632	0	0	18.6867	0	15.27	45.2028	11.9951	0	22.7885
ENSG00000226416	AC051649.7		11	2004467	2011150	0	1.57006	85.1964	31.9673	0	13.4094	0	12.288	9.97198	0	2.39826	0	0	0	0	0	0	10.3436	0	16.0431
ENSG00000254990	RP11-108O10.2		11	111639392	111649074	81.2757	4.06985	11.2638	0	0	1.66376	13.2076	9.21971	0	0	1.50192	27.7747	16.3212	0	0	0	0	1.77846	15.0711	0
ENSG00000246777	AC044802.1		16	66785655	66788643	16.2551	8.62816	9.75066	10.6558	35.9066	6.58683	44.6266	0	0	16.5785	11.1681	0	0	0	0	0	0	7.86485	15.0711	0
ENSG00000234222	RP11-315I20.1		1	145486272	145508262	0	1.76667	12.4291	0	17.9533	2.79834	21.6211	0	9.97198	66.3141	6.0433	13.8873	0	18.6867	0	0	0	0	0	9.84465
ENSG00000253279	RP11-94H18.3		8	29779029	29811240	0	16.7543	12.6517	0	0	27.2606	4.24029	0	9.97198	0	15.364	0	0	0	0	7.69811	45.2028	12.261	0	29.8986
ENSG00000254968	RP11-65M17.3		11	112263841	112492452	0	4.30817	17.8554	0	35.9066	1.11001	13.2076	20.9231	9.97198	0	7.27026	0	0	0	0	0	0	10.0391	60.2845	0
ENSG00000247217	AC008392.1		19	48758932	48761452	0	7.97856	4.58337	0	0	6.27117	12.7209	4.24369	0	0	5.3761	55.5494	32.6424	0	0	0	11.3007	11.1413	15.0711	13.8554
ENSG00000248165	RP11-44F21.2		4	75919087	75960034	0	4.43922	8.36371	10.6558	0	17.1987	17.8676	16.384	19.944	16.5785	4.41694	0	0	0	59.8251	0	0	0	0	4.92233
ENSG00000144596	GRIP2	glutamate receptor interacting protein 2 [Source:HGNC Symbol;Acc:23841]	3	14530619	14583588	0	2.95974	7.08079	0	0	2.68337	4.24029	0	9.97198	0	4.21417	0	65.2848	0	0	0	33.9021	0	45.2134	4.92233
ENSG00000185728	YTHDF3	YTH domain family, member 3 [Source:HGNC Symbol;Acc:26465]	8	64081112	64125346	16.2551	4.40378	4.34987	0	0	13.2951	4.24029	0	0	49.7356	6.18339	0	32.6424	0	0	0	11.3007	2.83297	30.1423	4.92233
ENSG00000223910	C10orf44	chromosome 10 open reading frame 44 [Source:HGNC Symbol;Acc:23583]	10	44124265	44170151	0	2.79101	10.1501	10.6558	17.9533	1.52302	8.69043	16.8271	39.8879	0	4.58386	0	0	18.6867	0	0	0	29.1759	15.0711	4.01078
ENSG00000236115	RP11-62C3.6		9	94967638	94972440	16.2551	6.77418	15.2262	0	0	1.16878	48.8668	4.24369	0	16.5785	7.24582	0	16.3212	0	11.965	0	11.3007	5.22249	0	18.7778
ENSG00000249346	RP3-468B3.3		6	33835283	33864691	0	4.66178	9.63795	10.6558	17.9533	5.80803	4.24029	4.97602	9.97198	16.5785	5.83008	0	48.9636	18.6867	0	0	0	11.0013	0	9.84465
ENSG00000234608	C12orf47	chromosome 12 open reading frame 47 [Source:HGNC Symbol;Acc:24091]	12	112277571	112280706	32.5103	4.65042	3.75079	0	0	20.3169	0	21.5077	19.944	0	1.90431	0	16.3212	0	11.965	30.6662	0	5.40004	0	9.84465
ENSG00000249271	AC021224.1		18	29992145	29993199	32.5103	6.63549	7.47897	10.6558	17.9533	16.1082	8.69043	8.19202	0	0	6.0734	0	0	18.6867	0	30.2874	11.3007	3.55692	0	0
ENSG00000237438	CECR7	cat eye syndrome chromosome region, candidate 7 (non-protein coding) [Source:HGNC Symbol;Acc:1845]	22	17517460	17539682	0	6.87354	14.4846	0	35.9066	3.30298	35.1726	4.09601	9.97198	0	3.39531	13.8873	0	0	23.93	7.57186	0	6.38989	0	12.0323
ENSG00000227608	DCUN1D2-AS1	DCUN1D2 antisense RNA 1 (non-protein coding) [Source:HGNC Symbol;Acc:39888]	13	114110944	114116670	0	12.9002	4.01549	21.3115	0	2.74153	0	0	69.8039	0	21.6198	0	0	18.6867	0	0	11.3007	10.6095	0	4.01078
ENSG00000232301	RP11-132A1.3		7	100942894	100944551	0	2.34694	0	10.6558	0	33.8009	17.7247	0	0	82.8926	0.399774	0	0	0	23.93	0	0	0	0	4.92233
ENSG00000231383	RP11-293N1.1		3	191955826	192000886	0	13.9617	5.14738	0	0	6.78049	17.8676	9.21971	19.944	16.5785	5.12468	0	0	18.6867	0	15.1437	22.6014	0	15.0711	9.84465
ENSG00000215447	BX322557.10		21	46707967	46711653	0	7.59934	3.20994	10.6558	35.9066	5.68776	8.90028	8.48738	19.944	16.5785	5.83257	0	16.3212	0	0	0	0	1.77846	30.1423	4.92233
ENSG00000232416	BPESC1	blepharophimosis, epicanthus inversus and ptosis, candidate 1 (non-protein coding) [Source:HGNC Symbol;Acc:13228]	3	138823027	138844009	0	11.3942	8.93097	0	17.9533	6.45075	4.24029	0	29.9159	0	5.49949	0	48.9636	18.6867	0	0	11.3007	2.56706	0	9.84465
ENSG00000232257	RP11-92G12.3		1	200638635	200663378	0	6.58205	7.58679	10.6558	17.9533	1.15071	8.69043	4.09601	9.97198	66.3141	4.33565	0	0	0	0	0	0	0	30.1423	8.02156
ENSG00000250802	CTC-564N23.3		5	76382565	76462734	0	5.95758	4.91045	0	0	5.20827	17.6577	9.95203	0	49.7356	8.13317	0	48.9636	0	0	0	11.3007	4.16798	0	8.93311
ENSG00000225255	LA16c-83F12.6		22	16199666	16231333	0	0	0.460683	0	0	0.404962	4.24029	0	39.8879	0	0.873132	0	0	37.3734	0	91.3673	0	0	0	0
ENSG00000226206	RP5-1050E16.2		9	92501142	92523200	16.2551	8.49811	2.75697	21.3115	0	10.0211	8.75743	4.09601	19.944	0	11.7913	0	16.3212	0	0	0	0	0	15.0711	39.7432
ENSG00000233006	AC034220.3		5	131646978	131705608	32.5103	4.04542	10.2731	31.9673	0	3.68258	8.75743	4.24369	29.9159	0	2.99027	0	16.3212	0	11.965	15.1437	0	2.64236	0	0
ENSG00000249042	CTD-2015H6.3		5	79778112	79783882	16.2551	6.75237	17.0255	0	0	1.53967	21.831	28.9761	9.97198	0	9.74104	13.8873	0	0	11.965	7.69811	11.3007	9.29042	0	8.02156
ENSG00000236673	RP11-69I8.2		6	132223103	132241705	32.5103	12.7918	6.43293	0	0	33.7404	9.03428	19.1717	0	16.5785	10.995	0	16.3212	0	0	7.57186	0	0	0	8.02156
ENSG00000230366	DSCR9	Down syndrome critical region gene 9 (non-protein coding) [Source:HGNC Symbol;Acc:16301]	21	38580804	38594041	0	13.2478	4.19316	0	0	1.01304	8.90028	4.24369	9.97198	0	3.11033	13.8873	32.6424	37.3734	0	30.4137	0	13.0149	0	0
ENSG00000229891	Z83851.1		22	42760406	42765242	0	15.7098	5.72525	0	0	13.3935	12.7209	0	9.97198	0	1.51919	0	0	0	0	15.3962	33.9021	5.61824	15.0711	42.8424
ENSG00000251370	CTD-2201E9.1		5	9511445	9518198	0	5.4629	22.5153	0	0	7.4011	13.4174	26.4838	0	0	8.14485	0	0	18.6867	0	15.27	11.3007	0	30.1423	12.9439
ENSG00000239205	RP11-747D18.1		3	164867794	164875850	0	6.45855	10.2415	0	0	0.932785	35.6593	0	0	82.8926	13.5115	0	0	0	0	7.57186	11.3007	2.64236	0	0
ENSG00000255031	RP11-802E16.3		11	67818207	67821229	16.2551	5.94778	5.28849	21.3115	0	9.22476	8.75743	4.09601	0	16.5785	3.64549	0	0	0	0	0	33.9021	2.64236	30.1423	12.0323
ENSG00000235584	AC008268.1		2	96331832	96334010	0	5.80325	5.71689	10.6558	53.86	2.36005	0	4.24369	9.97198	0	7.56019	0	32.6424	0	0	7.57186	0	24.4989	0	4.92233
ENSG00000253864	AC131025.8		5	148786526	148793660	0	10.7175	12.4597	10.6558	35.9066	1.0109	26.1383	4.24369	0	16.5785	9.69533	0	0	18.6867	0	0	0	1.77846	0	20.9654
ENSG00000247982	AC016525.1		15	57592563	57599965	16.2551	4.4517	5.35946	0	17.9533	7.03467	17.6577	4.97602	0	49.7356	4.14148	0	32.6424	0	0	0	0	8.62876	0	0
ENSG00000232160	RP5-842K24.2		X	131351175	131566890	0	2.18599	0	0	17.9533	2.73058	13.2076	14.928	9.97198	16.5785	1.89681	13.8873	0	18.6867	0	7.57186	11.3007	2.83297	30.1423	4.92233
ENSG00000230651	AC096655.2		2	108439519	108443285	0	0.162269	11.279	0	0	0	0	4.09601	0	0	126.768	0	0	0	0	0	0	20.6249	0	4.92233
ENSG00000251218	RP11-1057B8.2		8	135862178	135894142	0	11.4195	15.6609	0	0	11.6665	4.51714	0	0	33.157	20.7053	13.8873	0	0	0	7.69811	11.3007	5.20942	15.0711	16.9547
ENSG00000231589	AC009110.1		16	62630276	62632353	0	0	0.350399	10.6558	0	0	0	0	0	0	0.547453	0	0	0	155.545	0	0	0	0	0
ENSG00000233393	AP000688.29		21	37477179	37481988	0	5.47453	42.2464	0	17.9533	10.7888	4.45014	0	0	16.5785	17.9912	0	0	0	0	0	0	5.28471	15.0711	30.8101
ENSG00000227544	AC018647.3		7	35756055	35774497	0	18.9615	2.52884	0	0	1.70898	9.03428	4.97602	0	16.5785	4.58991	13.8873	65.2848	0	0	0	11.3007	4.42082	0	12.9439
ENSG00000226091	RP11-90D4.2		12	8448582	8549399	0	13.6458	10.7634	10.6558	17.9533	8.95765	4.24029	0	0	0	8.3089	13.8873	0	0	0	0	11.3007	5.00718	60.2845	0
ENSG00000237489	RP11-500G10.1		10	131864638	131909081	16.2551	4.13841	13.2827	42.623	0	4.20685	30.8653	4.97602	9.97198	33.157	5.44118	0	0	0	0	0	0	0	0	0
ENSG00000179082	C9orf106	chromosome 9 open reading frame 106 [Source:HGNC Symbol;Acc:31370]	9	132083295	132087184	32.5103	7.23277	6.86101	0	35.9066	3.92268	44.2738	4.97602	0	0	10.3097	0	0	0	0	0	0	18.909	0	0
ENSG00000247687	AC006504.2		19	28281402	28284848	0	5.70399	6.0079	0	0	8.97834	4.45014	13.3157	9.97198	0	9.76203	41.662	0	0	0	0	22.6014	7.86485	15.0711	18.7778
ENSG00000228678	RP11-255A11.13		9	33500946	33502751	0	12.0852	19.5891	0	0	2.98673	0	4.97602	29.9159	0	15.9735	0	32.6424	0	0	30.7924	0	0	15.0711	0
ENSG00000251393	AC005280.3		14	73929129	73946655	0	4.00071	10.8439	0	17.9533	0	58.245	4.09601	0	49.7356	2.25151	0	0	0	0	0	0	1.77846	15.0711	0
ENSG00000229589	RP11-216F19.1		3	38492518	38496311	16.2551	9.12248	8.04404	10.6558	0	3.47817	25.6516	9.95203	9.97198	16.5785	8.90505	0	0	18.6867	0	7.57186	11.3007	2.83297	0	4.92233
ENSG00000253354	CTA-392C11.2		8	40227547	40259367	0	4.55161	3.68127	10.6558	0	4.60107	13.4844	4.24369	9.97198	82.8926	6.27507	0	0	0	0	0	22.6014	0	0	0
ENSG00000228794	RP11-206L10.11		1	762988	789791	0	7.00532	3.35533	10.6558	17.9533	2.33849	4.51714	18.4394	9.97198	66.3141	3.41683	0	0	0	0	7.69811	0	2.56706	0	8.02156
ENSG00000256276	RP5-916L7.2		12	126468248	126470780	0	12.7692	8.54737	0	0	6.1847	13.1406	0	19.944	16.5785	13.7579	0	0	37.3734	0	0	0	24.396	0	8.93311
ENSG00000226380	AC058791.1		7	130565751	130598069	0	14.1704	6.74666	21.3115	35.9066	11.0241	4.51714	14.048	0	0	5.36163	0	16.3212	0	0	0	0	18.2374	0	13.8554
ENSG00000205822	RP11-556N21.1		13	25141011	25171814	16.2551	1.69816	4.03089	0	17.9533	0.745744	8.90028	0	0	49.7356	2.48127	0	32.6424	0	11.965	0	0	0	15.0711	0
ENSG00000233725	NCRNA00284	non-protein coding RNA 284 [Source:HGNC Symbol;Acc:26981]	13	44596624	44604073	0	8.92565	11.0429	0	0	2.57329	12.9977	12.7311	0	16.5785	9.08512	0	0	37.3734	0	0	11.3007	19.5724	15.0711	4.01078
ENSG00000230542	NCRNA00102	non-protein coding RNA 102 [Source:HGNC Symbol;Acc:30470]	X	2531029	2533388	16.2551	4.7679	4.43059	0	35.9066	0.555601	22.3847	0	9.97198	16.5785	9.63716	0	32.6424	0	0	0	0	6.98788	0	0
ENSG00000235236	RP13-131K19.1		3	49017351	49021418	32.5103	1.69396	0.943735	31.9673	35.9066	0.416605	4.45014	0	0	0	1.9804	0	0	18.6867	23.93	7.57186	0	0	0	0
ENSG00000224259	RP11-48O20.4		1	159931008	159948851	0	5.83063	3.0084	0	0	0	17.3809	12.7311	0	0	19.4904	0	0	37.3734	0	0	0	63.6433	0	0
ENSG00000237476	XXbac-B135H6.15		22	21311380	21318967	0	1.93461	0	0	89.7666	0.404962	4.51714	0	0	0	3.33874	0	0	0	0	53.003	0	6.45745	0	0
ENSG00000153363	C1orf97	chromosome 1 open reading frame 97 [Source:HGNC Symbol;Acc:28227]	1	211556145	211605878	0	5.39079	6.61939	21.3115	0	11.9366	4.45014	0	0	0	6.43754	13.8873	16.3212	0	0	15.1437	0	13.7735	30.1423	13.8554
ENSG00000174403	C20orf200	chromosome 20 open reading frame 200 [Source:HGNC Symbol;Acc:26393]	20	61141550	61148733	0	8.39288	0.422486	31.9673	0	5.01724	12.9977	9.07203	0	0	0.471145	0	0	0	47.8601	7.57186	11.3007	0	15.0711	8.02156
ENSG00000248240	RP11-159F24.5		5	43515376	43525412	0	11.6095	6.76796	0	0	2.9945	0	17.5594	9.97198	33.157	5.37617	13.8873	0	18.6867	0	0	22.6014	11.2711	0	4.01078
ENSG00000224204	Y10196.2		X	22180850	22191100	32.5103	0.799479	26.6822	0	0	1.50224	13.1406	29.5581	0	0	1.437	0	0	0	47.8601	0	0	0	0	4.01078
ENSG00000229056	AC020571.3		2	197124748	197128928	16.2551	10.7534	1.61167	10.6558	0	6.99835	4.24029	32.4875	0	0	2.64554	0	0	0	71.7901	0	0	0	0	0
ENSG00000241754	RP11-280H21.1		3	102382007	102392757	16.2551	15.8303	14.0149	0	17.9533	4.86596	0	12.4357	9.97198	0	17.8831	0	0	18.6867	0	7.69811	0	12.4763	0	8.93311
ENSG00000243150	RP11-538P18.2		3	158263009	158288855	0	6.41151	6.85086	0	0	4.78997	4.24029	25.7514	0	16.5785	8.87983	41.662	16.3212	18.6867	0	0	0	2.64236	0	4.01078
ENSG00000196696	PDXDC2P	pyridoxal-dependent decarboxylase domain containing 2, pseudogene [Source:HGNC Symbol;Acc:27559]	16	70010200	70099851	32.5103	7.38315	3.29529	10.6558	0	2.97561	4.51714	8.19202	0	0	4.77873	0	0	0	35.895	0	0	18.502	15.0711	12.9439
ENSG00000236449	AC018890.6		2	175411869	175639555	0	3.40071	2.78911	0	0	5.77102	13.2076	9.21971	19.944	0	2.30695	55.5494	0	0	0	0	11.3007	6.81034	15.0711	9.84465
ENSG00000226029	RP4-798A10.2		1	16787443	16794976	0	2.4324	4.74808	10.6558	17.9533	3.22813	4.51714	0	9.97198	0	2.82542	13.8873	0	37.3734	11.965	15.1437	11.3007	8.62876	0	0
ENSG00000236532	AL035610.2		21	29488413	29600986	0	8.87416	7.78739	10.6558	0	1.46652	26.4151	0	0	49.7356	6.5483	0	0	0	0	0	11.3007	4.42082	0	26.7993
ENSG00000236163	RP11-501I18.2		6	42756998	42759057	0	3.59254	6.48281	0	35.9066	2.19656	22.1079	4.24369	0	0	0.82665	0	0	0	23.93	0	22.6014	1.77846	30.1423	0
ENSG00000223546	LL0XNC01-157D4.1		X	102024089	102140334	0	12.8199	49.3288	10.6558	0	1.496	0	22.5354	0	16.5785	6.8164	0	0	0	0	0	22.6014	6.91259	0	4.01078
ENSG00000237505	RP11-76N22.2		1	89003196	89150887	32.5103	4.63014	9.15877	21.3115	0	1.18131	0	12.5834	29.9159	0	4.49929	13.8873	0	0	0	0	0	0	15.0711	8.93311
ENSG00000231374	AC012314.6		19	54617086	54617594	0	5.80352	5.3775	10.6558	17.9533	2.43848	26.759	9.07203	0	33.157	12.9972	0	16.3212	0	0	0	0	12.9743	0	0
ENSG00000249707	AC024592.1		19	5836244	5839733	16.2551	1.91748	2.81667	0	0	3.24652	0	8.19202	0	16.5785	2.64657	27.7747	16.3212	37.3734	0	7.57186	0	2.83297	0	9.84465
ENSG00000241388	HNF1A-AS1	HNF1A antisense RNA 1 (non-protein coding) [Source:HGNC Symbol;Acc:26785]	12	121406416	121418768	0	8.32018	6.67295	0	35.9066	7.01441	0	24.1478	0	0	16.9223	0	0	0	23.93	15.3962	0	1.77846	0	12.9439
ENSG00000228486	AC017099.3		2	98280680	98319519	0	16.6553	11.0843	21.3115	0	3.68826	35.7263	12.7311	0	0	2.68666	0	0	18.6867	0	0	11.3007	0	15.0711	4.01078
ENSG00000241490	RP11-553L6.2		3	113933160	113955051	0	2.95172	7.36437	10.6558	53.86	2.48685	22.1749	0	0	33.157	5.2199	0	0	0	0	0	0	0	15.0711	0
ENSG00000246430	RP11-16M8.2		8	57408805	57472382	0	2.97083	2.35288	0	0	0.560116	8.96728	0	0	116.05	3.48592	0	0	0	0	0	0	3.22872	15.0711	0
ENSG00000223358	RP11-29A1.3		3	184880659	184909743	0	5.81427	10.0089	31.9673	0	1.19561	22.1749	9.95203	0	0	4.53897	0	32.6424	0	11.965	0	0	2.38952	15.0711	4.92233
ENSG00000255272	RP11-646J21.6		11	33797734	33801041	16.2551	6.12706	9.95138	0	17.9533	7.46516	4.24029	0	9.97198	0	1.28424	13.8873	0	0	11.965	7.57186	11.3007	4.16798	30.1423	0
ENSG00000170846	AC093323.3		4	6675178	6677774	0	13.6688	12.1827	31.9673	17.9533	7.70019	4.45014	8.19202	9.97198	0	5.4307	0	16.3212	0	0	15.3962	0	5.03188	0	4.01078
ENSG00000248168	AC138028.2		16	88738213	88746008	0	3.63124	7.85624	21.3115	0	3.36544	13.4844	13.3157	9.97198	0	3.9211	0	32.6424	0	11.965	22.9681	0	2.38952	0	4.92233
ENSG00000235609	AF127936.7		21	16195290	16254296	16.2551	2.33361	3.38203	21.3115	17.9533	2.6108	4.45014	0	0	49.7356	5.69663	0	16.3212	0	0	0	0	7.3967	0	4.01078
ENSG00000224057	RP5-1091E12.1		7	55247443	55256627	0	2.15427	1.2734	21.3115	0	6.63492	8.69043	4.97602	29.9159	16.5785	3.90385	13.8873	0	0	23.93	0	0	0	0	17.8662
ENSG00000230148	RP11-357H14.12		17	46620017	46628610	16.2551	1.1488	4.73619	10.6558	35.9066	0.809924	12.9307	16.6794	0	0	5.00929	0	16.3212	18.6867	11.965	0	0	0	0	0
ENSG00000248940	AL031123.2		6	6695027	6700720	32.5103	6.79938	6.21279	0	0	11.8095	0	21.5077	0	16.5785	2.94734	13.8873	0	0	11.965	0	0	13.115	0	12.9439
ENSG00000249476	CTD-2587M2.1		5	108572821	108662070	32.5103	1.84559	6.49228	0	17.9533	2.23743	0	4.24369	19.944	0	3.02036	0	16.3212	18.6867	11.965	7.57186	0	2.38952	0	4.92233
ENSG00000254934	RP11-587D21.5		11	27639173	27656174	0	0.406592	1.72915	0	0	143.662	4.24029	0	0	0	0	0	0	0	0	0	0	0	0	0
ENSG00000230615	RP5-1198O20.4		1	44509600	44570647	16.2551	2.64167	11.1378	0	0	4.80219	17.5907	4.24369	39.8879	0	6.30504	27.7747	0	0	11.965	0	0	7.3967	0	0
ENSG00000256910	AL034397.1	microRNA 223 (MIR223), microRNA [Source:RefSeq DNA;Acc:NR_029637]	X	65235303	65240264	0	6.20413	8.0787	0	35.9066	5.73316	17.7247	9.21971	9.97198	33.157	3.8189	13.8873	0	0	0	0	0	1.77846	0	4.01078
ENSG00000244738	RP11-373E16.3		3	170374351	170379912	0	3.92087	5.58359	0	0	0.555601	35.3066	0	0	82.8926	3.32133	0	0	0	0	0	0	7.57425	0	9.84465
ENSG00000226887	AC104066.1		4	53588785	53617807	0	12.4503	12.7638	10.6558	17.9533	10.9576	0	8.19202	9.97198	0	7.37873	0	0	0	0	7.57186	11.3007	5.40004	15.0711	18.7778
ENSG00000225241	NBPF8	neuroblastoma breakpoint family, member 8 [Source:HGNC Symbol;Acc:31990]	1	144593363	144621656	0	4.34979	8.98469	0	0	3.74607	0	0	9.97198	0	12.2624	27.7747	0	0	0	15.27	33.9021	16.5413	0	14.767
ENSG00000226869	RP11-203P23.1		7	104379044	104444554	0	12.5356	9.17869	21.3115	17.9533	12.4625	4.45014	4.09601	9.97198	0	3.69143	0	0	0	11.965	7.69811	0	1.77846	30.1423	0
ENSG00000188070	C11orf95	chromosome 11 open reading frame 95 [Source:HGNC Symbol;Acc:28449]	11	63527364	63536113	0	15.9772	10.0772	0	17.9533	17.5034	8.48058	4.24369	0	16.5785	3.16971	0	0	37.3734	0	0	0	10.0391	0	4.92233
ENSG00000254615	OXR1	oxidation resistance 1 [Source:HGNC Symbol;Acc:15822]	8	107282481	107285002	0	5.27203	5.56657	0	0	3.57829	0	4.24369	0	0	5.24669	0	0	0	0	0	90.4057	1.77846	30.1423	0
ENSG00000225465	RFPL1-AS1	RFPL1 antisense RNA 1 (non-protein coding) [Source:HGNC Symbol;Acc:9978]	22	29833006	29838118	0	9.77601	5.90158	0	17.9533	16.7722	4.45014	4.09601	0	16.5785	3.09813	13.8873	0	0	0	15.27	0	3.22872	30.1423	4.92233
ENSG00000226808	RP11-168P8.2		10	44354859	44390881	0	6.52329	7.00938	0	35.9066	4.35879	0	18.2917	9.97198	0	9.50867	0	16.3212	18.6867	0	0	0	7.25379	0	12.0323
ENSG00000248802	RP11-184M15.2		4	129504154	129522562	0	1.58341	5.30625	10.6558	53.86	0.404962	17.7247	0	9.97198	16.5785	3.22982	0	0	18.6867	0	7.57186	0	0	0	0
ENSG00000254988	CTD-2547H18.1		11	76666461	76689663	0	3.55323	13.0154	0	0	15.4346	12.9307	0	9.97198	0	9.49257	13.8873	0	0	0	0	0	51.6788	15.0711	0
ENSG00000231574	RP11-91K9.1		3	177534653	177617012	0	2.87782	4.61976	42.623	0	6.26754	8.96728	4.24369	0	0	0.870919	13.8873	0	0	47.8601	7.69811	0	0	0	4.92233
ENSG00000234883	MIR155HG	MIR155 host gene (non-protein coding) [Source:HGNC Symbol;Acc:35460]	21	26934221	26947480	0	4.17429	14.6544	0	0	0	4.24029	14.928	0	0	6.84173	97.2114	0	0	0	0	0	2.56706	0	0
ENSG00000248339	RP11-717H13.1		4	172210626	172219418	0	7.47704	1.94065	0	0	2.17561	4.51714	0	0	0	1.89173	0	48.9636	0	0	0	67.8043	1.77846	0	8.02156
ENSG00000225771	RP4-537K17.2		1	62580420	62584681	32.5103	6.04237	4.7265	0	17.9533	1.99981	22.1749	0	0	49.7356	6.81988	0	0	0	0	0	0	2.56706	0	0
ENSG00000249173	RP11-701P16.4		4	185815025	185820608	48.7654	2.70373	6.27176	10.6558	0	2.16954	0	0	0	0	5.80526	0	0	0	59.8251	0	0	7.34611	0	0
ENSG00000229140	RP11-3O20.1		8	130363937	130692485	0	2.90976	1.91657	74.5903	0	0.853862	0	0	0	0	1.5691	0	0	0	59.8251	0	0	1.77846	0	0
ENSG00000254154	SEC16B	SEC16 homolog B (S. cerevisiae) [Source:HGNC Symbol;Acc:30301]	1	177897923	178007142	16.2551	2.49874	7.63503	0	0	5.37415	9.03428	16.8271	0	16.5785	5.31581	0	16.3212	0	11.965	0	0	12.7798	0	22.7885
ENSG00000233137	RP11-220I1.1		9	37079893	37090398	0	7.35033	7.81904	0	0	3.36816	8.75743	0	9.97198	0	13.1084	55.5494	0	0	0	0	11.3007	17.9209	0	8.02156
ENSG00000236753	AC018642.1		7	130994503	131012981	16.2551	8.91948	17.6723	0	0	6.13117	26.625	9.95203	0	0	5.94803	0	16.3212	18.6867	0	0	11.3007	5.33538	0	0
ENSG00000225442	AC079111.1		17	16979352	16980672	0	5.66156	7.82236	0	35.9066	0.816127	34.8957	4.09601	9.97198	16.5785	7.94712	0	16.3212	0	0	0	0	2.38952	0	0
ENSG00000232512	AP000233.2		21	26467335	26475983	0	3.76466	1.51894	0	17.9533	8.28195	22.032	4.97602	0	0	2.02183	0	16.3212	0	11.965	7.69811	22.6014	2.64236	15.0711	4.92233
ENSG00000245293	RP11-286E11.1		4	108784635	108899955	0	5.95602	6.72204	0	17.9533	3.27279	26.4151	4.09601	0	0	19.1144	0	0	0	0	7.57186	22.6014	8.94702	15.0711	4.01078
ENSG00000224750	RP11-94M14.2		10	92213927	92290873	0	6.71563	4.36221	10.6558	0	10.8621	0	9.07203	39.8879	16.5785	6.20978	0	0	0	0	0	22.6014	0	0	14.767
ENSG00000235770	AC122136.1		2	216476286	216708445	0	2.81124	8.9178	0	0	34.1465	4.51714	0	0	16.5785	0.399774	0	0	0	0	0	11.3007	58.5873	0	4.01078
ENSG00000206573	RP11-58B17.1		3	9391373	9440263	0	9.64008	3.62003	10.6558	0	16.5678	4.45014	4.09601	19.944	0	2.5316	27.7747	0	0	0	22.9681	0	9.39048	0	8.93311
ENSG00000253505	CTA-398F10.1		8	8272200	8282142	16.2551	5.06713	2.54843	0	0	0	76.0367	0	0	16.5785	0.399774	0	16.3212	0	0	0	0	2.38952	0	4.92233
ENSG00000224559	AC093838.7		2	132394598	132407188	0	3.10597	5.69606	0	0	3.72246	39.9666	4.24369	0	66.3141	4.73725	0	0	0	0	7.57186	0	0	0	4.92233
ENSG00000230393	AC092667.2		2	100721381	100723966	0	12.59	5.63835	0	17.9533	7.69695	0	0	0	33.157	7.65406	0	0	18.6867	11.965	7.69811	0	2.38952	0	13.8554
ENSG00000255733	GS1-410F4.2		12	68383225	68628466	0	11.5023	13.0508	10.6558	0	8.49997	0	20.9231	0	0	10.1339	0	48.9636	0	0	0	0	10.4941	0	4.92233
ENSG00000224645	RP11-126K1.8		1	151313124	151314442	0	4.97191	2.03149	0	0	17.1072	0	0	0	0	2.89337	13.8873	32.6424	0	0	30.2874	11.3007	0	15.0711	8.93311
ENSG00000248222	CTB-174D11.1		5	168440232	168465003	0	9.47792	1.63663	0	0	7.85762	0	8.3397	9.97198	0	8.85489	13.8873	0	0	0	7.69811	56.5036	2.56706	0	12.0323
ENSG00000231889	TRAF3IP2-AS1	TRAF3IP2 antisense RNA 1 (non-protein coding) [Source:HGNC Symbol;Acc:40005]	6	111804714	111919505	0	10.0701	1.83621	0	17.9533	8.61241	4.45014	13.3157	0	0	2.79386	13.8873	0	0	0	0	22.6014	2.64236	30.1423	9.84465
ENSG00000254049	RP11-468C1.1		8	32298262	32300241	0	0.467055	0	74.5903	0	0.329139	4.45014	0	0	16.5785	0	0	0	0	23.93	0	0	2.64236	15.0711	0
ENSG00000247645	AC034110.2		18	74327169	74337889	0	3.13946	2.01065	21.3115	0	2.35294	0	0	0	0	0.509809	13.8873	16.3212	18.6867	59.8251	0	0	0	0	0
ENSG00000237152	DLEU7-AS1	DLEU7 antisense RNA 1 (non-protein coding) [Source:HGNC Symbol;Acc:39966]	13	51381992	51423145	16.2551	6.09405	12.6054	0	0	0.984074	4.24029	8.3397	9.97198	0	10.0337	0	16.3212	18.6867	0	22.8418	0	10.6731	0	0
ENSG00000255571	AC133637.1		15	89904810	89941718	0	22.0811	6.06388	0	0	15.7902	4.51714	13.3157	0	0	9.43287	0	16.3212	0	11.965	22.7156	0	1.77846	0	12.9439
ENSG00000233078	RP11-5P18.5		1	16332655	16333166	32.5103	4.22819	2.64268	10.6558	0	0	0	23.2677	0	0	3.51907	13.8873	32.6424	0	0	7.69811	0	5.66595	0	0
ENSG00000256994	RP11-871F6.3		12	17662287	17742926	0	0.629424	0	0	0	37.0649	0	0	0	0	1.8979	0	0	0	0	0	0	87.9573	0	8.93311
ENSG00000249508	AC124945.1		3	109056665	109101875	0	16.2492	11.1936	0	0	6.28035	4.24029	19.9041	9.97198	0	5.02551	0	0	0	0	15.27	22.6014	10.7524	0	14.767
ENSG00000241219	RP11-572M11.1		3	112769759	112782290	0	0.819116	2.52325	10.6558	0	0.450786	4.24029	4.97602	0	0	64.3949	0	0	0	0	0	0	2.83297	45.2134	0
ENSG00000236197	AC002429.5		7	94784517	94843644	16.2551	8.99287	8.33752	10.6558	17.9533	3.75292	18.0016	9.95203	9.97198	0	11.8793	0	0	0	11.965	0	0	4.16798	0	4.01078
ENSG00000204581	AC096670.3		2	111855922	111873165	0	9.89175	8.43578	21.3115	0	3.50556	0	9.21971	9.97198	0	5.145	0	0	0	0	7.57186	33.9021	6.81034	15.0711	4.92233
ENSG00000244342	RP11-129K20.2		3	62936105	63110738	0	13.6512	5.16483	0	0	10.1625	4.45014	4.97602	0	0	2.76831	0	32.6424	0	0	7.57186	0	12.3126	15.0711	26.7993
ENSG00000228183	GS1-279B7.1		1	185290288	185304171	0	11.4092	16.0946	31.9673	0	5.88538	0	4.24369	19.944	0	17.4069	0	0	0	0	7.57186	0	17.0153	0	4.01078
ENSG00000254551	RP11-727A23.7		11	82920473	82924421	0	5.26866	4.03199	0	0	21.8149	0	4.09601	9.97198	0	15.0779	13.8873	0	0	0	0	33.9021	27.4702	0	0
ENSG00000246089	RP11-115C21.2		8	6261072	6264663	32.5103	16.572	4.925	0	0	4.728	17.5149	8.3397	9.97198	0	8.94363	0	0	0	0	0	11.3007	2.83297	0	17.8662
ENSG00000233403	RP11-86A5.1		X	25896456	25911661	0	4.626	9.30723	10.6558	0	15.6257	4.24029	0	9.97198	0	2.64916	0	0	37.3734	11.965	7.69811	0	12.3533	0	8.93311
ENSG00000247287	AL359220.1		14	61769749	61789536	16.2551	5.01754	4.60304	0	17.9533	6.48846	4.24029	4.97602	0	16.5785	3.78107	13.8873	16.3212	0	0	7.69811	0	13.5207	0	4.01078
ENSG00000177853	ZNF518A	zinc finger protein 518A [Source:HGNC Symbol;Acc:29009]	10	97889472	97923517	0	7.03334	28.7343	0	0	1.52926	4.51714	14.1957	0	33.157	13.3221	13.8873	0	0	11.965	0	0	2.83297	0	4.01078
ENSG00000254511	RP11-876F14.1		11	81682036	81698855	0	50.0795	3.76245	0	0	10.9848	0	0	0	0	11.8125	0	0	0	0	7.69811	45.2028	5.47533	0	0
ENSG00000234686	AC010971.1		7	49269733	49294412	0	6.19528	4.63773	21.3115	0	4.40235	17.7247	4.09601	0	49.7356	3.42894	13.8873	0	0	0	7.57186	0	1.77846	0	0
ENSG00000185495	RP11-504P24.4		1	224183659	224198309	0	5.87859	5.83521	0	0	4.25131	25.9954	0	0	49.7356	7.90865	13.8873	16.3212	0	0	0	0	0	0	4.92233
ENSG00000239922	RP11-71N10.1		3	147657791	147724542	0	8.64232	11.3896	21.3115	0	2.33225	8.96728	14.1957	9.97198	0	14.0202	0	0	0	0	15.27	22.6014	5.61824	0	0
ENSG00000247291	AL645568.1		1	173204199	173446294	0	2.84798	4.26359	0	0	3.19517	44.3408	0	0	66.3141	11.4367	0	0	0	0	0	0	1.77846	0	0
ENSG00000188477	CLEC19A	C-type lectin domain family 19, member A [Source:HGNC Symbol;Acc:34522]	16	19297061	19333467	0	7.96029	11.0524	42.623	17.9533	2.81764	13.2076	0	0	0	12.0758	0	0	0	0	15.1437	0	2.38952	0	8.93311
ENSG00000228862	RP11-91I20.3		8	61544068	61548830	0	9.00133	5.39739	0	0	15.8281	13.2746	4.97602	0	49.7356	15.7739	0	0	0	0	15.1437	0	4.42082	0	0
ENSG00000246675	AL512641.1		10	18941165	18943952	16.2551	3.49686	9.49145	0	0	7.3219	22.3088	0	9.97198	33.157	6.41187	0	0	0	0	0	0	0	15.0711	9.84465
ENSG00000243565	AC009950.1		2	231067826	231099681	0	4.02553	11.2914	0	0	3.3055	8.69043	4.24369	0	0	5.91322	13.8873	16.3212	18.6867	0	15.27	0	16.6065	15.0711	0
ENSG00000233864	TTTY15	testis-specific transcript, Y-linked 15 (non-protein coding) [Source:HGNC Symbol;Acc:18567]	Y	14774265	14804162	0	4.89308	3.34651	21.3115	0	4.34884	17.5149	4.09601	19.944	16.5785	6.87911	0	0	18.6867	0	7.57186	0	2.83297	0	4.92233
ENSG00000223907	RP11-439L8.4		1	31984036	31989846	0	2.77342	1.76514	0	17.9533	1.14527	17.5149	4.97602	0	33.157	7.60041	13.8873	0	0	0	0	0	1.77846	30.1423	0
ENSG00000245754	AP000337.1		21	47874900	47878593	0	3.35273	2.94309	0	0	9.95184	0	0	0	33.157	1.89115	0	0	0	0	0	0	76.1738	0	4.92233
ENSG00000215908	CROCCP2	ciliary rootlet coiled-coil, rootletin pseudogene 2 [Source:HGNC Symbol;Acc:28170]	1	16944751	16971178	0	2.37605	1.43738	10.6558	17.9533	2.47783	0	0	0	0	1.83272	0	32.6424	0	47.8601	0	0	0	15.0711	0
ENSG00000243836	RP4-555L14.5		7	151106247	151110440	0	8.30865	4.24206	0	0	10.1043	4.45014	4.09601	19.944	16.5785	9.06317	13.8873	0	0	0	0	0	6.81034	0	34.8209
ENSG00000232233	RP11-573D15.2		3	186528669	186543310	32.5103	3.28348	0.487558	0	0	3.66961	8.75743	0	19.944	0	4.41364	0	16.3212	0	0	7.69811	11.3007	9.55495	0	13.8554
ENSG00000230551	CTB-89H12.4		5	148872949	148884233	32.5103	5.13543	6.94861	0	17.9533	5.47447	8.96728	4.24369	0	16.5785	5.11977	0	16.3212	0	0	0	0	2.56706	0	9.84465
ENSG00000226025	AC093063.1		19	40170014	40185217	16.2551	6.67896	4.37952	10.6558	0	4.04332	30.9323	4.09601	9.97198	0	3.63447	0	0	0	35.895	0	0	5.03188	0	0
ENSG00000250069	CTB-131B5.2		5	139579748	139582772	0	2.80367	1.36518	0	0	0	40.2434	0	0	82.8926	4.04557	0	0	0	0	0	0	0	0	0
ENSG00000239415	AP001469.9		21	47671463	47674047	0	6.28697	7.12885	0	0	4.7376	17.9346	0	9.97198	16.5785	9.08066	13.8873	16.3212	0	0	0	11.3007	4.77904	0	12.9439
ENSG00000117242	PINK1-AS1	PINK1 antisense RNA 1 (non-protein coding) [Source:HGNC Symbol;Acc:38872]	1	20969150	20978686	0	7.5283	5.88334	0	17.9533	5.23067	4.51714	4.09601	29.9159	0	12.5255	0	0	0	0	7.69811	22.6014	2.83297	0	9.84465
ENSG00000250186	RP11-1079K10.4		17	47481443	47482559	16.2551	6.93935	5.14412	10.6558	17.9533	16.6087	0	12.288	9.97198	0	5.89439	0	0	0	0	0	11.3007	17.5211	0	0
ENSG00000249566	AC117517.1		X	23093708	23096495	0	5.03333	6.18619	42.623	0	2.17831	8.90028	9.21971	0	16.5785	5.59686	0	0	0	11.965	0	0	5.03188	0	16.9547
ENSG00000243040	RBMY2FP	RNA binding motif protein, Y-linked, family 2, member F pseudogene [Source:HGNC Symbol;Acc:23891]	Y	24455006	24462352	0	1.63333	5.45555	0	71.8133	1.56639	4.45014	0	0	0	3.01764	0	0	37.3734	0	0	0	4.95659	0	0
ENSG00000240498	CDKN2B-AS1	CDKN2B antisense RNA 1 (non-protein coding) [Source:HGNC Symbol;Acc:34341]	9	21994790	22121096	0	2.48787	2.8487	0	0	4.7945	8.48058	8.19202	0	0	1.4109	0	0	0	0	0	90.4057	7.4214	0	4.01078
ENSG00000249111	RP11-622J8.1		4	60018552	60041864	0	4.34877	3.83191	0	17.9533	1.6637	8.48058	13.3157	0	49.7356	4.30553	0	0	0	0	0	0	1.77846	0	24.6116
ENSG00000179136	AC005358.1		17	12453286	12540504	0	10.457	2.95078	0	0	2.90801	8.69043	0	0	16.5785	4.44659	0	48.9636	0	11.965	0	11.3007	2.64236	0	8.93311
ENSG00000224028	AC073928.2		2	140861152	140889349	0	12.0737	6.87847	0	0	18.5349	4.51714	4.97602	0	0	0.554694	0	0	0	11.965	0	11.3007	2.83297	30.1423	25.8878
ENSG00000226124	AC073043.2		2	200625267	200715896	0	10.306	2.39352	0	0	7.11741	4.24029	9.21971	0	0	4.15678	0	0	0	0	15.1437	56.5036	1.77846	0	18.7778
ENSG00000132832	RP11-445H22.3		20	43285092	43324737	0	2.36044	18.7892	0	89.7666	0.226462	0	8.19202	0	0	2.12954	0	0	0	0	0	0	3.22872	0	4.92233
ENSG00000234996	RP11-480I12.7	actin pseudogene (LOC148709), non-coding RNA [Source:RefSeq DNA;Acc:NR_002929]	1	202830882	202844369	0	1.41396	6.25746	10.6558	0	8.89634	8.75743	16.8271	0	0	0	0	0	0	35.895	7.57186	0	2.83297	30.1423	0
ENSG00000203499	RP11-429J17.6		8	144816310	144828507	0	1.74722	13.2769	0	17.9533	1.63923	26.2811	4.24369	19.944	0	10.4284	0	0	0	11.965	7.57186	11.3007	2.38952	0	0
ENSG00000232284	RP11-518D3.1		1	68297986	68668670	16.2551	10.9931	8.36459	0	0	16.3024	4.24029	24.8714	0	0	7.8564	0	16.3212	0	0	0	0	19.1636	0	4.01078
ENSG00000248380	RP11-94C24.3		17	48553180	48555752	0	1.59621	2.82093	0	53.86	7.64883	4.51714	4.97602	0	16.5785	6.19928	0	0	0	0	0	0	0	30.1423	0
ENSG00000246451	AL049840.2		14	104146166	104150352	0	10.777	8.46387	0	17.9533	5.98772	0	17.5594	9.97198	0	3.38317	0	0	0	11.965	7.69811	11.3007	5.00718	0	17.8662
ENSG00000196668	NCRNA00173	non-protein coding RNA 173 [Source:HGNC Symbol;Acc:33791]	12	116971227	116974323	48.7654	3.77588	15.952	10.6558	0	4.20069	4.45014	0	0	0	3.37715	13.8873	0	0	0	0	0	2.64236	15.0711	4.92233
ENSG00000239653	RP11-245J9.2		3	63989698	63997824	0	1.57496	3.48247	0	35.9066	0.738616	4.24029	12.7311	0	0	0.471145	0	48.9636	0	11.965	7.57186	0	0	0	0
ENSG00000224286	RP11-297H3.4		1	170240744	170253349	0	4.36712	3.70302	0	0	9.65172	8.75743	9.95203	9.97198	33.157	0.552931	0	32.6424	0	0	0	11.3007	3.55692	0	0
ENSG00000223768	NCRNA00205	non-protein coding RNA 205 [Source:HGNC Symbol;Acc:16420]	21	46713200	46717269	0	10.3687	3.26841	0	0	6.47744	0	8.3397	19.944	0	1.57658	0	0	0	0	15.27	33.9021	5.20942	15.0711	8.02156
ENSG00000256884	RP11-64B16.3		12	119611870	119614289	0	6.21168	3.32712	0	17.9533	9.19035	0	4.09601	19.944	0	4.68654	13.8873	0	18.6867	0	0	11.3007	2.56706	15.0711	0
ENSG00000152931	PART1	prostate androgen-regulated transcript 1 (non-protein coding) [Source:HGNC Symbol;Acc:17263]	5	59783540	59843484	16.2551	1.83126	1.93726	0	0	22.1714	0	0	0	33.157	2.43339	0	0	0	11.965	0	0	22.0225	15.0711	0
ENSG00000249568	RP11-234O6.2		4	162300105	162309569	0	6.24476	8.53306	0	0	5.15727	18.0016	29.1238	0	33.157	6.49549	0	0	0	0	0	11.3007	4.42082	0	4.01078
ENSG00000246044	AL138781.1		9	139006434	139010514	0	1.33473	11.5851	0	0	8.04525	4.45014	9.95203	0	0	1.50453	13.8873	48.9636	0	0	0	22.6014	0	0	4.01078
ENSG00000214293	AC090421.1		7	77286977	77325582	16.2551	6.76732	3.82843	0	0	8.3161	4.51714	14.1957	9.97198	16.5785	6.98146	0	0	0	11.965	7.69811	0	0	15.0711	4.01078
ENSG00000245622	AC110079.2		4	119585252	119605621	16.2551	17.7292	13.2827	0	0	3.1401	8.69043	12.5834	0	0	7.13612	0	0	0	11.965	0	0	0	30.1423	4.92233
ENSG00000225179	RP11-16D22.1		13	35009587	35214822	0	0.591899	2.01952	21.3115	0	1.79739	0	0	9.97198	0	12.6478	0	0	0	23.93	0	0	53.5588	0	0
ENSG00000247544	AC034110.1		18	74240612	74271783	0	4.37233	3.07131	10.6558	0	7.15471	4.24029	4.24369	9.97198	0	5.08778	0	16.3212	37.3734	11.965	0	0	2.38952	0	8.93311
ENSG00000215246	RP11-43F13.3		5	987295	997423	0	1.87159	0	0	0	0.226462	22.4517	0	9.97198	66.3141	2.33405	0	0	0	0	0	22.6014	0	0	0
ENSG00000248003	AL356356.4		1	150565059	150590027	0	2.12477	6.69722	0	0	1.07847	31.486	0	0	16.5785	5.68203	13.8873	0	0	47.8601	0	0	0	0	0
ENSG00000228495	RP3-523C21.1		6	132453055	132490514	0	4.82643	6.30878	10.6558	0	1.98127	48.657	4.97602	0	0	4.06918	0	16.3212	0	0	0	0	4.16798	15.0711	8.02156
ENSG00000255455	RP11-890B15.3		11	130732054	130737889	0	16.3687	5.93341	0	0	6.62141	0	13.3157	0	0	6.33908	13.8873	16.3212	0	0	7.69811	11.3007	0	15.0711	12.0323
ENSG00000177738	CTD-2201E18.3		5	43014516	43067521	16.2551	9.03078	1.94854	10.6558	0	4.17974	0	0	9.97198	0	3.30906	0	65.2848	0	0	0	0	0	0	4.01078
ENSG00000249631	RP11-281P23.2		4	11627338	11815582	16.2551	2.56286	2.37941	0	17.9533	0.99009	4.45014	4.09601	9.97198	16.5785	2.45697	0	0	0	0	7.57186	0	0	0	39.3786
ENSG00000231976	RP13-16H11.1		10	26932098	26942383	0	2.88968	6.90375	0	0	3.21535	31.486	4.97602	0	33.157	2.45234	0	0	18.6867	0	7.57186	0	4.16798	0	8.93311
ENSG00000235621	RP1-66N13.3		20	46983957	46999372	0	4.27149	3.52771	0	0	6.16682	4.51714	0	29.9159	0	15.4993	13.8873	0	0	0	0	22.6014	0	15.0711	8.93311
ENSG00000237311	RP6-159A1.3		X	65219593	65220913	0	6.41935	7.30043	0	0	4.47384	0	8.3397	19.944	0	4.92377	0	16.3212	0	0	0	22.6014	2.83297	15.0711	16.0431
ENSG00000251615	RP11-774O3.3		4	8357038	8359103	0	8.46418	6.00393	0	0	0.771835	8.96728	0	9.97198	16.5785	8.4825	0	0	0	0	23.0943	0	2.38952	30.1423	8.93311
ENSG00000244791	RP11-65D17.1		8	127337740	127341780	0	6.11925	2.5469	0	0	3.86724	8.96728	0	9.97198	0	6.74624	0	0	0	0	7.57186	56.5036	11.537	0	9.84465
ENSG00000246100	CTC-774J1.2		11	115624966	115631345	0	4.69866	2.51982	74.5903	0	4.20184	8.96728	0	0	0	2.23603	0	0	18.6867	0	0	0	2.83297	0	4.92233
ENSG00000214796	RP11-480I12.5		1	202820956	202830748	0	2.36017	5.52788	0	0	12.2372	4.24029	4.09601	19.944	0	0.947227	0	0	18.6867	0	15.27	22.6014	2.64236	15.0711	0
ENSG00000241469	RP11-631B21.1		3	107560509	107596926	16.2551	7.81402	2.44483	0	0	3.48977	13.2076	0	0	0	1.91348	0	0	0	23.93	7.69811	22.6014	5.00718	15.0711	4.01078
ENSG00000233400	AC007130.1		7	27655593	27667109	0	3.13805	8.02348	10.6558	0	1.93326	4.51714	8.3397	0	66.3141	1.61641	0	0	18.6867	0	0	0	0	0	0
ENSG00000231175	RP11-463J7.2		1	190594020	190770788	0	3.69013	4.68444	21.3115	17.9533	0.599131	22.3177	0	0	33.157	3.29404	0	0	0	0	7.57186	0	4.16798	0	4.01078
ENSG00000232998	RP11-470P4.2		9	79791672	79792910	16.2551	7.79464	8.38228	0	0	7.96876	0	0	0	0	3.15581	0	16.3212	0	23.93	0	22.6014	7.3967	0	8.93311
ENSG00000236240	GPC5-IT1	GPC5 intronic transcript 1 (non-protein coding) [Source:HGNC Symbol;Acc:41340]	13	93136859	93162347	16.2551	4.00602	7.28406	0	0	9.12863	0	17.5594	0	0	6.70099	13.8873	0	0	0	7.69811	22.6014	4.61143	0	12.9439
ENSG00000224281	RP3-404F18.2		X	118599997	118603061	0	8.35148	6.65579	10.6558	17.9533	7.52486	13.5514	0	0	0	7.99723	0	0	0	0	7.69811	11.3007	10.8407	15.0711	4.92233
ENSG00000223704	RP1-90L6.2		22	27254597	27261749	0	3.45341	2.52574	10.6558	0	4.13739	13.4844	9.21971	39.8879	0	4.5478	0	0	18.6867	0	0	0	2.83297	0	12.9439
ENSG00000177406	RP11-218M22.1		12	740057	772872	0	3.06739	5.5291	21.3115	0	3.42289	4.45014	22.3877	0	0	3.8191	13.8873	16.3212	0	0	0	11.3007	1.77846	15.0711	0
ENSG00000234635	RP11-9E13.2		10	70237755	70240521	16.2551	6.68695	5.76931	0	0	2.19148	13.4174	4.97602	19.944	0	7.41824	0	32.6424	0	0	7.69811	0	0	0	4.92233
ENSG00000256146	RP11-319E16.2		12	5425127	5428513	0	3.59989	6.12981	0	0	18.5671	0	4.09601	0	0	1.0257	0	0	0	0	0	0	88.4229	0	0
ENSG00000249451	RP11-94C24.6		17	48580773	48585689	0	0.753889	1.28354	0	17.9533	0	22.032	0	0	49.7356	0	0	0	18.6867	0	0	11.3007	0	0	0
ENSG00000235881	AC114776.3		2	111467152	111474172	0	7.1612	8.19759	0	35.9066	2.95751	8.75743	0	0	0	9.60971	0	0	0	0	7.69811	11.3007	2.38952	15.0711	12.0323
ENSG00000230544	RP11-199F6.7		13	114586640	114588308	0	13.7126	7.06707	0	0	1.60943	0	0	0	0	13.8865	0	0	37.3734	0	15.3962	0	5.94644	0	25.8878
ENSG00000254321	RP11-495O10.1		8	38558144	38562373	0	5.22088	1.4592	0	0	1.38789	13.2746	0	0	33.157	0.909583	0	0	0	0	0	56.5036	0	0	8.93311
ENSG00000234070	RP11-415L24.1		1	217954540	217958462	0	9.14	10.6134	10.6558	0	0.763628	0	4.24369	9.97198	0	2.32226	0	16.3212	18.6867	0	15.3962	0	2.56706	0	20.0539
ENSG00000231663	RP5-827C21.4		1	234508553	234509339	16.2551	11.444	8.61305	0	0	1.67945	0	0	0	0	25.8724	13.8873	0	0	0	15.1437	22.6014	5.20942	0	0
ENSG00000254980	RP11-794P6.6		11	111384768	111397480	0	10.3517	4.2914	0	17.9533	2.83727	4.24029	4.24369	0	33.157	10.0597	0	0	0	0	7.69811	22.6014	3.22872	0	0
ENSG00000237410	AP001092.4		11	64413871	64427153	0	3.36118	3.39589	10.6558	0	7.69472	0	4.24369	0	0	0.940306	27.7747	0	18.6867	0	7.69811	0	12.9643	15.0711	8.02156
ENSG00000228414	AC010733.4		2	61052267	61108449	0	5.20903	7.10618	0	0	0.654935	66.3147	17.5594	0	16.5785	4.49081	0	0	0	0	0	0	2.56706	0	0
ENSG00000247296	AL451000.1		1	23940283	23945957	0	1.71256	9.53485	0	0	7.5142	4.24029	0	9.97198	0	4.29497	0	65.2848	0	0	0	0	2.83297	15.0711	0
ENSG00000237523	RP11-40F6.2		10	81967466	81979413	0	0.829508	1.67107	0	17.9533	0	4.24029	0	59.8319	0	0.399774	0	0	0	11.965	0	11.3007	11.8929	0	0
ENSG00000203585	RP11-542B15.1		12	67913609	67960906	16.2551	9.66115	12.0582	10.6558	35.9066	2.27243	4.51714	0	9.97198	0	14.3064	0	0	0	0	0	0	0	0	4.01078
ENSG00000253250	RP11-122A3.2		8	91968167	91997485	0	5.76442	6.89839	0	0	24.8252	0	0	0	0	1.51203	0	48.9636	0	0	0	22.6014	0	0	8.93311
ENSG00000249715	AC068539.1		2	97308474	97370622	0	10.9239	5.96835	0	0	29.0978	8.96728	8.3397	0	0	4.36331	13.8873	0	0	0	0	0	9.61862	15.0711	12.9439
ENSG00000234815	AC097517.1		2	6766241	6774838	0	5.57114	3.81564	0	0	3.80486	13.1406	0	0	0	3.29721	13.8873	32.6424	0	0	22.8418	0	0	15.0711	4.92233
ENSG00000180769	NCRNA00247	non-protein coding RNA 247 [Source:HGNC Symbol;Acc:21603]	4	85887538	85932430	16.2551	18.0657	8.55205	21.3115	0	8.19141	13.2076	8.19202	9.97198	0	7.17676	0	0	0	0	0	0	0	0	8.02156
ENSG00000250905	RP11-707F2.1		4	150587209	150632301	0	10.399	4.96039	0	0	5.10441	0	23.2677	0	33.157	8.43479	0	0	0	0	0	11.3007	5.22249	0	16.9547
ENSG00000232623	AP000266.7		21	33678775	33681048	16.2551	1.14662	1.43282	21.3115	0	4.41242	0	0	39.8879	0	2.78851	0	0	0	23.93	7.57186	0	0	0	0
ENSG00000251422	AL035541.1		20	56130115	56134053	16.2551	4.52209	6.5421	0	17.9533	9.97633	13.2076	9.07203	9.97198	0	4.59783	13.8873	0	0	0	0	0	12.4286	0	0
ENSG00000229563	RP11-245M24.1		X	45364633	45489447	0	9.77506	6.37714	0	17.9533	0.658277	0	0	49.8599	0	3.32164	0	16.3212	0	0	0	0	5.20942	0	8.93311
ENSG00000224376	AC017104.6		2	232253687	232259702	0	1.97805	3.8794	0	35.9066	2.99416	17.6577	4.24369	9.97198	0	4.10117	27.7747	0	0	0	0	0	1.77846	0	8.02156
ENSG00000249249	AC010226.4		5	114937754	114956356	0	0.929776	1.45664	0	0	1.0109	17.7917	0	0	66.3141	1.43842	13.8873	0	0	0	0	0	0	15.0711	0
ENSG00000246130	RP11-875O11.2		8	22925742	22941132	0	2.75508	2.79619	0	0	11.4734	4.45014	0	0	0	1.51371	0	0	0	0	0	11.3007	3.22872	75.3557	4.92233
ENSG00000233705	AC078937.4		7	107297075	107302596	0	0.612347	0.428922	0	0	0	0	0	0	0	0	0	0	0	0	0	0	0	0	116.677
ENSG00000249464	RP11-93L9.1		4	124571422	124851561	0	3.49915	6.85517	0	0	5.76986	0	4.97602	19.944	16.5785	4.32325	0	32.6424	0	0	0	11.3007	2.83297	0	8.93311
ENSG00000227143	RP11-159H3.2		10	122938214	122945480	0	2.36098	3.64725	10.6558	0	12.2327	0	0	0	16.5785	8.7796	0	32.6424	0	0	0	0	4.61143	0	25.8878
ENSG00000224863	RP5-1109J22.2		1	46912345	46915376	16.2551	6.35047	6.45732	21.3115	17.9533	0.78444	4.24029	0	0	0	2.42623	0	0	0	0	7.57186	11.3007	7.52365	15.0711	0
ENSG00000236990	RP11-433J20.1		10	4093918	4131205	16.2551	9.69419	2.91483	0	0	3.80881	0	12.5834	0	0	1.83073	0	16.3212	0	0	0	11.3007	0	30.1423	12.0323
ENSG00000231160	RP11-617D20.1		4	38614322	38666504	16.2551	6.28484	8.35677	10.6558	0	3.87187	0	0	0	33.157	11.9783	0	16.3212	0	0	0	0	0	0	9.84465
ENSG00000245571	AP001258.4		11	58897606	58910488	0	2.92124	5.69572	10.6558	17.9533	1.40141	25.9954	0	0	16.5785	2.82104	0	32.6424	0	0	0	0	0	0	0
ENSG00000236436	AC012361.1		2	21059531	21061421	0	7.64622	7.15361	0	0	6.88834	17.7247	12.7311	9.97198	0	4.60306	0	16.3212	0	0	7.69811	11.3007	5.66595	0	8.93311
ENSG00000226899	RP11-298J20.3		10	126633773	126635001	16.2551	2.31257	4.64816	0	0	0.738616	4.51714	0	0	33.157	2.54257	0	32.6424	0	11.965	7.69811	0	0	0	0
ENSG00000186530	XKR5	XK, Kell blood group complex subunit-related family, member 5 [Source:HGNC Symbol;Acc:20782]	8	6666038	6693166	16.2551	7.82049	3.00196	0	17.9533	7.87112	4.45014	12.4357	0	0	2.34204	13.8873	0	0	0	7.57186	0	2.56706	15.0711	4.92233
ENSG00000224116	AC005027.4		7	41733514	41818986	0	6.6548	5.45945	0	0	4.73019	52.7633	0	0	33.157	3.48028	0	0	0	0	0	0	9.82086	0	0
ENSG00000254119	RP11-705O24.1		8	62697606	62856739	0	15.8908	6.06251	0	0	9.76556	0	25.0191	0	0	7.48131	13.8873	0	0	0	7.69811	22.6014	7.59894	0	0
ENSG00000255458	RP11-539G18.2		4	39640760	39668264	0	5.87973	4.30355	0	0	3.5815	4.45014	4.97602	0	33.157	6.10382	0	0	0	0	22.8418	22.6014	0	0	8.02156
ENSG00000229727	AC013460.1		2	7561392	7590385	0	2.99456	3.46222	0	35.9066	1.75673	13.2076	4.97602	0	0	11.838	0	16.3212	18.6867	0	0	0	1.77846	0	4.92233
ENSG00000229637	HOXB13-AS1	HOXB13 antisense RNA 1 (non-protein coding) [Source:HGNC Symbol;Acc:30143]	17	46800530	46802819	0	0.338521	0	0	0	0	0	4.24369	0	0	0	0	65.2848	0	0	15.27	0	0	30.1423	0
ENSG00000253967	RP11-333A23.4		8	71383369	71397922	0	4.3433	0.592069	0	0	0.434489	0	4.09601	0	0	6.11784	0	0	0	71.7901	7.57186	0	6.45745	0	13.8554
ENSG00000226026	RP11-57H12.3		1	95628775	95699538	16.2551	2.77136	2.96855	10.6558	17.9533	0	26.759	0	0	16.5785	5.4799	0	0	0	0	0	0	15.6013	0	0
ENSG00000246981	AL139044.1		6	33599094	33601413	0	3.26176	7.01556	31.9673	0	1.75673	0	0	0	0	4.32909	0	32.6424	0	11.965	0	0	2.83297	15.0711	4.01078
ENSG00000233391	AC006504.1		19	28284402	28297684	0	8.50055	11.0057	10.6558	0	8.16343	21.898	0	0	0	6.39433	0	0	0	23.93	0	0	8.11769	0	16.0431
ENSG00000231105	RP5-1071N3.1		1	21619783	21626267	0	2.66108	1.73304	0	17.9533	4.22326	0	4.09601	9.97198	0	0.997572	0	16.3212	18.6867	11.965	0	0	0	0	25.8878
ENSG00000233894	RP4-650F12.2		1	74933879	74935227	16.2551	2.24339	4.01119	0	0	2.19579	4.24029	12.7311	0	33.157	1.35398	27.7747	0	0	0	0	0	2.38952	0	8.02156
ENSG00000241836	AC073321.5		2	217364673	217394207	16.2551	6.97477	3.24554	0	0	36.3176	0	4.09601	0	0	3.31849	13.8873	16.3212	0	0	0	11.3007	2.64236	0	0
ENSG00000230294	RP13-507P19.2		12	131832015	131852100	16.2551	9.12292	7.2294	10.6558	0	10.4336	4.24029	8.48738	0	0	3.42768	0	0	18.6867	0	0	0	6.38989	15.0711	4.01078
ENSG00000247699	CTB-127C13.1		5	159622751	159631833	16.2551	4.86775	5.53138	0	0	5.22753	0	4.24369	9.97198	49.7356	4.02328	0	0	0	0	7.57186	0	2.56706	0	4.01078
ENSG00000256904	A2ML1-AS2	A2ML1 antisense RNA 2 (non-protein coding) [Source:HGNC Symbol;Acc:41523]	12	8972412	8973309	0	4.26618	3.77327	0	0	0	22.1749	0	0	33.157	9.24687	0	0	18.6867	0	7.57186	0	0	15.0711	0
ENSG00000215560	TTTY5	testis-specific transcript, Y-linked 5 (non-protein coding) [Source:HGNC Symbol;Acc:16482]	Y	24442945	24445023	0	2.90865	1.33573	0	17.9533	1.18489	4.45014	16.6794	0	0	1.3049	41.662	0	0	0	15.1437	11.3007	0	0	0
ENSG00000256298	RP11-474D1.1		12	130531677	130532921	16.2551	6.41132	2.08488	0	0	1.98052	4.45014	4.97602	0	16.5785	6.19475	13.8873	0	18.6867	11.965	0	0	6.38989	0	4.01078
ENSG00000234948	RP4-723E3.1		20	50827184	51266970	16.2551	8.35417	7.83243	0	17.9533	5.43467	0	4.09601	9.97198	0	3.9205	0	0	0	0	15.27	11.3007	2.83297	0	9.84465
ENSG00000226688	RP11-429G19.2		10	97512963	97849995	0	7.48685	3.76926	0	17.9533	4.39702	8.90028	0	9.97198	0	4.29703	0	16.3212	0	0	7.57186	0	8.23591	15.0711	8.93311
ENSG00000213963	AC074286.1		2	178148236	178257419	0	7.54361	6.08595	0	0	6.14426	4.24029	4.24369	0	49.7356	5.66077	0	0	0	0	22.8418	0	2.38952	0	4.01078
ENSG00000229017	RP11-439L18.3		6	143287561	143358719	32.5103	0.25333	1.64508	0	0	0.450786	4.51714	0	19.944	0	4.17996	13.8873	0	18.6867	0	0	11.3007	5.40004	0	0
ENSG00000239921	RP11-59J16.1		3	127199533	127255655	0	4.90725	13.7398	0	0	1.98302	0	4.24369	0	0	5.4929	13.8873	0	0	23.93	7.57186	0	2.38952	30.1423	4.01078
ENSG00000226458	RP11-417O11.6		10	75788171	75789962	0	16.8407	8.84761	0	0	11.6837	0	18.2917	0	16.5785	5.60348	0	16.3212	0	0	0	0	4.61143	0	12.9439
ENSG00000237975	RP1-14N1.2		1	152161827	152339163	0	4.94505	2.46898	0	17.9533	3.01174	13.1406	4.97602	0	33.157	5.13717	0	0	0	0	0	0	2.83297	15.0711	8.93311
ENSG00000247572	CTC-281B15.1		5	80499915	80597379	16.2551	9.83595	2.5408	0	0	4.55643	4.51714	0	0	0	4.2117	0	0	0	0	7.69811	22.6014	9.3774	0	29.8986
ENSG00000246393	AC008105.1		17	43289616	43299132	65.0206	1.5191	4.74396	10.6558	0	0.329139	0	9.95203	0	16.5785	2.54057	0	0	0	0	0	0	0	0	0
ENSG00000250934	RP11-71E19.1		3	125985639	126010122	0	1.83987	7.02178	10.6558	0	0.428473	0	0	0	0	1.86632	0	81.606	0	0	7.69811	0	0	0	0
ENSG00000250742	RP11-834C11.4		12	54519882	54526627	0	3.03649	5.14484	42.623	0	6.33405	4.24029	4.24369	0	0	0.870919	0	0	18.6867	0	0	0	15.8933	0	9.84465
ENSG00000251088	RP11-325B23.2		3	97952495	98176742	32.5103	2.38526	1.49184	0	0	3.71011	4.24029	0	0	16.5785	1.42765	0	0	18.6867	0	0	11.3007	3.22872	15.0711	0
ENSG00000213279	RP1-29C18.9		22	49965912	49969074	16.2551	8.03577	12.7201	21.3115	0	9.83168	8.75743	0	0	16.5785	9.09993	0	0	0	0	0	0	0	0	8.02156
ENSG00000244625	CTA-211A9.5		22	27068730	27176170	16.2551	3.80096	3.56986	10.6558	0	1.19867	0	0	0	33.157	4.46533	13.8873	0	0	11.965	0	0	2.64236	0	8.93311
ENSG00000215386	C21orf34	chromosome 21 open reading frame 34 [Source:HGNC Symbol;Acc:1274]	21	17442842	17982094	0	20.9758	5.74971	10.6558	0	0.333654	0	0	0	0	1.6262	0	32.6424	0	0	30.5399	0	7.86485	0	0
ENSG00000256508	AP003071.1		11	68779899	68785913	0	1.55112	4.13872	10.6558	0	18.3932	4.51714	0	0	16.5785	3.95263	27.7747	0	0	0	0	0	2.83297	15.0711	4.92233
ENSG00000230368	FAM41C	family with sequence similarity 41, member C [Source:HGNC Symbol;Acc:27635]	1	803451	812283	0	8.86701	2.45233	0	0	5.50962	4.51714	21.2184	0	16.5785	2.31737	13.8873	16.3212	18.6867	0	0	0	0	0	0
ENSG00000247775	RP11-67M1.1		4	90757559	90763129	0	2.37087	2.51868	0	0	0	4.51714	0	0	99.4711	1.35248	0	0	0	0	0	0	0	0	0
ENSG00000230699	RP11-54O7.1		1	846815	850328	16.2551	2.761	4.82548	0	0	7.64111	4.24029	4.97602	0	0	3.84993	13.8873	16.3212	0	0	0	11.3007	5.03188	15.0711	4.01078
ENSG00000237949	RP11-456A18.1		10	60759386	60761303	0	78.9194	1.06602	0	0	0.434489	4.51714	0	0	0	2.05367	0	0	0	0	22.9681	0	0	0	0
ENSG00000174365	SNHG11	small nucleolar RNA host gene 11 (non-protein coding) [Source:HGNC Symbol;Acc:25046]	20	37075221	37079564	16.2551	5.59372	4.66577	0	17.9533	4.71924	4.24029	8.48738	19.944	0	1.57877	0	0	0	11.965	7.57186	0	2.64236	0	4.01078
ENSG00000224078	AC124303.3	small nucleolar RNA, C/D box 115-13 (SNORD115-13), small nucleolar RNA [Source:RefSeq DNA;Acc:NR_003305]	15	25224704	25620623	0	6.51391	3.57025	0	35.9066	0.750259	13.4844	4.09601	0	33.157	3.48332	0	0	0	0	0	0	4.61143	0	4.01078
ENSG00000256928	RP11-809N8.2		11	73106604	73107481	0	2.74505	5.89404	0	0	2.08136	0	4.09601	9.97198	0	6.17288	41.662	0	0	0	15.27	0	2.56706	15.0711	4.01078
ENSG00000236239	RP4-758J18.9		1	1363502	1365635	0	4.11974	4.8337	10.6558	35.9066	1.48328	17.7247	0	0	0	4.44525	0	16.3212	0	0	0	0	9.56802	0	4.01078
ENSG00000227953	RP11-439E19.3		1	246939315	246955687	0	7.59753	4.26325	0	17.9533	1.63712	4.51714	0	9.97198	0	1.45938	0	0	0	0	23.0943	33.9021	4.16798	0	0
ENSG00000253948	RP11-410L14.2		8	100008991	100025272	0	28.8425	4.68654	0	0	3.60287	0	9.07203	0	0	8.19494	0	0	0	0	0	22.6014	5.20942	0	25.8878
ENSG00000230552	AC092162.1		2	177588996	177684038	0	6.47547	4.12289	0	0	6.42056	0	0	9.97198	0	5.5229	27.7747	16.3212	0	0	15.1437	0	7.3967	0	8.93311
ENSG00000255340	RP11-484D2.5		11	43400432	43407221	0	1.70356	1.36512	21.3115	35.9066	1.38119	4.45014	4.97602	0	16.5785	0.789762	0	0	0	0	0	0	4.34553	15.0711	0
ENSG00000228449	RP11-177A2.4		1	179070798	179074885	16.2551	0.785355	12.6893	0	0	9.05019	4.51714	0	0	0	1.27935	13.8873	0	0	0	0	0	0	45.2134	4.01078
ENSG00000232044	AC073479.1		2	6072819	6141407	0	6.08982	4.30327	21.3115	0	2.68283	4.24029	0	9.97198	33.157	3.08634	0	0	0	0	0	0	2.83297	15.0711	4.92233
ENSG00000231193	RP11-462B18.2		9	32840596	32841760	0	2.39078	3.82416	0	0	0.631424	0	0	0	0	5.54154	0	0	0	0	68.9042	11.3007	0	0	14.767
ENSG00000224843	NCRNA00240	non-protein coding RNA 240 [Source:HGNC Symbol;Acc:18772]	6	26988232	26991703	0	1.21662	58.4097	0	0	1.60505	8.75743	0	0	33.157	4.08864	0	0	0	0	0	0	0	0	0
ENSG00000198468	NCRNA00292	non-protein coding RNA 292 [Source:HGNC Symbol;Acc:39077]	1	213025450	213031430	0	1.75932	1.2265	21.3115	0	21.0612	0	4.09601	19.944	16.5785	1.34269	13.8873	0	0	0	0	0	1.77846	0	4.01078
ENSG00000197558	SSPO	SCO-spondin homolog (Bos taurus) [Source:HGNC Symbol;Acc:21998]	7	149473131	149531068	16.2551	2.78498	3.76278	31.9673	0	3.27559	9.03428	0	0	16.5785	0	0	16.3212	0	0	0	0	1.77846	0	4.92233
ENSG00000230417	RP11-90J7.3		10	80008497	80434724	16.2551	5.26112	4.41353	21.3115	0	1.50243	0	4.24369	0	0	4.32492	0	0	37.3734	11.965	0	0	0	0	0
ENSG00000235831	AC018816.4		3	4938493	5021646	0	6.68079	12.2039	0	0	3.27544	13.5514	4.09601	0	16.5785	7.25969	0	0	18.6867	0	15.27	0	5.00718	0	4.01078
ENSG00000233858	AC026904.1		8	49502961	49700220	16.2551	8.18685	6.56431	0	0	5.78088	22.2419	0	19.944	0	2.53649	0	0	0	0	0	0	5.66595	15.0711	4.01078
ENSG00000234771	RP11-395P17.3		9	130873450	130881013	0	3.32321	7.83608	0	0	3.50931	12.7209	27.5114	0	0	6.52058	13.8873	0	0	0	0	0	15.8726	15.0711	0
ENSG00000225032	RP11-228B15.4		9	130578345	130584799	0	3.50088	4.81725	21.3115	0	4.71998	8.75743	17.5594	0	0	10.4671	0	0	0	0	7.57186	11.3007	8.16836	0	8.02156
ENSG00000254718	CTD-2184C24.2		14	60706839	60715483	0	8.00498	8.33206	0	0	1.45299	9.03428	0	0	16.5785	15.626	0	16.3212	0	0	0	0	6.78564	15.0711	8.93311
ENSG00000249359	RP11-374A4.1		5	21323945	21341484	0	1.00341	0	0	0	0	0	0	0	16.5785	0	0	0	0	0	83.2904	0	4.95659	0	0
ENSG00000245146	CTB-131B5.4		5	139452442	139488215	0	2.58474	5.18382	10.6558	0	1.18023	30.4456	0	0	33.157	2.84196	0	0	0	0	7.69811	0	2.83297	0	8.93311
ENSG00000234076	RP11-297K7.2		3	188659504	188665428	0	0	0.517873	0	0	1.33004	35.4494	0	0	66.3141	1.83713	0	0	0	0	0	0	0	0	0
ENSG00000255545	RP11-627G23.1		11	134306367	134375507	0	15.3676	5.29722	0	0	4.94396	26.759	8.48738	0	0	4.36594	0	0	0	0	7.69811	22.6014	0	0	9.84465
ENSG00000188585	NCRNA00083	non-protein coding RNA 83 [Source:HGNC Symbol;Acc:34521]	1	178463034	178468769	0	5.91089	9.54624	0	17.9533	3.23748	18.0016	4.24369	9.97198	0	6.28943	0	0	0	0	0	0	9.4527	15.0711	4.92233
ENSG00000230941	AC002386.1		7	108962377	108966372	16.2551	1.99316	9.18789	0	0	10.6557	0	4.09601	0	0	7.9509	13.8873	0	0	0	0	22.6014	2.83297	15.0711	0
ENSG00000237667	AC113607.1		2	779837	864112	32.5103	2.96766	3.36928	0	0	4.83513	0	4.09601	9.97198	16.5785	1.96615	0	0	0	11.965	0	11.3007	0	0	4.92233
ENSG00000229976	RP5-1031J8.1		20	38414363	38441871	16.2551	5.56967	3.87527	0	17.9533	2.86851	4.24029	0	0	0	4.14501	0	0	18.6867	0	0	0	0	0	30.8101
ENSG00000131797	KIAA0664L3	KIAA0664-like 3 [Source:HGNC Symbol;Acc:28447]	16	31711911	31718758	0	2.64991	3.0008	0	0	2.14696	4.51714	8.48738	0	16.5785	3.3683	0	16.3212	18.6867	23.93	0	0	4.42082	0	0
ENSG00000248810	RP11-362F19.1		4	142240604	142253772	16.2551	3.20312	4.21484	0	0	9.42139	17.171	0	0	33.157	7.50063	0	0	0	0	0	0	3.22872	0	9.84465
ENSG00000231607	DLEU2	deleted in lymphocytic leukemia 2 (non-protein coding) [Source:HGNC Symbol;Acc:13748]	13	50601269	50699856	0	7.03806	3.15053	0	0	7.55833	4.45014	13.4634	9.97198	0	7.57461	13.8873	0	0	0	7.57186	22.6014	2.64236	0	4.01078
ENSG00000255082	RP11-657K20.2		11	88237744	88257222	0	18.8221	3.24098	0	0	6.42392	4.51714	14.1957	0	16.5785	8.89886	0	0	0	0	7.69811	0	7.4214	0	16.0431
ENSG00000236036	RP11-270C18.2		13	36271661	36273393	16.2551	2.81979	3.84753	0	0	0.442697	0	20.6277	39.8879	0	11.8497	0	0	0	0	0	0	0	0	8.02156
ENSG00000229921	NCRNA00300	non-protein coding RNA 300 [Source:HGNC Symbol;Acc:20953]	6	168393502	168397757	0	1.85446	3.40971	21.3115	0	1.27235	49.0678	0	0	0	2.7615	0	0	0	23.93	0	0	0	0	0
ENSG00000255389	TRAF3IP2-AS2	TRAF3IP2 antisense RNA 2 (non-protein coding) [Source:HGNC Symbol;Acc:1342]	6	111921078	111923498	0	10.9736	16.1318	0	17.9533	6.95141	0	0	0	0	7.59801	0	0	0	0	0	0	1.77846	30.1423	12.0323
ENSG00000250903	RP1-80B9.2		6	2245982	2413825	16.2551	5.05871	1.81759	10.6558	0	5.86535	12.9307	14.928	0	0	4.18308	0	0	0	0	7.57186	0	5.03188	15.0711	4.01078
ENSG00000246273	RP11-540A21.3		11	9779839	9832866	0	8.80793	4.47488	0	0	10.3525	13.2076	4.09601	0	0	10.7068	0	16.3212	0	0	7.57186	22.6014	5.22249	0	0
ENSG00000228671	RP11-109A6.4		10	131581117	131584811	0	2.40316	4.46334	0	17.9533	5.17007	17.5907	24.8801	0	16.5785	6.4699	0	0	0	0	0	0	2.83297	0	4.92233
ENSG00000206417	RP13-685P2.5		3	129034235	129045068	0	2.52264	0.544406	10.6558	0	2.25793	0	8.19202	0	0	2.57217	0	0	0	47.8601	7.57186	0	0	0	20.9654
ENSG00000248323	RP11-213H15.3		5	90598846	90610219	0	2.39972	1.8979	0	0	6.81456	8.48058	4.09601	0	33.157	1.96093	0	0	0	0	7.69811	0	3.22872	15.0711	17.8662
ENSG00000232533	AC093673.5		7	143076785	143077588	16.2551	3.88023	4.92115	0	0	10.4335	4.45014	8.3397	9.97198	0	2.8015	13.8873	0	0	0	22.7156	0	0	0	4.92233
ENSG00000230623	RP11-469A15.2		1	200443048	200447421	0	2.66499	1.03575	0	0	4.86068	8.75743	0	0	16.5785	0	0	0	18.6867	0	7.69811	22.6014	2.56706	0	16.9547
ENSG00000255002	CTD-2509G16.2		14	65679611	65689065	0	8.36553	5.32954	10.6558	17.9533	1.1906	4.24029	4.24369	0	16.5785	3.44967	0	16.3212	0	0	0	11.3007	2.64236	0	0
ENSG00000223745	RP4-717I23.3		1	93727743	93811582	0	6.44616	9.1309	21.3115	0	5.52773	21.6881	4.09601	0	0	9.19702	0	0	0	0	7.69811	0	9.03225	0	8.02156
ENSG00000226482	RP11-240O9.2		3	186569675	186573912	0	6.63642	7.63047	0	0	2.33773	4.24029	8.3397	0	0	4.81767	0	48.9636	0	0	7.57186	0	2.64236	0	8.93311
ENSG00000205054	AC009236.1		2	45392009	45550434	0	2.46687	0.91431	21.3115	17.9533	1.15071	0	0	0	33.157	2.86796	0	0	0	0	0	11.3007	5.87108	0	4.92233
ENSG00000248318	RP11-713M15.1		8	121773493	121789072	16.2551	5.65523	4.23216	0	0	10.3782	4.24029	0	0	0	3.33624	0	16.3212	0	0	0	22.6014	2.64236	0	16.0431
ENSG00000237414	RP11-321L2.2		9	23894988	23898054	0	2.10897	2.803	0	0	2.57696	0	0	0	0	1.10038	0	0	0	0	0	90.4057	2.56706	0	0
ENSG00000204754	CTC-281M20.1		5	174346085	174422516	32.5103	8.13656	2.19438	0	0	5.29628	4.45014	4.09601	0	0	10.2113	0	0	0	0	7.57186	22.6014	0	0	4.01078
ENSG00000233234	RP11-740P5.2		1	2728415	2729257	16.2551	1.12188	3.2552	10.6558	0	2.1372	0	0	9.97198	0	0.399774	0	0	0	11.965	7.57186	22.6014	0	15.0711	0
ENSG00000232274	BX571672.2		1	143118704	143211070	0	6.03714	4.39952	10.6558	0	0.434489	0	23.4154	19.944	0	5.06493	0	0	0	0	0	0	3.22872	0	27.7109
ENSG00000225166	AC012462.2		2	216318430	216328594	0	11.037	8.00876	0	0	15.6924	0	9.07203	0	16.5785	7.52242	0	0	0	0	0	0	2.83297	30.1423	0
ENSG00000253344	RP11-346L1.2		8	37483533	37531905	0	5.67765	10.5575	10.6558	17.9533	7.13284	0	8.3397	0	0	4.4785	0	0	18.6867	0	7.57186	0	1.77846	0	8.02156
ENSG00000234465	AC006276.1		19	44084790	44088106	32.5103	4.76096	2.66799	0	0	7.16891	0	0	0	0	3.80658	13.8873	0	0	35.895	0	0	0	0	0
ENSG00000237895	RP11-460I13.5		1	28356225	28357423	16.2551	5.80933	6.83366	0	0	3.26831	0	0	9.97198	0	9.06058	0	16.3212	0	0	15.27	0	2.83297	15.0711	0
ENSG00000247796	CTD-2366F13.1		5	52405672	52410956	0	7.31873	3.45689	0	0	2.31616	8.75743	0	0	49.7356	2.83982	0	0	18.6867	0	7.57186	0	0	0	0
ENSG00000249498	AC005586.2		7	150004701	150010334	0	34.8473	11.03	0	0	2.53658	0	4.09601	0	0	19.227	0	0	0	0	0	11.3007	4.61143	0	12.9439
ENSG00000231208	RP4-583P15.11		20	62439429	62447874	0	1.69818	2.63337	0	0	0.428473	4.51714	0	9.97198	33.157	0.870919	0	0	0	35.895	0	11.3007	0	0	0
ENSG00000179818	AC136007.2		2	70189395	70315686	0	7.72038	7.14357	0	0	7.59637	21.7551	4.97602	0	0	14.3395	0	0	0	0	7.57186	11.3007	4.95659	0	12.9439
ENSG00000223385	COX10-AS1	COX10 antisense RNA 1 (non-protein coding) [Source:HGNC Symbol;Acc:38873]	17	13932609	13972775	0	5.95019	2.75551	21.3115	0	6.05085	4.51714	0	0	0	1.49468	0	32.6424	0	0	0	11.3007	1.77846	0	12.0323
ENSG00000230962	RP11-113E21.1		10	87209349	87251753	0	1.14477	2.94879	10.6558	0	1.03362	4.45014	0	9.97198	0	2.04952	0	0	0	11.965	0	22.6014	2.56706	30.1423	0
ENSG00000249267	RP5-916L7.1		12	126443234	126467920	32.5103	6.77255	8.55459	10.6558	0	5.85852	4.45014	4.97602	0	0	6.85998	0	0	0	0	7.57186	0	7.25379	0	4.01078
ENSG00000254549	RP4-541C22.4		11	33730981	33731568	0	8.56607	5.81471	0	17.9533	3.18336	0	8.19202	0	16.5785	5.22354	13.8873	0	0	0	0	0	0	0	19.6893
ENSG00000223797	RP11-391M1.3		3	40355293	40494820	16.2551	3.35547	1.26471	0	0	1.19154	0	4.24369	0	16.5785	1.85783	27.7747	0	0	11.965	7.57186	0	7.00095	0	0
ENSG00000226722	RP11-107B1.1		13	22446909	22450817	0	1.55141	3.73822	10.6558	0	4.13095	4.51714	0	0	33.157	1.2978	0	16.3212	0	0	0	11.3007	8.33596	0	4.01078
ENSG00000226571	RP11-445F6.2		6	139592499	139608444	0	0.864149	1.98915	10.6558	0	1.00409	8.90028	0	0	33.157	0	0	0	0	11.965	0	11.3007	0	15.0711	4.01078
ENSG00000248008	RP11-18C24.6		12	120928131	120933743	0	7.90474	6.74252	0	0	1.23273	0	8.19202	0	16.5785	4.71484	0	0	18.6867	0	7.69811	11.3007	11.3971	0	4.01078
ENSG00000248804	AC087699.1		15	70863298	70878945	0	5.20466	0.897974	21.3115	0	4.88647	0	4.24369	0	0	1.38073	0	0	0	35.895	0	11.3007	0	0	12.9439
ENSG00000234252	AC007308.6		22	21077335	21080208	0	4.35155	5.4837	10.6558	0	3.30475	26.4821	0	0	16.5785	7.18168	13.8873	0	0	0	0	0	0	0	9.84465
ENSG00000223522	AC093690.1		2	28530558	28533326	16.2551	1.48015	10.6082	0	0	1.2508	8.69043	4.09601	0	0	5.73966	0	0	0	0	15.27	11.3007	8.00776	15.0711	0
ENSG00000235099	RP1-23E21.2		6	93780105	93813102	0	5.51425	3.61409	10.6558	0	4.40028	4.24029	0	0	0	2.7732	0	16.3212	0	0	0	11.3007	9.3774	15.0711	13.8554
ENSG00000253331	CTC-207P7.1		5	163546104	163661103	16.2551	1.85636	3.30653	10.6558	0	4.84423	4.24029	4.97602	0	0	5.65128	0	16.3212	0	0	7.57186	11.3007	5.00718	0	4.92233
ENSG00000250497	AC007126.1		4	13779001	13783781	0	4.55342	1.44612	0	17.9533	0.599131	4.24029	0	0	16.5785	6.08175	0	0	0	0	0	22.6014	2.56706	15.0711	4.92233
ENSG00000246985	RP11-887P2.1		12	93936239	93965544	0	3.80129	15.5556	0	17.9533	6.96979	17.6577	4.97602	0	0	5.66416	0	0	0	0	0	0	4.77904	15.0711	4.01078
ENSG00000235706	AL356017.3		14	95624015	95646262	16.2551	6.56871	6.00511	0	0	3.66127	13.2076	0	9.97198	16.5785	5.76548	0	0	0	0	7.57186	0	6.5575	0	4.01078
ENSG00000182404	RP1-86D1.3		6	128768789	128770446	0	7.3856	3.63135	0	0	0.411165	35.2396	4.97602	0	16.5785	2.63603	0	16.3212	0	0	0	0	0	0	8.93311
ENSG00000231419	AC004863.6		7	158799213	158822886	16.2551	2.84881	1.76325	0	0	1.97311	8.69043	4.09601	19.944	0	1.22642	0	0	0	0	22.7156	11.3007	5.28471	0	0
ENSG00000227744	AC114788.2		2	239840998	239847965	16.2551	2.99932	1.98362	10.6558	35.9066	1.9109	4.24029	0	0	0	2.48853	0	0	0	11.965	0	0	7.61201	0	0
ENSG00000228340	RP5-1043L13.1		20	58662895	59102516	0	23.2129	1.88424	0	0	0.885275	31.2761	0	0	33.157	0.552931	0	0	0	0	0	0	0	0	4.92233
ENSG00000233058	AC046143.7		3	194208183	194239008	0	3.99918	1.51633	0	0	1.4149	4.45014	0	0	16.5785	3.57914	0	16.3212	18.6867	0	0	0	2.38952	0	26.7993
ENSG00000256813	RP11-804A23.4		11	60609279	60618554	0	2.28414	3.73427	42.623	0	2.69894	0	4.24369	9.97198	0	2.27452	27.7747	0	0	0	0	0	0	0	0
ENSG00000253141	CTB-164N12.1		5	172890503	172911587	0	1.03579	0.592069	21.3115	0	0.226462	0	0	9.97198	0	2.38935	0	0	18.6867	23.93	0	11.3007	6.12399	0	0
ENSG00000247586	AC021752.1		15	51132073	51200796	0	2.0308	2.50471	0	0	2.76584	12.9977	4.97602	0	33.157	2.94475	0	0	18.6867	0	15.3962	0	0	0	0
ENSG00000205622	AF064858.6		21	40249215	40328392	0	5.82806	3.04415	10.6558	0	4.03259	4.45014	0	0	0	2.44462	0	0	0	11.965	0	33.9021	10.0115	0	8.93311
ENSG00000203472	AC009163.1		16	75507023	75529305	0	1.07411	0.428922	0	0	0.226462	13.1406	23.2677	0	16.5785	0.519321	0	0	0	0	0	0	39.951	0	0
ENSG00000229012	GS1-542M4.4		X	8831902	8835642	0	5.5195	6.19345	0	0	1.48717	4.51714	4.97602	9.97198	0	2.22676	0	0	18.6867	0	7.69811	22.6014	2.56706	0	8.02156
ENSG00000226472	RP11-551L14.4		12	31149973	31158938	0	7.89865	3.23495	0	17.9533	2.51614	4.24029	4.09601	0	16.5785	7.47965	0	0	0	0	0	11.3007	0	15.0711	4.01078
ENSG00000247843	AC022916.1		17	33558469	33569346	0	2.76656	0.983804	0	0	1.5261	17.238	29.8561	0	16.5785	4.60784	0	0	0	0	0	11.3007	9.4527	0	0
ENSG00000229160	AC009229.6		2	38359779	38366088	0	5.0228	0	0	0	0	0	0	0	0	0.9591	0	0	0	0	0	0	0	0	88.2372
ENSG00000234787	RP11-168P6.1		13	54689924	54707001	0	1.12955	0.472283	0	0	44.7342	0	0	0	16.5785	3.28953	13.8873	0	0	0	0	0	0	0	13.8554
ENSG00000224715	CITF22-49D8.1		22	47741319	47769291	0	6.33866	7.44824	10.6558	0	4.13494	8.69043	4.09601	0	0	7.02265	0	16.3212	0	0	7.57186	0	6.38989	15.0711	0
ENSG00000227230	RP11-261C10.5		1	243299200	243303890	0	4.50163	5.0851	0	35.9066	2.24501	4.45014	4.97602	0	0	4.11955	0	0	0	0	0	22.6014	1.77846	0	8.02156
ENSG00000248508	AC021755.4		15	40331512	40359491	0	10.9516	1.08459	0	0	2.287	4.24029	0	29.9159	0	3.10477	0	0	0	11.965	15.3962	0	1.77846	0	12.9439
ENSG00000256422	RP11-886D15.1		11	104316596	104480049	0	7.63047	0.894854	31.9673	0	1.22262	4.24029	0	0	16.5785	5.39495	0	0	0	0	15.1437	0	10.4188	0	0
ENSG00000231770	AC046143.5		3	194304740	194310989	0	5.34378	2.12421	0	0	1.4382	4.45014	8.3397	0	0	4.84007	0	32.6424	0	0	0	0	2.56706	0	31.7216
ENSG00000251323	RP11-452H21.4		11	78135028	78140882	32.5103	8.70309	4.01733	0	17.9533	1.70862	8.90028	0	0	16.5785	2.97629	0	0	0	0	0	0	0	0	0
ENSG00000228393	RP11-325F22.3		7	104590762	104653491	0	6.55481	8.90897	0	17.9533	5.36557	4.45014	4.09601	0	16.5785	7.74363	0	0	0	0	0	0	5.61824	0	16.0431
ENSG00000246090	RP11-696N14.1		4	100010008	100222513	0	1.93097	2.7374	53.2788	0	3.1029	4.51714	0	0	0	3.15278	0	0	0	11.965	7.69811	0	0	0	4.92233
ENSG00000243321	RP11-167H9.3		3	149795281	149797904	0	4.7325	7.30781	10.6558	0	7.34806	4.45014	9.21971	0	16.5785	5.93623	0	0	0	11.965	0	0	0	15.0711	0
ENSG00000223855	AC147651.3		7	560028	564869	0	0.522812	2.84708	0	0	11.9426	0	0	0	0	2.30338	0	0	0	0	0	0	75.2345	0	0
ENSG00000205351	AC002347.2		17	10698230	10707354	0	1.68002	2.24396	0	0	0	26.3481	8.48738	0	16.5785	4.04155	0	0	0	0	0	0	33.3739	0	0
ENSG00000229153	AC092214.10		7	143104906	143220542	0	6.87789	2.5992	0	0	7.03802	0	9.07203	0	0	3.88098	13.8873	0	18.6867	0	0	0	2.64236	0	27.7109
ENSG00000245164	RP11-622O11.2		8	126934552	126963493	0	0.8855	3.20847	0	35.9066	0.411165	4.51714	0	0	0	0.919095	27.7747	16.3212	0	0	0	0	2.38952	0	0
ENSG00000250406	RP13-539F13.3		4	145772724	145795939	0	44.7972	1.48727	10.6558	0	2.50114	4.51714	4.09601	9.97198	0	1.46161	0	0	0	0	0	0	7.90245	0	4.92233
ENSG00000227036	AC007639.1		17	70380443	70588943	0	16.4307	2.8009	0	0	0	8.69043	8.19202	0	0	13.9301	0	0	18.6867	0	0	0	18.5756	0	4.92233
ENSG00000251511	RP11-171N4.1		4	157507131	157511191	0	7.77711	5.4184	0	0	7.28613	8.48058	4.97602	0	0	4.39247	13.8873	16.3212	0	0	0	0	3.22872	15.0711	4.92233
ENSG00000248307	RP11-8P17.1		4	138948576	139051863	0	4.42159	2.75423	0	0	4.249	8.96728	9.95203	0	0	4.35667	0	0	0	0	15.1437	33.9021	7.97774	0	0
ENSG00000233878	AC073133.1		7	156230483	156238282	0	3.10635	3.95014	0	0	0	0	4.24369	0	0	5.37244	0	0	0	0	45.4311	0	0	0	29.534
ENSG00000249207	RP11-360F5.1		4	39114297	39128438	0	1.2437	1.44451	0	17.9533	0.333654	9.03428	0	0	49.7356	0.471145	0	0	0	0	0	11.3007	0	0	0
ENSG00000230133	RP5-1100I6.2		20	24180403	24205224	0	6.45435	2.03842	10.6558	0	5.7985	0	4.09601	0	0	0.399774	0	0	18.6867	0	7.57186	11.3007	10.6201	0	13.8554
ENSG00000204603	RP11-638F5.1		12	131649556	131697476	0	1.15889	6.46474	0	0	5.60973	4.24029	16.6794	9.97198	0	4.23815	0	0	18.6867	0	0	22.6014	1.77846	0	0
ENSG00000225860	RP11-1018N14.2		17	49414076	49419932	0	1.51687	0.894854	0	0	0.411165	0	0	9.97198	49.7356	0	0	0	0	23.93	0	0	0	0	4.92233
ENSG00000214039	RP11-474D1.4		12	130517999	130529602	16.2551	8.15977	5.28288	10.6558	0	1.91564	17.6577	8.48738	0	0	4.25398	0	16.3212	0	0	0	0	2.38952	0	0
ENSG00000232756	RP5-1185I7.1		7	77619701	77624488	0	1.77823	2.50178	0	53.86	0	8.75743	0	0	16.5785	1.30936	0	0	0	0	0	0	2.38952	0	4.01078
ENSG00000250786	CTD-2001E22.2		5	9546312	9550721	0	5.46419	4.64761	0	17.9533	3.38242	0	0	9.97198	0	5.13464	0	16.3212	0	0	0	22.6014	5.66595	0	0
ENSG00000236008	AC011747.4		2	8699963	8723922	16.2551	2.72894	2.07414	10.6558	0	5.74129	0	8.48738	0	0	0	13.8873	16.3212	0	0	0	0	10.0015	0	4.92233
ENSG00000245685	AF146191.4		4	190701490	190861426	0	6.69349	3.91495	0	0	4.88663	13.1406	4.97602	0	0	7.80444	0	0	18.6867	0	0	11.3007	1.77846	0	17.8662
ENSG00000242629	RP11-89C21.2		10	11605186	11615495	16.2551	1.07219	5.44831	0	0	0.226462	12.9977	0	0	16.5785	1.81833	0	16.3212	0	0	15.3962	0	4.77904	0	0
ENSG00000239445	RP11-319J24.1		3	98433174	98451495	16.2551	7.74458	3.91476	0	0	14.1486	8.75743	0	0	0	1.75376	0	0	0	0	7.57186	11.3007	5.28471	0	13.8554
ENSG00000250379	RP11-23P13.4		15	42117297	42120134	0	0.636617	0	63.9345	0	2.06875	0	0	0	0	0	0	0	0	23.93	0	0	0	0	0
ENSG00000245381	AC011477.2		19	19945686	20008579	16.2551	2.87723	3.61694	0	0	2.97048	13.5514	4.24369	0	16.5785	0.394881	0	0	18.6867	0	0	11.3007	0	0	0
ENSG00000185904	RP11-178A10.1		10	42970991	42990784	0	13.1735	8.24313	0	0	1.70974	4.51714	14.048	9.97198	16.5785	7.45935	0	0	0	11.965	0	0	2.64236	0	0
ENSG00000229957	RP5-998H6.2		20	44797043	44799876	0	7.70601	4.1853	0	0	7.34045	4.51714	8.3397	0	16.5785	3.65684	0	32.6424	0	0	0	0	5.33538	0	0
ENSG00000233207	RP11-216M21.7		9	42363048	42367092	0	11.3776	9.50777	0	0	6.54204	4.51714	0	0	0	18.1379	0	16.3212	0	0	7.57186	0	2.38952	0	13.8554
ENSG00000229269	RP11-298A8.2		X	140013903	140079613	0	3.58633	6.3391	0	17.9533	1.12803	12.9307	4.24369	0	16.5785	6.18745	0	16.3212	0	0	0	0	0	0	4.92233
ENSG00000176395	CEACAM20	carcinoembryonic antigen-related cell adhesion molecule 20 [Source:HGNC Symbol;Acc:24879]	19	45005729	45033811	0	1.81577	1.31173	21.3115	0	3.04912	4.24029	4.24369	0	0	0.545425	0	0	0	47.8601	0	0	1.77846	0	4.01078
ENSG00000247240	AC012435.1		15	74753606	74773606	0	1.02138	0.459397	0	35.9066	1.50259	0	0	0	16.5785	1.9182	13.8873	0	18.6867	0	0	0	0	0	0
ENSG00000247828	CTC-358I24.1		5	87564712	87732502	0	39.5842	5.40488	0	0	9.98578	17.7247	0	0	0	2.30205	0	0	0	0	0	0	6.73505	0	8.02156
ENSG00000224818	RP11-134G8.8		1	201433511	201434274	0	2.87629	2.92911	0	17.9533	3.98915	0	0	9.97198	0	3.85362	0	0	0	11.965	0	0	6.0617	30.1423	0
ENSG00000237400	AC006960.7		7	36502632	36544121	0	1.99227	3.19957	0	0	0.821567	8.75743	0	0	16.5785	4.24763	13.8873	16.3212	0	23.93	0	0	0	0	0
ENSG00000230269	RP1-40E16.9		6	3182978	3195990	32.5103	1.12201	32.4053	0	0	3.43686	0	0	0	0	0.9591	0	0	0	0	7.57186	0	11.7276	0	0
ENSG00000250658	RP11-138B4.1		4	188225237	188230836	16.2551	1.15692	6.50642	10.6558	0	0.599131	0	0	0	0	2.86647	0	32.6424	18.6867	0	0	0	0	0	0
ENSG00000248019	FAM13AOS	FAM13A opposite strand (non-protein coding) [Source:HGNC Symbol;Acc:19370]	4	89630940	89651254	0	3.88134	4.42652	0	0	0.333654	0	4.97602	0	49.7356	0.552931	0	0	0	0	0	11.3007	5.20942	0	8.93311
ENSG00000244078	RP11-431I8.1		3	159944270	159945841	48.7654	0.237651	3.30347	0	0	0.450786	0	4.97602	0	0	1.0186	0	16.3212	0	0	0	11.3007	2.83297	0	0
ENSG00000227301	RP11-384P7.5		9	33719688	33722553	0	3.45177	7.81301	0	0	5.82243	0	21.6554	0	0	0.866026	0	0	0	23.93	7.57186	0	5.94644	0	12.0323
ENSG00000235823	NCRNA00263	non-protein coding RNA 263 [Source:HGNC Symbol;Acc:28060]	10	102133372	102143125	0	7.06675	8.02494	0	0	5.69039	0	0	0	0	2.48089	0	0	18.6867	0	7.57186	22.6014	0	0	16.9547
ENSG00000251381	CTC-497E21.4		11	12984057	13011095	0	0.392397	6.23225	10.6558	0	2.87041	17.9346	4.97602	9.97198	0	12.274	0	0	18.6867	0	0	0	0	0	4.92233
ENSG00000245949	AC074099.1		2	157193084	157198632	0	7.52461	3.96587	10.6558	0	3.25977	0	4.24369	0	16.5785	5.85076	0	0	0	11.965	0	0	10.803	0	13.8554
ENSG00000227083	L29074.3		X	146981696	146982977	0	3.83253	5.04865	10.6558	0	0.428473	21.965	9.07203	0	33.157	2.70855	0	0	0	0	0	0	1.77846	0	0
ENSG00000225226	AC007250.4		2	58503012	58523683	0	3.54526	2.80812	0	0	5.60255	4.45014	4.09601	19.944	16.5785	1.43735	0	0	0	0	0	0	0	30.1423	0
ENSG00000225670	CTA-134P22.2		1	159165775	159172177	0	2.49545	1.60968	10.6558	17.9533	0.867391	30.6554	0	0	0	0.394881	0	0	0	23.93	0	0	0	0	0
ENSG00000223631	AC073869.19		2	132160474	132166622	0	1.69565	2.56224	21.3115	0	0.839638	0	17.7071	9.97198	0	2.46615	0	0	0	11.965	0	0	0	15.0711	4.92233
ENSG00000248261	CTD-2333K2.1		5	101479781	101482276	0	3.20847	22.9808	0	0	2.89369	4.51714	16.5317	0	0	6.65723	0	0	0	11.965	15.1437	0	0	0	4.01078
ENSG00000228352	RP11-537H15.3		9	34084330	34096676	0	3.8253	0.544406	0	17.9533	2.26244	4.24029	4.97602	0	16.5785	4.01864	13.8873	0	0	0	0	0	9.74556	0	9.84465
ENSG00000231890	AC093391.2		2	136742746	136774099	0	0.889658	0	0	0	0.333654	0	0	0	0	0	0	81.606	0	0	0	0	0	0	4.92233
ENSG00000232411	AC009495.3		2	166689558	166695608	0	3.01599	8.64394	21.3115	0	2.70206	8.96728	4.97602	0	0	2.24604	0	16.3212	0	0	0	0	14.4652	0	4.92233
ENSG00000229152	ANKRD10-IT1	ANKRD10 intronic transcript 1 (non-protein coding) [Source:HGNC Symbol;Acc:39891]	13	111547406	111551519	0	2.24627	1.48558	0	0	0.450786	0	0	0	33.157	1.50453	0	0	18.6867	0	0	0	16.163	0	13.8554
ENSG00000247809	AC016251.2		15	96812001	96870577	0	10.9116	12.8259	0	0	8.23497	0	9.95203	9.97198	0	14.9073	13.8873	0	0	0	0	0	2.83297	0	4.01078
ENSG00000227733	RP4-565E6.1		1	146093234	146159102	0	5.48762	4.48588	0	0	0.416605	8.69043	8.19202	0	0	8.90966	0	0	0	0	46.0624	0	5.28471	0	0
ENSG00000255043	RP11-808N1.1		11	19524219	19528776	0	3.59422	0	0	0	2.19247	0	4.09601	9.97198	16.5785	1.81344	0	16.3212	0	0	0	0	0	15.0711	17.8662
ENSG00000224381	AC000035.3		22	29867930	29874059	0	0.482668	0.516948	63.9345	0	0.329139	8.69043	12.4357	0	0	1.10215	0	0	0	0	0	0	0	0	0
ENSG00000248411	CTD-2517M14.5		8	145721763	145725663	0	11.8457	3.54853	10.6558	0	0	17.171	29.6998	0	0	0.547453	0	0	0	0	7.57186	0	2.38952	0	4.01078
ENSG00000236107	AC010127.3		2	166938041	167158294	16.2551	1.31555	1.97135	0	0	2.26283	61.5877	0	0	0	1.21287	0	0	0	0	0	0	2.56706	0	0
ENSG00000229261	RP11-227H15.4		10	70975089	70992246	0	3.41312	1.52355	0	17.9533	2.23595	0	4.24369	9.97198	16.5785	0.399774	0	0	0	0	0	11.3007	4.42082	15.0711	0
ENSG00000242774	AC105749.5		3	36810216	36825658	0	4.95526	5.78313	0	0	2.87549	0	4.24369	0	0	3.43046	0	0	0	0	7.57186	45.2028	0	0	12.9439
ENSG00000176728	TTTY14	testis-specific transcript, Y-linked 14 (non-protein coding) [Source:HGNC Symbol;Acc:18495]	Y	21034387	21239302	0	4.02156	1.88509	0	35.9066	3.56617	4.51714	9.07203	0	0	2.3081	0	16.3212	0	0	7.57186	0	1.77846	0	0
ENSG00000185433	NCRNA00158	non-protein coding RNA 158 [Source:HGNC Symbol;Acc:1283]	21	26758133	26804013	0	9.0241	4.95633	10.6558	17.9533	4.61127	0	4.97602	0	0	13.2045	0	0	0	0	0	0	6.45745	15.0711	0
ENSG00000245043	AC073210.1		7	64533485	64541641	0	1.77313	1.58919	0	17.9533	6.21985	0	4.09601	0	0	0.471145	0	0	0	0	0	22.6014	1.77846	30.1423	0
ENSG00000089336	AC002115.6		19	36103665	36116251	0	3.30604	0	0	0	2.11671	0	9.95203	19.944	16.5785	1.4801	13.8873	0	0	0	0	0	5.40004	0	13.8554
ENSG00000230628	RP4-781K5.6		1	234805269	234831900	16.2551	7.24358	6.18972	0	0	0	0	0	0	16.5785	6.16234	0	0	0	0	0	11.3007	1.77846	0	20.9654
ENSG00000236266	RP3-467L1.4		1	7870302	7887402	0	2.58684	2.77926	0	0	0.428473	4.51714	4.24369	0	16.5785	5.18625	0	0	18.6867	23.93	0	0	2.56706	0	4.92233
ENSG00000225882	RP3-410B11.1		X	17988317	18122764	32.5103	2.88089	5.09625	0	0	3.92078	4.45014	4.09601	0	0	6.55851	0	0	0	0	0	0	12.9643	0	13.8554
ENSG00000232607	MIR497HG	mir-497-195 cluster host gene (non-protein coding) [Source:HGNC Symbol;Acc:39523]	17	6919137	6922949	0	9.04679	4.58378	0	0	1.59047	0	0	9.97198	0	2.67165	0	0	0	35.895	0	0	2.56706	15.0711	4.92233
ENSG00000253986	CTC-756D1.3		8	23350522	23351711	0	0.307944	0	10.6558	0	0.658277	0	0	0	0	0.545425	0	16.3212	18.6867	35.895	0	0	3.22872	0	0
ENSG00000253230	RP11-403C10.2	microRNA 124-1 (MIR124-1), microRNA [Source:RefSeq DNA;Acc:NR_029668]	8	9757574	9762876	0	1.66458	2.05848	0	0	1.22262	8.96728	0	9.97198	33.157	0	0	0	0	0	0	11.3007	0	0	17.8662
ENSG00000226629	AC019349.2		17	39705858	39710747	0	5.76293	5.72203	0	0	3.49822	0	0	19.944	0	15.7235	13.8873	0	0	0	7.57186	0	10.0868	0	4.01078
ENSG00000237372	RP11-316P17.2		9	92316566	92334585	0	2.60178	3.91668	21.3115	0	1.45574	0	4.24369	0	0	1.74184	0	0	0	23.93	15.3962	11.3007	0	0	0
ENSG00000231290	RP5-907D15.2		20	57090435	57194944	0	2.2163	7.63857	0	0	3.80729	8.69043	4.24369	9.97198	0	0.509809	0	32.6424	0	0	7.69811	0	3.55692	0	4.92233
ENSG00000224959	AC017002.2		2	112249520	112252388	0	0.142993	0	31.9673	0	0.763628	0	0	0	0	0.942334	0	0	0	47.8601	0	0	0	0	4.01078
ENSG00000233349	RP11-427O13.3		13	85136499	85137371	0	3.92073	24.7435	10.6558	0	6.31229	0	4.97602	0	0	5.61426	0	16.3212	0	0	0	0	3.22872	0	9.84465
ENSG00000197085	AC005688.1	asthma-associated alternatively spliced gene 1 (AAA1), transcript variant 3, non-coding RNA [Source:RefSeq DNA;Acc:NR_015356]	7	34386124	34911194	0	3.93559	3.54804	10.6558	0	1.7104	4.45014	0	0	0	3.28806	0	0	0	47.8601	7.57186	0	2.56706	0	0
ENSG00000255970	RP11-43N5.1		12	68102827	68123255	0	0.60049	0.597035	31.9673	0	0	4.45014	4.97602	0	16.5785	0.509809	13.8873	0	0	11.965	0	0	0	0	0
ENSG00000226053	RP5-1070A16.1		1	98676303	98738214	0	3.21398	0.964893	0	0	0.404962	0	0	9.97198	0	0.794655	0	0	0	0	0	67.8043	1.77846	0	0
ENSG00000223478	RP11-545E17.3		9	131486724	131495473	0	1.33574	0.472283	10.6558	0	3.47547	0	0	9.97198	0	2.77541	13.8873	0	0	0	15.1437	0	0	15.0711	12.0323
ENSG00000248666	RP11-56D16.2		9	130455257	130477926	0	0.607027	2.49156	0	35.9066	0.599131	13.2076	0	0	16.5785	0.509809	0	0	0	11.965	0	0	2.56706	0	0
ENSG00000237248	RP11-118B22.2		12	9392599	9395635	16.2551	7.12648	4.02514	0	0	1.183	18.0686	0	0	16.5785	9.46733	0	0	0	0	7.69811	0	0	0	4.01078
ENSG00000250917	RP4-785G19.5		20	32822646	32868979	0	2.7916	1.90535	10.6558	0	1.66532	4.24029	4.09601	0	0	6.40848	0	0	37.3734	0	15.1437	0	0	0	0
ENSG00000245275	CTB-157D17.1		5	153708997	153825410	0	0.38671	1.14545	0	35.9066	0	17.238	0	0	16.5785	1.02408	0	0	0	11.965	0	0	0	0	0
ENSG00000254452	RP11-867G23.4		11	66044250	66044963	0	2.20607	8.72577	0	0	4.43278	4.45014	21.8031	0	0	6.5492	0	0	0	11.965	7.69811	0	7.44441	0	8.93311
ENSG00000250092	RP11-556G22.3		4	21583719	21615351	0	2.5522	6.43101	0	0	1.2422	9.03428	0	0	16.5785	0.394881	0	16.3212	0	23.93	7.57186	0	0	0	0
ENSG00000183016	IQCA1P1	IQ motif containing with AAA domain 1 pseudogene 1 [Source:HGNC Symbol;Acc:22831]	7	150887960	150902581	0	5.48621	4.83692	0	0	5.06789	4.51714	4.24369	9.97198	16.5785	3.87586	0	16.3212	0	0	0	11.3007	1.77846	0	0
ENSG00000198358	RP11-544M22.1		1	160902255	160919712	16.2551	2.57426	5.20903	0	0	6.61173	13.4844	9.21971	0	0	3.80151	0	0	0	0	7.57186	0	0	15.0711	4.01078
ENSG00000254972	RP11-167J8.3		11	71412314	71416450	16.2551	5.48359	2.67742	0	0	2.32802	8.48058	0	0	0	3.9382	13.8873	0	0	0	0	22.6014	0	0	8.02156
ENSG00000234184	RP5-887A10.1		1	81001440	81112473	0	1.07437	1.01034	0	35.9066	0.599131	8.75743	4.97602	9.97198	16.5785	4.72657	0	0	0	0	0	0	0	0	0
ENSG00000223486	AC092198.1		X	39868529	39871435	0	2.90674	0.561162	0	0	1.57351	4.24029	39.7995	0	0	0.545425	0	0	0	0	0	33.9021	0	0	0
ENSG00000240397	RP11-4K3__A.2		1	27633257	27634278	32.5103	1.27862	0.961688	10.6558	17.9533	1.33943	0	4.24369	9.97198	0	0.554694	0	0	0	0	0	0	0	0	4.01078
ENSG00000234991	RP4-743D20.1		1	232447238	232448857	0	0.989392	0.561162	10.6558	0	0.679386	4.24029	0	0	0	0	0	0	0	47.8601	0	0	3.22872	15.0711	0
ENSG00000226089	RP1-300G12.2		6	82236819	82244630	0	9.31395	3.54117	10.6558	0	4.51195	8.69043	0	0	16.5785	1.03118	13.8873	0	0	0	0	0	7.00095	0	8.02156
ENSG00000254231	CTD-2284J15.1		8	87345503	87355543	0	1.83384	4.12389	0	0	0.416605	13.4174	19.9041	0	33.157	3.46231	0	0	0	0	0	0	2.83297	0	4.01078
ENSG00000223812	RP11-197K6.1		3	191275113	191308145	0	6.04547	0.524549	0	0	1.92957	22.1749	0	0	16.5785	1.74886	13.8873	0	0	0	0	11.3007	4.77904	0	4.01078
ENSG00000242639	RP11-358L16.2		10	46088878	46090046	0	1.97241	1.01134	10.6558	0	1.63275	0	0	9.97198	33.157	2.9575	0	0	0	11.965	0	0	5.61824	0	4.01078
ENSG00000234689	RP11-279N8.2		13	48479464	48481492	0	5.74502	4.21382	0	0	2.9765	0	17.4117	0	0	3.24236	0	0	0	11.965	15.27	11.3007	10.8277	0	0
ENSG00000247614	AC119673.1		1	205685228	205719310	0	2.66325	1.76981	0	0	1.27852	0	0	0	16.5785	5.18153	0	0	0	0	22.9681	22.6014	4.95659	0	4.92233
ENSG00000131548	TTTY6B	testis-specific transcript, Y-linked 6B (non-protein coding) [Source:HGNC Symbol;Acc:31887]	Y	24291113	24292978	0	3.46369	4.16654	0	0	7.83892	4.45014	4.97602	0	16.5785	3.81524	13.8873	0	18.6867	0	0	0	0	0	4.92233
ENSG00000231703	RP4-669H2.1		20	52014199	52017772	0	1.41758	3.58602	0	0	2.43779	48.8668	0	0	0	1.36114	0	0	0	11.965	0	0	13.115	0	0
ENSG00000250156	CTC-498M16.2		5	87705664	87794514	0	1.14736	7.77001	0	0	0.226462	0	9.95203	9.97198	0	1.90868	0	0	37.3734	11.965	0	0	2.38952	0	0
ENSG00000245213	RP11-10K16.1		4	174053079	174090803	16.2551	5.65809	5.694	10.6558	0	1.56807	0	9.07203	0	0	1.82378	0	0	0	11.965	7.57186	0	2.56706	0	9.84465
ENSG00000250025	CTC-359M8.1		5	145686661	145756526	0	1.04096	0.396649	42.623	0	0.226462	0	0	0	0	0	0	0	0	11.965	0	11.3007	0	15.0711	0
ENSG00000250751	RP11-613C6.2		17	47785696	47797422	0	5.5036	2.98907	0	0	6.82191	0	0	0	0	0.789762	27.7747	32.6424	0	0	0	0	6.0617	0	0
ENSG00000108819	PPP1R9B	protein phosphatase 1, regulatory (inhibitor) subunit 9B [Source:HGNC Symbol;Acc:9298]	17	48211104	48227991	0	6.43139	8.63493	10.6558	0	2.51201	8.96728	4.97602	0	16.5785	9.87289	13.8873	0	0	0	0	0	0	0	0
ENSG00000232468	AL022069.1		6	166756132	166764957	0	1.62107	1.89177	0	0	0.411165	0	4.97602	0	49.7356	3.86072	0	0	0	0	0	0	0	15.0711	4.92233
ENSG00000233044	RP1-137K2.2		6	157428861	157440840	0	1.8632	0	0	0	0	13.5514	0	0	49.7356	0.813099	0	16.3212	0	0	0	0	0	0	0
ENSG00000241684	CTD-2230D16.1		3	64670585	64997143	0	9.71789	11.696	0	0	4.82506	4.45014	0	0	16.5785	3.31951	0	16.3212	0	0	0	0	3.22872	0	12.0323
ENSG00000254698	RP11-659G9.3		11	82674723	82750157	32.5103	3.77989	5.52338	0	0	0.851095	22.4517	4.97602	0	0	2.83896	0	0	0	0	0	0	5.22249	0	4.01078
ENSG00000229236	TTTY10	testis-specific transcript, Y-linked 10 (non-protein coding) [Source:HGNC Symbol;Acc:18491]	Y	22627554	22681114	0	0.400589	0	0	0	0.87117	0	9.07203	9.97198	0	0.413325	0	16.3212	18.6867	0	0	11.3007	0	15.0711	0
ENSG00000241131	RP11-639B1.1		3	147795946	147805816	0	4.70632	6.75485	0	0	17.752	4.51714	8.19202	0	0	4.2716	0	0	0	0	0	11.3007	4.61143	15.0711	4.92233
ENSG00000250986	AC141928.1		4	3760475	3765117	0	2.75354	6.1581	21.3115	0	2.14566	0	4.97602	0	0	2.37766	0	0	0	23.93	0	0	3.22872	15.0711	0
ENSG00000246013	NCRNA00282	non-protein coding RNA 282 [Source:HGNC Symbol;Acc:26737]	13	52387483	52419286	0	1.71574	0.515634	0	0	0.333654	12.9977	0	0	66.3141	0	0	0	0	0	0	0	0	0	0
ENSG00000250740	RP11-710F7.2		4	106848217	106853879	0	5.59818	5.36279	0	0	3.44403	4.51714	18.4394	0	16.5785	4.05158	0	0	0	0	0	11.3007	2.64236	0	9.84465
ENSG00000213373	AC100793.2		17	41026687	41050751	0	2.02989	0.422486	21.3115	0	0.867391	0	0	0	33.157	0	0	0	0	23.93	0	0	0	0	0
ENSG00000244879	AC022087.1		15	50647664	50650501	0	8.55213	2.94301	10.6558	0	4.68902	0	0	0	0	4.2678	0	0	18.6867	0	22.8418	0	0	0	8.93311
ENSG00000231724	RP11-573D15.3		3	186525481	186535910	16.2551	1.32276	4.1389	0	0	5.44868	0	0	0	0	1.5434	0	0	18.6867	0	7.57186	11.3007	0	15.0711	0
ENSG00000224945	RP11-82L18.2		9	91703519	91724849	0	3.2941	3.4676	0	0	6.77791	0	4.24369	0	0	3.70964	0	0	18.6867	0	0	0	6.0617	30.1423	4.92233
ENSG00000245208	AC103876.1		15	83876655	83896949	0	5.15403	10.0387	0	0	9.06291	4.45014	16.5317	0	0	9.61573	0	0	0	0	0	0	6.38989	0	20.0539
ENSG00000186615	C14orf33	chromosome 14 open reading frame 33 [Source:HGNC Symbol;Acc:19842]	14	56024690	56046828	0	3.75656	2.99079	0	0	4.74933	0	0	9.97198	0	5.45732	41.662	0	0	0	0	0	7.64954	0	4.92233
ENSG00000249228	RP11-769N22.1		4	29048213	29050387	0	3.72654	2.44434	0	0	1.13017	0	9.21971	0	0	1.38294	13.8873	0	0	35.895	0	0	3.55692	0	9.84465
ENSG00000239604	AC024597.1		10	64099347	64134886	0	1.70274	2.33317	0	0	18.9612	17.9346	0	9.97198	0	0.873132	0	0	0	0	0	0	29.304	0	0
ENSG00000234497	RP4-612J11.1		1	75055419	75087403	0	0.369914	1.00033	0	0	1.03362	9.03428	0	0	16.5785	0.399774	0	0	18.6867	0	0	33.9021	0	0	0
ENSG00000249106	RP11-806K15.1		4	176711458	176733340	0	2.3928	3.43697	10.6558	0	8.3196	13.5514	4.09601	9.97198	0	4.28064	13.8873	0	0	0	0	0	2.38952	0	8.02156
ENSG00000227718	AC016730.1		2	13863173	13898277	0	8.44401	7.28026	10.6558	17.9533	0.771835	0	0	0	0	2.81914	0	0	0	0	0	11.3007	8.77942	0	12.9439
ENSG00000256017	AC006262.2		19	46692287	46706319	0	3.44923	3.04621	0	17.9533	7.3248	0	8.19202	9.97198	0	1.81873	0	0	0	0	15.1437	0	5.00718	0	8.93311
ENSG00000253404	AC034243.1		5	138080123	138088998	0	5.79217	2.28075	0	0	6.35762	8.69043	0	0	16.5785	5.85189	0	0	0	0	7.69811	0	8.33596	15.0711	4.01078
ENSG00000179406	NCRNA00174	non-protein coding RNA 174 [Source:HGNC Symbol;Acc:27788]	7	65841031	65866325	0	2.14429	6.83692	0	0	1.87268	8.75743	4.97602	0	0	3.83288	0	32.6424	0	0	7.69811	0	6.91259	0	4.92233
ENSG00000231605	RP11-277B15.2		1	167145154	167165029	0	7.2117	7.42429	0	0	0.677248	0	14.1957	19.944	0	10.9051	0	0	0	0	0	11.3007	0	0	8.93311
ENSG00000254606	RP11-22P4.2		11	28538379	28540888	0	6.76429	4.2484	0	0	3.13737	13.4174	8.3397	0	16.5785	5.16838	0	0	0	0	7.57186	0	6.38989	0	8.93311
ENSG00000250007	AC087457.1		15	35047285	35105124	0	5.50802	1.85185	10.6558	0	2.56747	4.45014	0	9.97198	16.5785	7.67728	0	0	0	0	7.57186	0	8.70405	0	4.92233
ENSG00000227061	AC079779.7		2	197569	202605	0	5.88077	5.11098	0	0	1.21054	12.9977	4.24369	0	16.5785	3.04185	0	0	0	0	15.27	0	0	0	16.0431
ENSG00000226113	RP11-672F9.1		10	38536850	38622083	0	5.62159	2.93051	0	0	1.50502	0	0	0	0	0.547453	0	0	0	0	0	56.5036	0	0	12.9439
ENSG00000234464	RP11-136B18.2		1	238439337	238450316	0	0.998597	4.90224	10.6558	0	3.33304	17.3809	0	19.944	16.5785	1.31801	0	0	0	0	0	0	0	0	4.92233
ENSG00000249628	RP3-340I3.1		12	1609691	1616484	16.2551	9.47664	2.88151	0	0	7.02061	0	4.09601	19.944	0	2.37771	13.8873	0	0	0	0	0	0	0	4.01078
ENSG00000234380	AP000330.8		21	36118054	36157183	0	3.15829	0.415852	0	0	2.37248	0	4.97602	9.97198	16.5785	0.960778	0	0	0	0	7.57186	0	0	15.0711	18.7778
ENSG00000236332	AP001605.4		21	28733483	28768106	0	4.61946	2.27882	0	0	3.31631	4.45014	4.97602	0	0	14.5004	0	16.3212	0	0	7.57186	0	1.77846	15.0711	4.92233
ENSG00000245832	RP11-179A16.1		11	81590893	82429124	0	4.45352	8.2591	0	17.9533	2.60796	34.8957	4.24369	0	0	2.72001	0	0	0	0	0	0	4.61143	0	0
ENSG00000223403	AL132709.7		14	101536248	101539271	0	0.25333	2.17508	0	17.9533	2.20811	0	0	0	16.5785	0.9591	0	0	18.6867	0	0	0	5.79579	15.0711	0
ENSG00000234694	RP1-92O14.3		1	43820355	43824329	0	1.37667	3.74843	0	17.9533	0.226462	21.6881	0	0	16.5785	0	0	16.3212	0	0	0	0	1.77846	0	0
ENSG00000196566	RP11-57C13.3		10	89369920	89419760	0	0.709043	4.20633	0	0	0.450786	40.1764	0	0	33.157	0.509809	0	0	0	0	0	0	0	0	0
ENSG00000225112	RP11-295P9.6		10	13752415	13754054	0	1.0215	3.53274	0	0	9.09742	0	0	0	16.5785	1.50564	13.8873	16.3212	0	0	0	0	9.17516	0	8.02156
ENSG00000231453	AC018470.4		2	175190755	175195371	0	1.87301	4.27193	0	0	1.06944	0	4.24369	0	0	1.02408	0	0	0	59.8251	0	0	1.77846	0	4.92233
ENSG00000228800	RP11-253D19.1		10	30842783	30843412	0	0.398619	0	0	0	4.97594	4.45014	13.3157	0	0	1.5505	0	16.3212	0	0	0	33.9021	0	0	4.01078
ENSG00000245884	AC008759.1		19	9732181	9745538	0	2.36136	0.453615	21.3115	0	1.08942	0	0	9.97198	16.5785	0.471145	0	0	0	0	23.0943	0	3.55692	0	0
ENSG00000247363	RP11-637A17.2		12	69068151	69081535	0	7.3857	11.7477	0	35.9066	0	0	0	0	0	3.86729	0	0	0	0	0	11.3007	4.61143	0	4.01078
ENSG00000249825	CTD-2201I18.1		5	79348197	79379477	0	3.67316	0.902583	0	17.9533	2.48793	0	0	0	0	0.949575	13.8873	0	18.6867	0	0	0	5.20942	15.0711	0
ENSG00000243952	RP11-392M18.5		20	30822717	30824519	16.2551	3.15179	4.50422	0	0	3.80331	0	4.09601	9.97198	0	4.38699	0	16.3212	0	0	0	11.3007	0	0	4.92233
ENSG00000248683	AC026271.1		17	18573265	18576264	0	1.89751	4.73824	31.9673	0	1.26071	13.2746	0	0	0	1.38294	0	0	0	23.93	0	0	0	0	0
ENSG00000225792	AC004540.4		7	26411764	26416321	0	20.9087	2.66524	0	0	0.859302	0	4.09601	0	0	0.870919	0	0	0	0	0	33.9021	0	15.0711	0
ENSG00000230920	RP11-527D15.1		9	9799423	9803784	0	2.20191	3.52759	0	17.9533	3.81173	0	4.97602	0	0	0.794655	0	0	0	0	7.57186	11.3007	6.12399	15.0711	4.92233
ENSG00000230747	AC021188.4		2	96973001	96987469	0	8.05155	4.42367	10.6558	0	0	4.45014	4.24369	0	0	1.50233	13.8873	0	0	0	0	0	3.22872	0	27.7109
ENSG00000229852	RP11-398K22.12		6	73972938	74011124	0	5.55992	3.69261	0	0	1.28069	0	0	9.97198	16.5785	1.88061	0	0	37.3734	0	0	0	1.77846	0	0
ENSG00000228630	HOTAIR	HOX transcript antisense RNA (non-protein coding) [Source:HGNC Symbol;Acc:33510]	12	54356092	54368740	0	3.97687	5.01446	0	0	6.25258	0	0	0	0	6.98836	0	0	0	0	7.57186	11.3007	24.0003	0	12.9439
ENSG00000236997	RP5-934G17.2		1	11882854	11883337	0	1.08862	1.86792	0	0	1.25407	39.8326	0	0	33.157	0.813099	0	0	0	0	0	0	0	0	0
ENSG00000245332	AL031427.1		1	54447917	54452234	32.5103	4.18619	1.34753	0	0	5.89941	0	4.09601	0	0	2.99935	13.8873	0	0	0	0	11.3007	1.77846	0	0
ENSG00000231883	RP1-297M16.2		6	151517816	151518773	0	0.675382	0.900609	0	0	3.19518	4.51714	0	9.97198	0	0	0	0	0	0	0	0	58.672	0	0
ENSG00000250131	RP11-130F10.1		4	178366133	178598280	0	1.57164	1.14882	0	17.9533	2.27078	4.45014	0	0	33.157	3.42566	13.8873	0	0	0	0	0	0	0	0
ENSG00000230155	RP3-477O4.14		20	34064028	34078808	0	0.382285	0.469784	0	0	0.442697	48.523	0	0	0	4.08178	0	16.3212	0	0	0	0	2.64236	0	4.92233
ENSG00000229720	RP3-495K2.2		6	169434292	169435737	0	7.62289	1.42851	10.6558	0	0.434489	0	0	0	16.5785	2.05711	0	0	0	0	0	33.9021	0	0	4.92233
ENSG00000253871	RP11-756K15.2		8	58256346	58277416	0	0.602444	0.472283	31.9673	0	0	0	4.97602	0	0	1.7583	13.8873	0	0	23.93	0	0	0	0	0
ENSG00000240137	RP11-103G8.2		3	150421351	150437933	16.2551	9.86465	5.45611	0	0	1.99542	0	8.3397	0	0	5.78945	0	0	0	0	0	0	0	15.0711	14.767
ENSG00000227498	AC018359.3		3	34566310	34585372	0	6.0654	4.58044	0	0	6.01698	0	4.97602	0	16.5785	6.2705	0	0	18.6867	0	7.69811	0	2.56706	0	4.01078
ENSG00000230156	RP11-297I6.4		13	107306264	107324511	0	1.14226	1.35757	10.6558	17.9533	1.47708	4.24029	0	0	0	0.413325	0	0	18.6867	11.965	0	0	9.35271	0	0
ENSG00000235313	RP3-324O17.5		20	30150969	30151879	0	1.96081	9.53978	0	0	0.450786	4.51714	16.6794	0	0	2.56179	13.8873	16.3212	0	0	0	11.3007	0	0	0
ENSG00000227533	RP5-848E13.3		1	43424720	43449029	0	5.45611	2.83054	0	0	4.24487	9.03428	0	0	0	2.03619	27.7747	0	0	0	0	0	1.77846	15.0711	8.93311
ENSG00000230625	ZMYM2-IT1	ZMYM2 intronic transcript 1 (non-protein coding) [Source:HGNC Symbol;Acc:39936]	13	20651665	20653696	16.2551	1.35951	0.415852	0	0	0	0	9.95203	0	0	1.32291	0	16.3212	0	23.93	7.57186	0	0	0	0
ENSG00000228747	AC005075.5		7	87858974	87861089	0	1.56071	0.544406	0	0	1.10365	13.5514	4.24369	0	49.7356	0.789762	0	0	0	0	0	0	5.47533	0	0
ENSG00000232790	AC006481.1		7	20875050	21061771	0	1.93726	5.13516	0	17.9533	0.404962	4.24029	9.21971	0	0	1.40138	0	0	18.6867	0	0	0	2.83297	15.0711	0
ENSG00000245521	AL139082.1		13	52703027	52706855	0	7.12306	5.18423	10.6558	0	3.16419	0	0	0	0	3.50582	27.7747	0	0	0	7.69811	0	2.83297	0	8.93311
ENSG00000248429	RP11-597D13.9		4	159091904	159124029	0	1.20202	2.9414	21.3115	0	1.72339	4.51714	0	0	33.157	0	0	0	0	11.965	0	0	0	0	0
ENSG00000243368	RP11-786O7.1		3	182734043	182735420	0	0.889147	0	0	0	0	4.51714	0	0	49.7356	0	13.8873	0	0	0	7.69811	0	0	0	0
ENSG00000228842	PCDH9-AS2	PCDH9 antisense RNA 2 (non-protein coding) [Source:HGNC Symbol;Acc:39896]	13	67433130	67489163	16.2551	10.8228	0.77609	0	0	6.42284	0	0	0	16.5785	0.952705	0	0	0	0	0	0	0	15.0711	9.84465
ENSG00000232295	RP11-154D6.1		6	71961061	72037787	0	9.72634	4.86012	0	0	6.13331	0	13.3157	0	0	6.60551	0	16.3212	0	0	7.57186	0	0	0	12.0323
ENSG00000231971	RP11-557H15.3		6	134749378	134841723	0	3.18436	9.17236	0	0	9.85016	4.24029	8.3397	9.97198	0	7.49902	0	0	0	0	7.57186	0	2.83297	0	13.8554
ENSG00000227107	AC096574.5		2	238521620	238535168	0	1.88305	3.37265	0	0	1.20105	8.75743	4.09601	0	0	1.95124	13.8873	0	0	0	0	33.9021	2.38952	0	4.92233
ENSG00000255233	RP11-755E23.3		11	92973299	92974334	16.2551	3.53882	3.10455	0	0	6.94705	4.24029	0	9.97198	0	4.18656	0	0	0	0	0	0	0	15.0711	12.9439
ENSG00000254136	RP11-546K22.2		8	52908770	52920915	32.5103	1.70517	3.25784	10.6558	0	1.97913	0	0	0	0	3.0047	0	16.3212	0	0	0	0	2.64236	0	4.01078
ENSG00000250900	CTC-338M12.6		5	180622496	180630103	0	2.27454	1.9287	0	0	2.1695	43.863	0	0	0	2.53089	0	0	0	11.965	0	11.3007	0	0	0
ENSG00000234362	AC104654.2		2	42158739	42160863	0	0.636656	0.894854	21.3115	0	0.847659	0	0	0	49.7356	2.41207	0	0	0	0	0	0	0	0	0
ENSG00000224995	RP5-991C6.3		6	82523003	82523874	16.2551	0.946562	0.597035	0	0	2.30191	4.51714	0	0	49.7356	1.42059	0	0	0	0	0	0	0	0	0
ENSG00000253356	RP11-90P5.2		8	38006259	38021290	0	3.48375	2.8135	0	0	6.56806	4.51714	4.09601	0	16.5785	3.67085	0	0	0	0	7.69811	0	13.37	0	12.9439
ENSG00000229692	AC019171.5		2	39220117	39220998	0	1.10798	1.4468	10.6558	17.9533	2.613	4.24029	0	0	33.157	4.52015	0	0	0	0	0	0	0	0	0
ENSG00000224810	RP11-538D16.2		1	182031812	182038388	0	0.941978	0	0	35.9066	0	18.0016	0	0	16.5785	1.60775	0	0	0	0	0	0	2.64236	0	0
ENSG00000236370	RP11-574K11.16		10	75556276	75561157	16.2551	1.2	1.80785	0	0	4.63625	4.24029	4.09601	0	16.5785	5.58931	0	16.3212	0	0	0	0	0	0	4.92233
ENSG00000228037	RP3-395M20.9		1	2512999	2515972	0	4.54224	0.350399	0	0	1.76851	0	9.07203	0	16.5785	2.38252	0	0	0	0	0	22.6014	3.22872	15.0711	0
ENSG00000233008	RP11-475O6.1		1	84041459	84326706	0	1.35521	6.87741	0	0	1.85872	8.96728	4.97602	0	16.5785	1.60269	0	0	0	0	0	0	21.2962	0	12.0323
ENSG00000241884	RP11-85I21.1		3	67346724	67356783	0	2.06612	2.47156	21.3115	0	3.20285	0	9.21971	0	16.5785	2.43817	0	16.3212	0	0	0	0	1.77846	0	0
ENSG00000254035	RP11-281O15.4		5	178396391	178417117	0	2.04919	2.04187	10.6558	0	0	4.24029	4.97602	0	16.5785	0.968019	0	0	0	11.965	7.69811	11.3007	2.83297	0	0
ENSG00000245923	AC108134.4		16	3178837	3182043	0	0.147759	0	0	0	32.8252	0	0	0	0	1.0257	0	0	0	0	0	0	41.3063	0	0
ENSG00000255484	RP11-65M17.1		11	112404945	112426525	0	4.2734	1.39905	0	0	1.03639	0	4.09601	0	33.157	0	13.8873	0	0	0	0	11.3007	6.12399	0	0
ENSG00000246634	AC068152.2		17	45132467	45177627	0	1.87083	7.00813	0	0	0.329139	4.45014	0	0	49.7356	4.38581	0	0	0	0	0	0	2.56706	0	4.92233
ENSG00000227415	RP1-91G5.3		1	152346430	152417932	0	3.00233	1.44263	0	0	0.404962	4.24029	0	0	49.7356	4.73249	0	0	0	0	7.69811	0	0	0	4.01078
ENSG00000226985	RP11-142G7.2		X	13353360	13391753	0	1.42506	1.27177	0	0	0.825593	4.24029	4.97602	0	0	2.9245	0	0	18.6867	35.895	0	0	0	0	4.92233
ENSG00000233177	RP11-179H18.2		10	121331316	121334113	0	3.03556	3.51927	0	0	5.51992	12.7209	4.09601	0	0	0.88447	0	16.3212	0	0	15.1437	11.3007	2.56706	0	0
ENSG00000225527	RP11-383B4.4		10	18820778	18822265	16.2551	1.09507	0.547775	0	0	0.637627	0	0	0	0	0	0	0	0	0	0	56.5036	0	0	0
ENSG00000227260	AC116035.1		3	30566237	30568677	16.2551	2.0339	3.41366	0	17.9533	1.82988	22.1079	0	9.97198	0	1.46856	0	0	0	0	0	0	0	0	0
ENSG00000247225	AL031123.1		6	6725119	6730139	0	6.39948	4.80905	0	0	3.67926	8.48058	0	9.97198	0	3.54277	0	0	0	0	7.69811	11.3007	0	15.0711	4.01078
ENSG00000255521	RP4-607I7.1		11	35154202	35159579	0	6.76429	1.77438	0	0	2.07237	0	0	0	0	0.399774	0	32.6424	0	0	0	11.3007	0	15.0711	4.92233
ENSG00000230438	RP11-420G6.4	serpin peptidase inhibitor, clade B (ovalbumin), member 9 pseudogene (MGC39372), non-coding RNA [Source:RefSeq DNA;Acc:NR_033851]	6	2854891	2876744	0	1.40118	0.383662	0	0	2.43583	0	8.3397	0	16.5785	3.01398	13.8873	16.3212	0	0	7.57186	0	0	0	4.92233
ENSG00000151303	AGAP11	ankyrin repeat and GTPase domain Arf GTPase activating protein 11 [Source:HGNC Symbol;Acc:29421]	10	88730498	88769960	16.2551	2.6138	2.83113	0	17.9533	5.54054	8.90028	0	9.97198	0	0.519321	0	0	0	0	7.57186	0	2.64236	0	0
ENSG00000236525	AC007278.2		2	103050417	103051800	0	1.39934	0.923399	0	17.9533	0	4.24029	9.95203	0	16.5785	0.914202	0	0	0	0	0	22.6014	0	0	0
ENSG00000223414	C6orf176	chromosome 6 open reading frame 176 [Source:HGNC Symbol;Acc:21160]	6	166322290	166401527	0	5.13988	6.47815	0	0	4.31464	4.51714	22.5354	0	0	2.34151	0	0	0	0	0	11.3007	2.83297	15.0711	0
ENSG00000235813	RP11-308B5.2		X	133733487	133740284	0	3.68313	0.383662	0	0	3.85279	4.24029	8.3397	9.97198	0	1.97104	13.8873	0	0	0	0	11.3007	1.77846	15.0711	0
ENSG00000197934	AP001597.1		21	27765954	27941571	0	1.8826	3.55041	10.6558	35.9066	1.59374	0	4.97602	9.97198	0	5.81794	0	0	0	0	0	0	0	0	0
ENSG00000226995	RP5-828H9.3		20	5412638	5426392	0	3.61782	6.37217	10.6558	0	4.90037	0	4.24369	0	0	3.73327	0	0	18.6867	0	15.1437	0	2.83297	0	4.01078
ENSG00000255311	RP11-160H12.2		11	83354645	83436433	0	7.79723	3.60897	0	0	7.62435	0	4.09601	0	0	5.01055	27.7747	0	0	0	0	0	6.19928	0	12.0323
ENSG00000227199	ST7-AS1	ST7 antisense RNA 1 (non-protein coding) [Source:HGNC Symbol;Acc:16000]	7	116592500	116594388	16.2551	1.62833	0.473952	0	0	2.11425	9.03428	0	9.97198	0	0.866026	0	16.3212	0	0	0	0	2.38952	15.0711	0
ENSG00000230728	RP11-240D10.4		1	55087150	55094111	0	4.87371	2.01639	0	17.9533	0.885393	17.7247	0	0	16.5785	3.91331	0	0	0	0	7.57186	0	2.56706	0	0
ENSG00000230905	N4BP2L2-IT1	N4BP2L2 intronic transcript 1 (non-protein coding) [Source:HGNC Symbol;Acc:25036]	13	33066436	33072629	16.2551	4.68686	1.59155	0	0	0.864089	4.51714	4.24369	0	33.157	1.10586	0	0	0	0	7.57186	0	0	0	0
ENSG00000237927	RP3-393E18.2		6	160007987	160010201	0	4.22689	12.3941	10.6558	0	1.2422	0	0	0	16.5785	2.92812	0	0	0	11.965	0	11.3007	2.64236	0	0
ENSG00000250899	RP11-253E3.3		12	3150603	3154116	0	0.343926	0.928068	0	71.8133	0.83321	0	0	0	0	0	0	0	0	0	0	0	0	0	0
ENSG00000241956	CTC-340A15.2		5	163723702	164598649	0	4.22415	1.87297	0	0	3.4251	0	4.97602	0	33.157	7.56537	0	0	18.6867	0	0	0	0	0	0
ENSG00000237886	RP11-611D20.2		9	139440664	139444345	16.2551	5.67372	4.62743	21.3115	0	1.97598	0	0	0	0	2.53915	0	0	0	0	7.57186	0	4.95659	0	8.93311
ENSG00000227189	AC092535.3		4	1145160	1147489	0	2.30586	3.85738	0	0	1.67343	0	0	0	0	0.394881	13.8873	32.6424	0	0	0	0	0	15.0711	4.01078
ENSG00000231447	RP1-14D6.7		X	151889195	151890140	0	0.294865	0.465931	0	17.9533	0.599131	22.4517	0	0	16.5785	0.413325	0	0	0	0	0	0	0	15.0711	0
ENSG00000243698	RP11-574K11.18		10	75570442	75571556	0	4.13025	1.8796	0	0	2.05893	8.75743	8.3397	0	16.5785	4.91095	13.8873	0	0	0	7.57186	0	5.47533	0	0
ENSG00000215417	MIR17HG	miR-17-92 cluster host gene (non-protein coding) [Source:HGNC Symbol;Acc:23564]	13	92000074	92006833	0	2.24414	2.69567	10.6558	0	14.6133	0	0	0	0	0.471145	0	16.3212	0	0	0	0	2.56706	15.0711	8.93311
ENSG00000204949	RP11-539E17.4	HCC-related HCC-C11_v3 (LOC100131726), non-coding RNA [Source:RefSeq DNA;Acc:NR_024479]	8	124213412	124214983	0	1.43587	1.49265	0	35.9066	1.87483	0	4.97602	0	16.5785	1.19932	0	0	0	0	7.69811	0	2.38952	0	0
ENSG00000232229	RP11-248C1.2		10	91589267	91600618	0	2.78932	2.89831	0	0	5.22982	0	13.168	0	0	3.35861	0	0	0	0	7.57186	0	0	0	38.4671
ENSG00000225470	JPX	JPX transcript, XIST activator (non-protein coding) [Source:HGNC Symbol;Acc:37191]	X	73164177	73220326	16.2551	4.92286	4.17497	10.6558	0	3.84431	0	4.09601	9.97198	0	10.0579	0	0	0	0	0	0	4.42082	0	4.92233
ENSG00000230006	ANKRD36BP2	ankyrin repeat domain 36B pseudogene 2 [Source:HGNC Symbol;Acc:33607]	2	89065324	89106126	0	2.53214	1.07697	10.6558	0	0.411165	4.45014	0	0	16.5785	2.55652	0	32.6424	0	0	0	0	2.38952	0	0
ENSG00000206029	AC116904.1		18	72259030	72265071	0	5.43074	6.77808	0	0	1.82969	8.75743	9.07203	0	16.5785	3.50497	0	16.3212	0	0	0	0	0	0	4.92233
ENSG00000253298	AC008703.1		5	158875564	158893284	0	1.46482	4.1956	0	0	60.8319	4.45014	0	0	0	0.471145	0	0	0	0	0	0	1.77846	0	0
ENSG00000237461	RP11-554F20.1		9	102348068	102582171	0	4.90782	3.36428	0	0	0	13.5514	0	0	49.7356	1.42385	0	0	0	0	0	0	0	0	0
ENSG00000237298	AC009948.3		2	179387554	179484941	0	0.734735	5.41472	21.3115	0	1.28636	4.51714	8.3397	0	0	12.6961	0	0	0	0	0	0	18.4457	0	0
ENSG00000233552	AL139035.1		13	100139216	100149026	0	6.06331	8.62412	0	0	3.34437	0	4.97602	9.97198	16.5785	6.84103	0	0	0	0	0	0	8.3083	0	8.02156
ENSG00000203362	RP3-337H4.8		6	43555967	43559099	0	0.807334	0	0	0	6.91863	8.75743	0	0	33.157	0	13.8873	0	0	0	0	0	8.8923	0	0
ENSG00000213981	AC007277.3		2	171494879	171551884	0	2.91879	9.2431	10.6558	0	0	8.96728	4.09601	0	0	2.84445	13.8873	0	0	0	15.1437	0	4.61143	0	0
ENSG00000223563	AP001601.2		21	28261695	28312061	0	3.38451	6.4479	0	0	4.56477	4.45014	0	19.944	0	5.29987	13.8873	0	0	0	7.57186	0	2.56706	0	4.01078
ENSG00000214049	UCA1	urothelial cancer associated 1 (non-protein coding) [Source:HGNC Symbol;Acc:37126]	19	15939757	15947130	0	2.81287	1.61761	0	0	0.677248	0	13.4634	9.97198	33.157	4.98757	0	0	0	0	0	0	5.33538	0	0
ENSG00000236924	RP11-390F4.6		9	6645956	6670635	0	1.72537	0	0	0	18.86	0	0	9.97198	0	0	0	0	18.6867	0	7.69811	0	0	15.0711	0
ENSG00000204466	DGKK	diacylglycerol kinase, kappa [Source:HGNC Symbol;Acc:32395]	X	50108408	50213737	0	5.6073	1.41941	0	0	9.28661	0	21.6554	9.97198	0	2.95692	0	0	0	0	0	11.3007	5.79579	0	4.01078
ENSG00000204990	RP5-842K16.1		7	141114183	141116190	0	5.28131	1.50075	0	17.9533	1.91836	8.75743	4.24369	0	16.5785	1.37243	0	0	0	11.965	0	0	2.38952	0	0
ENSG00000223991	AC104809.2		2	241920932	241925489	0	3.65971	2.64427	0	0	2.31011	13.2746	0	0	0	6.43648	0	16.3212	0	11.965	0	11.3007	0	0	4.01078
ENSG00000246223	C14orf64	chromosome 14 open reading frame 64 [Source:HGNC Symbol;Acc:20111]	14	98391975	98444461	0	4.7527	2.15099	0	0	0	12.9977	0	0	16.5785	1.46251	0	16.3212	0	0	0	0	2.56706	15.0711	0
ENSG00000229425	AJ006998.2		21	16742841	16774624	0	2.1374	1.59101	10.6558	17.9533	2.36173	13.2076	0	0	16.5785	0.799548	0	0	0	0	0	0	2.56706	0	4.01078
ENSG00000225619	AC009232.2		2	2323004	2330882	0	3.52056	2.29239	0	17.9533	1.4067	4.45014	23.1201	0	0	6.01697	0	0	0	0	0	0	3.22872	0	9.84465
ENSG00000251095	RP11-115D19.1		4	90472507	90647654	0	6.15608	1.52533	0	17.9533	0	8.75743	0	0	16.5785	1.49813	0	16.3212	0	0	0	0	2.64236	0	0
ENSG00000229175	RP11-501G7.1		13	80446721	80492079	48.7654	0.855562	1.45262	0	0	0.450786	0	4.24369	0	0	5.25095	0	0	0	0	7.57186	0	2.83297	0	0
ENSG00000214934	CTD-2560E9.2		11	45168194	45236289	0	1.46293	2.41878	0	0	0	0	0	0	0	3.32573	13.8873	0	18.6867	23.93	7.69811	0	0	0	0
ENSG00000238287	RP11-656D10.3		1	40958829	40974333	0	13.9081	3.68712	0	0	5.52024	4.24029	0	0	0	9.89947	0	0	0	0	7.69811	11.3007	0	15.0711	0
ENSG00000254278	RP11-278I4.2		8	120075181	120081021	0	0.424591	1.98846	0	17.9533	0.450786	12.9977	0	19.944	16.5785	0.95875	0	0	0	0	0	0	0	0	0
ENSG00000236372	RP5-865N13.1		1	232310678	232315859	0	3.18497	2.16518	0	0	15.998	12.7209	4.09601	9.97198	0	3.46832	0	0	0	0	0	11.3007	4.34553	0	4.01078
ENSG00000254604	AP000487.6		11	70128473	70209474	0	8.88393	1.3413	0	0	2.56379	0	4.97602	0	16.5785	3.42623	0	0	0	11.965	7.69811	11.3007	2.38952	0	0
ENSG00000233429	HOTAIRM1	HOXA transcript antisense RNA, myeloid-specific 1 (non-protein coding) [Source:HGNC Symbol;Acc:37117]	7	27135266	27139773	65.0206	0.667087	4.85101	0	0	0	0	0	0	0	0.554694	0	0	0	0	0	0	0	0	0
ENSG00000250436	RP11-622A1.2		4	74374520	74399845	0	3.15126	4.33653	0	0	2.8503	13.2746	0	9.97198	0	4.8655	13.8873	0	18.6867	0	0	0	0	0	0
ENSG00000246532	AP006284.1		11	573801	575885	0	0.991325	0.561162	10.6558	0	0.738616	4.51714	0	0	16.5785	0.554694	0	0	0	23.93	7.57186	0	0	0	4.92233
ENSG00000237638	AC007386.2		2	65128974	65132271	0	0.994683	0.544406	0	0	0.416605	4.51714	0	0	16.5785	0	0	0	0	47.8601	0	0	0	0	0
ENSG00000249341	RP11-317M11.1		4	54525375	54603323	0	0	1.76543	0	0	0	0	0	0	0	0	0	0	0	0	0	0	68.8677	0	0
ENSG00000254473	RP11-522I20.3		9	86322509	86328293	0	0.861381	0	21.3115	17.9533	1.11358	0	4.24369	0	0	0.552931	0	0	0	11.965	7.69811	0	0	0	4.92233
ENSG00000232719	RP11-13J8.1		2	201966105	201967859	0	2.53232	2.55418	0	0	2.57729	0	8.48738	0	16.5785	3.96013	0	0	0	0	0	33.9021	0	0	0
ENSG00000254233	RP11-242J7.1		4	185505247	185546184	0	2.46787	6.83276	21.3115	17.9533	0.822331	0	0	0	16.5785	2.83163	0	0	0	0	0	0	1.77846	0	0
ENSG00000234899	AC005152.2		17	70067183	70216859	0	12.2805	1.84347	10.6558	0	2.49476	4.51714	8.19202	0	16.5785	1.43735	0	0	0	0	7.57186	0	0	0	4.92233
ENSG00000255801	RP11-561P12.5		12	8700957	8720209	0	1.11773	0.616359	21.3115	0	1.69516	0	0	0	0	2.92419	0	0	0	0	0	0	0	15.0711	27.7109
ENSG00000205885	ABC12-49244600F4.3		12	7260648	7275097	0	1.10963	1.69039	10.6558	0	0	4.51714	0	0	49.7356	2.51876	0	0	0	0	0	0	0	0	0
ENSG00000249695	RP11-598F7.4		12	246577	258335	16.2551	1.3576	3.23685	0	0	5.68477	0	4.97602	29.9159	0	1.09288	0	0	0	0	7.69811	0	0	0	0
ENSG00000233746	RP4-737E23.4		20	23105705	23113258	0	2.52982	3.21156	0	0	4.69722	4.45014	12.5834	39.8879	0	2.85097	0	0	0	0	0	0	0	0	0
ENSG00000248630	AC132872.4		17	80172103	80175228	0	1.50722	1.78586	0	35.9066	3.31088	0	4.24369	0	0	1.90801	0	0	18.6867	0	0	0	2.83297	0	0
ENSG00000244701	RP5-894A10.2		7	141352181	141356610	0	10.5334	6.01832	0	0	1.2959	0	0	0	0	8.05346	0	0	18.6867	0	7.57186	0	8.95696	0	8.93311
ENSG00000253583	RP11-573J24.1		8	64498558	64501966	0	1.132	0.383662	0	0	4.32632	4.45014	0	0	0	0.478251	27.7747	16.3212	0	0	0	0	0	15.0711	0
ENSG00000225511	C9orf44	chromosome 9 open reading frame 44 [Source:HGNC Symbol;Acc:23569]	9	94903580	94921890	0	3.66367	3.8362	0	0	4.89841	8.96728	4.09601	9.97198	0	0.919095	0	16.3212	0	0	0	11.3007	5.79579	0	0
ENSG00000248175	CTC-428G20.3		5	114539713	114541943	16.2551	5.93051	2.77341	0	0	4.70821	0	12.4357	0	0	5.68761	13.8873	0	0	0	0	0	0	0	8.02156
ENSG00000226097	AC099342.1		7	20336331	20351335	16.2551	1.41039	4.13207	0	0	4.21261	0	0	9.97198	16.5785	2.89636	0	0	0	0	0	0	5.28471	0	8.93311
ENSG00000255474	RP11-234B24.2		12	4809583	4829268	16.2551	2.91043	0.544406	0	0	2.55167	0	4.09601	0	16.5785	0.413325	0	0	18.6867	0	7.57186	0	0	0	0
ENSG00000240310	RP11-24F11.5		3	46451005	46454488	0	4.31519	3.11053	0	0	3.87874	0	4.09601	0	0	3.58628	27.7747	0	18.6867	0	0	0	0	0	4.01078
ENSG00000226758	RP4-730B13.3		1	232061580	232080979	0	1.7003	4.45122	0	0	0.329139	48.724	0	0	0	2.13676	0	0	0	0	7.69811	0	4.34553	0	0
ENSG00000236366	RP11-440G9.1		6	142847592	142959026	0	2.12242	1.00792	0	17.9533	3.18426	4.24029	4.97602	0	16.5785	2.65022	0	0	0	0	7.69811	0	0	0	8.93311
ENSG00000253373	RP11-21C17.1		8	70087814	70090424	0	7.75823	4.73747	0	0	8.27914	0	8.3397	0	0	3.87209	0	0	0	0	0	11.3007	0	15.0711	9.84465
ENSG00000249550	RP11-438N16.1		12	114117264	114211488	0	3.47493	3.59838	0	17.9533	0.776351	4.24029	0	0	0	5.45507	13.8873	0	0	11.965	0	0	7.59894	0	0
ENSG00000253385	KB-1254G8.1		8	103866683	103868303	0	2.66507	3.40173	31.9673	0	4.29477	0	0	0	0	0.554694	13.8873	0	0	0	0	0	12.1757	0	0
ENSG00000254197	RP11-10J21.5		8	142288327	142302961	0	0.463878	1.53748	0	0	0.885393	4.51714	0	9.97198	49.7356	1.69757	0	0	0	0	0	0	0	0	0
ENSG00000250241	RP11-9G1.3		4	133996466	134070271	0	5.93689	2.40476	0	0	4.67528	0	4.09601	0	0	1.37583	13.8873	0	0	0	15.1437	11.3007	9.96377	0	0
ENSG00000254868	CTD-2058B24.1		14	38080456	38510647	0	1.79788	2.22484	21.3115	17.9533	2.64345	0	4.24369	0	0	3.44446	0	0	0	0	7.69811	0	2.38952	0	4.92233
ENSG00000228141	AC105339.1	epididymal protein pseudogene (LOC338963), non-coding RNA [Source:RefSeq DNA;Acc:NR_034139]	15	83379223	83382778	0	3.99924	1.23971	10.6558	0	1.90499	0	4.24369	9.97198	0	0.545425	0	0	0	35.895	0	0	0	0	0
ENSG00000240476	CTD-2021J15.2		3	98699902	98701940	32.5103	0.159655	1.40655	0	0	0.333654	4.51714	19.0241	0	0	7.35802	0	0	0	0	0	0	2.83297	0	0
ENSG00000230539	AC087069.1		7	36637440	36639726	0	0.855919	1.49902	0	0	1.17479	0	9.21971	9.97198	0	0.9591	0	16.3212	0	11.965	7.57186	0	8.2606	0	0
ENSG00000246422	CTD-2024I7.13		5	140937878	140944830	0	2.40339	21.1618	0	0	3.71675	0	9.21971	0	0	10.5053	0	0	0	0	0	0	16.774	0	4.01078
ENSG00000215190	GUSBP4	glucuronidase, beta pseudogene 4 [Source:HGNC Symbol;Acc:18220]	6	58272352	58287779	16.2551	5.84948	8.448	0	0	6.13716	9.03428	0	0	0	8.55732	0	0	0	0	7.57186	0	1.77846	0	4.01078
ENSG00000249859	PVT1	Pvt1 oncogene (non-protein coding) [Source:HGNC Symbol;Acc:9709]	8	128806779	129113499	0	1.85785	3.17353	10.6558	17.9533	0	0	0	0	0	0	0	0	0	11.965	7.57186	0	4.61143	0	9.84465
ENSG00000248571	RP11-768B22.2		4	153587520	153591259	0	1.05504	1.01797	0	0	0	0	0	9.97198	0	0	55.5494	0	0	0	0	0	0	0	0
ENSG00000212978	AC016747.3		2	61368732	61372104	0	6.29781	2.68689	10.6558	0	2.23143	8.96728	14.048	0	0	3.34162	0	0	0	0	0	11.3007	0	0	8.02156
ENSG00000215154	AC141586.5		16	2653351	2680495	0	4.89137	3.58826	0	0	6.83276	8.75743	4.09601	0	0	7.60655	0	16.3212	0	0	7.69811	0	7.64954	0	0
ENSG00000224511	RP11-629E24.1		13	30677315	30683012	0	10.3399	5.8001	10.6558	0	3.00336	4.24029	8.19202	0	16.5785	3.6055	0	0	0	0	0	0	5.00718	0	0
ENSG00000250274	CTB-114C7.4		5	169735705	169739720	0	0	0	42.623	0	0.631424	0	0	0	0	0	0	0	0	11.965	7.57186	0	4.61143	0	0
ENSG00000237753	AC079922.3		2	113399409	113403267	0	3.50322	2.73756	0	0	3.0546	4.45014	4.97602	0	16.5785	1.76267	0	0	0	0	7.69811	22.6014	0	0	0
ENSG00000248540	AC010931.2		15	74418714	74421619	0	1.37519	10.9218	10.6558	0	0	0	0	0	0	1.77782	0	0	18.6867	23.93	0	0	0	0	0
ENSG00000257067	AP000797.4		11	115803492	115813713	0	2.66994	2.33247	10.6558	0	3.41223	8.48058	0	0	0	2.33055	0	0	37.3734	0	0	0	0	0	0
ENSG00000251391	RP11-305P14.1		5	65492117	65867801	0	2.94938	5.84887	0	0	1.75222	0	9.95203	9.97198	0	0.940306	0	0	0	0	0	0	0	0	35.7324
ENSG00000253741	CTD-2292P10.4		8	143783670	143808391	0	2.56099	0.809796	53.2788	0	0	4.24029	0	0	0	1.27069	0	0	0	0	0	0	0	0	4.92233
ENSG00000254721	RP11-805J14.5		11	70052397	70053496	16.2551	1.94102	1.30179	0	0	2.50835	0	0	9.97198	0	4.72439	0	0	18.6867	0	7.57186	0	0	0	4.01078
ENSG00000242618	RP11-433A10.2		3	72252095	72259043	0	3.84855	7.11106	0	17.9533	2.5899	8.96728	0	0	0	5.95114	0	0	0	0	0	11.3007	4.16798	0	4.92233
ENSG00000249241	AC195454.1		4	40318502	40332436	0	1.28565	0.561162	0	0	0.599131	4.51714	0	0	33.157	0.399774	0	0	18.6867	0	7.57186	0	0	0	0
ENSG00000254281	KB-1507C5.4		8	103991013	104012412	16.2551	2.97105	8.23465	0	0	5.32247	4.45014	0	9.97198	0	3.85828	0	0	0	0	7.57186	0	0	0	8.02156
ENSG00000227217	RP11-367J7.3		1	157661552	157666249	0	0.602006	0.469784	0	0	0.404962	4.45014	0	0	0	0	0	0	0	0	60.5749	0	0	0	0
ENSG00000256790	RP11-429A20.3		12	5127631	5130879	32.5103	8.49494	1.02185	0	0	2.86964	0	8.19202	0	0	1.64554	0	0	0	0	7.69811	0	0	0	4.01078
ENSG00000247317	RP11-273G15.2	similar to hCG1994695 (LOC100133669), non-coding RNA [Source:RefSeq DNA;Acc:NR_026913]	8	144063155	144099854	0	1.16181	2.33558	0	0	1.6348	4.51714	0	39.8879	0	0	0	0	0	0	0	0	1.77846	15.0711	0
ENSG00000253659	RP11-1114I9.1		8	80209952	80226706	0	1.77428	0.857613	0	0	0.994606	0	0	19.944	0	0.478251	0	0	0	11.965	0	0	0	30.1423	0
ENSG00000228741	RP11-309I15.1		13	24553949	24608145	0	9.7684	1.48058	0	0	3.87227	8.48058	0	0	0	1.86143	0	0	0	0	0	11.3007	0	15.0711	13.8554
ENSG00000255435	RP11-770J1.3		11	118382626	118401292	0	0.302545	1.16148	0	17.9533	0	9.03428	9.95203	0	0	1.0186	0	0	18.6867	0	7.57186	0	0	0	0
ENSG00000223482	RP11-322M19.1		10	88963610	89102369	0	5.34534	12.6241	0	0	3.58745	8.96728	0	9.97198	0	7.51241	0	0	0	0	0	0	2.83297	0	14.767
ENSG00000234665	RP11-262H14.3		9	66523532	66553911	0	4.34036	0.986854	0	0	2.17317	4.51714	0	0	0	1.34497	0	0	0	11.965	7.57186	0	2.83297	15.0711	14.767
ENSG00000230153	AF003626.1		X	150084286	150089411	0	1.00501	1.43431	21.3115	0	0.411165	4.51714	0	0	0	0.9591	0	0	0	35.895	0	0	0	0	0
ENSG00000245538	AC126327.1		17	34897582	34900678	0	3.42584	0.428922	0	0	1.183	8.90028	0	0	49.7356	1.71112	0	0	0	0	0	0	0	0	0
ENSG00000225484	RP11-773D16.1		10	81563813	81586350	0	1.45365	6.15644	0	0	1.60308	0	0	9.97198	0	1.89301	13.8873	0	0	0	7.69811	22.6014	0	0	0
ENSG00000234869	RP3-439F8.1		22	46937392	46944093	16.2551	1.9645	4.90226	0	0	3.48105	0	4.09601	0	0	5.58446	13.8873	0	0	0	0	0	0	15.0711	0
ENSG00000187156	NCRNA00221	non-protein coding RNA 221 [Source:HGNC Symbol;Acc:20169]	14	106938445	106977000	0	5.20833	0	10.6558	0	2.9463	0	0	0	0	4.19541	0	0	0	0	22.9681	0	5.28471	0	13.8554
ENSG00000232900	RP4-697P8.3		20	10855981	10889920	16.2551	2.74317	0.799513	10.6558	0	3.19298	0	0	0	0	1.85916	0	0	0	11.965	0	0	2.56706	15.0711	0
ENSG00000256694	RP11-598F7.5		12	273830	275487	0	1.95742	2.53399	10.6558	0	2.2045	4.51714	0	0	0	1.54275	0	0	0	35.895	0	0	1.77846	0	4.01078
ENSG00000234684	RP11-314N13.4		20	1306065	1358827	16.2551	2.95528	0	0	0	3.51957	0	8.48738	0	0	1.07401	0	16.3212	0	0	0	0	7.44441	0	8.93311
ENSG00000223392	CLDN10-AS1	CLDN10 antisense RNA 1 (non-protein coding) [Source:HGNC Symbol;Acc:39907]	13	96131698	96186164	0	3.58261	4.38223	10.6558	0	0.434489	4.51714	9.21971	0	16.5785	2.94643	0	0	0	0	7.69811	0	0	0	4.92233
ENSG00000251576	RP11-536I6.1		3	14389951	14394068	0	3.60614	1.45084	0	0	1.25682	0	4.09601	0	0	1.02913	13.8873	16.3212	0	11.965	0	11.3007	0	0	0
ENSG00000241316	RP11-81N13.1		3	67705121	67998137	0	0.77494	1.01756	0	35.9066	0	0	4.97602	0	0	0.94229	0	0	18.6867	0	0	0	2.38952	0	0
ENSG00000241522	AC009223.2		2	41370920	41383954	0	0	0	0	0	0	0	4.09601	0	0	0	0	0	0	0	60.5749	0	0	0	0
ENSG00000232755	NCRNA00298	non-protein coding RNA 298 [Source:HGNC Symbol;Acc:31413]	9	111633250	111635485	0	0	1.10902	0	17.9533	0	4.45014	0	0	33.157	0.399774	0	0	0	0	7.57186	0	0	0	0
ENSG00000163364	AC017048.3		2	177494568	177502659	0	6.95685	26.8565	0	0	0.442697	0	4.97602	0	0	10.3161	0	0	0	0	0	0	0	15.0711	0
ENSG00000251173	RP11-124A7.2		4	41222091	41258744	0	0.759884	21.5916	0	0	0.404962	0	0	0	33.157	0	0	0	0	0	0	0	8.70405	0	0
ENSG00000232947	RP11-401E14.2		6	15995175	16000028	0	1.99325	0.415852	0	0	0.434489	22.1079	4.09601	19.944	0	0.519321	0	0	0	0	0	0	0	15.0711	0
ENSG00000236790	NCRNA00299	non-protein coding RNA 299 [Source:HGNC Symbol;Acc:27940]	2	8147901	8523751	0	5.11239	6.4425	10.6558	0	2.96086	0	0	0	0	3.81124	0	16.3212	0	11.965	0	0	2.38952	0	4.92233
ENSG00000237670	AC080094.1		2	17151301	17155764	0	7.15233	0.465931	0	0	0.450786	0	0	0	0	0	0	0	0	0	0	56.5036	0	0	0
ENSG00000197462	AC005276.1		7	125557925	125573886	0	0.545665	2.72208	0	0	1.71936	4.51714	4.24369	0	33.157	1.34211	13.8873	0	0	0	0	0	2.38952	0	0
ENSG00000256151	RP11-76C10.5		12	131474683	131478521	0	1.83932	5.33081	0	17.9533	1.37173	4.24029	0	0	0	3.11752	0	0	0	23.93	0	0	6.73505	0	0
ENSG00000205611	RP4-610C12.4		20	29513582	29521213	0	5.28429	1.38241	10.6558	0	0.434489	4.51714	4.97602	0	33.157	0	0	0	0	0	0	0	0	0	4.01078
ENSG00000255689	RP11-136I14.5		11	115453015	115471057	0	1.18695	3.0866	0	0	4.49082	0	4.09601	0	0	2.00906	0	16.3212	18.6867	0	0	11.3007	3.22872	0	0
ENSG00000233386	AC105750.1		3	18735379	18959184	0	0.52464	0.383662	31.9673	0	0.839451	0	0	0	0	0	0	0	18.6867	11.965	0	0	0	0	0
ENSG00000226328	CTA-217C2.1		22	45529710	45559662	0	1.95355	0.910043	0	0	0	0	0	0	16.5785	25.8332	0	0	0	0	7.69811	0	11.3319	0	0
ENSG00000235513	RP4-756G23.5		22	41605126	41613631	0	4.66786	0.973329	0	0	1.30402	4.45014	0	0	33.157	4.26355	0	0	0	0	0	11.3007	0	0	4.01078
ENSG00000253636	RP11-531A24.5		8	73964413	73975296	0	1.64742	7.71191	0	0	0.637627	9.03428	0	0	33.157	9.24799	0	0	0	0	0	0	2.64236	0	0
ENSG00000250005	RP11-43D2.3		5	124052884	124053638	16.2551	2.64293	1.50877	0	0	0.450786	12.9977	0	0	0	5.45838	0	0	0	0	0	11.3007	9.4527	0	4.01078
ENSG00000236095	RP11-49O14.2		9	97662711	97667036	16.2551	1.3322	2.08368	0	0	4.24156	0	0	0	0	2.28663	27.7747	0	0	0	0	0	5.00718	0	4.92233
ENSG00000214888	XXyac-YM21GA2.7		9	90471930	90474314	0	2.00635	6.94376	0	0	1.66799	0	4.09601	0	0	0	0	48.9636	0	0	0	0	0	0	0
ENSG00000229481	AC016582.1	WD repeat domain 87 pseudogene (LOC728853), non-coding RNA [Source:RefSeq DNA;Acc:NR_033747]	19	38320191	38322797	16.2551	3.87305	1.50708	0	0	1.05967	22.032	0	0	0	1.10939	0	0	0	0	7.69811	0	5.20942	0	4.92233
ENSG00000235997	AC109642.1		2	30569525	30575297	0	1.55593	1.95282	0	0	5.40444	0	4.09601	0	0	1.67757	0	16.3212	18.6867	0	0	0	0	0	13.8554
ENSG00000235576	AC092580.4		2	7865932	7870836	0	0.827951	0.91431	0	0	0.329139	8.96728	17.5594	0	0	11.0109	0	0	0	23.93	0	0	0	0	0
ENSG00000236081	AC074389.9		7	1778266	1781927	0	0.722936	0.422486	0	0	0.771835	8.96728	0	0	0	1.64554	0	16.3212	0	11.965	15.27	0	7.34611	0	0
ENSG00000249234	RP11-452J21.2		4	16180562	16184743	0	0.602313	5.75968	0	0	8.29428	0	8.19202	9.97198	0	0.471145	0	0	0	11.965	7.69811	0	5.40004	0	4.92233
ENSG00000227039	AL844908.5		21	46340966	46349593	0	2.00467	5.98838	0	0	3.68787	8.75743	4.24369	0	16.5785	0.947812	0	0	0	11.965	0	0	0	0	8.93311
ENSG00000226924	AC139100.1		18	77905807	77929616	0	1.20026	3.37195	0	0	0	0	4.09601	0	16.5785	1.95886	0	0	0	35.895	0	0	0	0	0
ENSG00000241369	RP11-10O22.2		3	162845711	163079351	0	1.10323	2.96703	0	0	1.28558	0	13.3157	0	0	0	13.8873	16.3212	0	0	0	11.3007	2.83297	0	0
ENSG00000234111	RP11-364P22.1		4	158493642	158497306	16.2551	2.19018	5.36002	0	0	2.58479	0	17.5594	0	0	3.94671	0	0	0	0	0	0	0	15.0711	0
ENSG00000203971	RP13-379L11.2		20	56532182	56534716	0	0.545113	0.960194	10.6558	0	0	0	4.24369	29.9159	16.5785	0	0	0	0	0	0	0	0	0	0
ENSG00000235139	AC003984.1		7	84161792	84213638	0	1.90863	1.59422	0	0	2.63712	13.2746	4.24369	0	0	1.96601	0	32.6424	0	0	0	0	4.61143	0	0
ENSG00000245750	AC100826.1		15	69854059	69863779	0	2.93314	1.79584	0	0	0.745744	0	0	0	16.5785	2.71775	0	0	0	0	30.5399	0	2.64236	0	4.92233
ENSG00000100181	AC005301.5	TPTE pseudogene (psiTPTE22), non-coding RNA [Source:RefSeq DNA;Acc:NR_001591]	22	17082801	17134699	16.2551	1.64286	4.24737	10.6558	0	4.66427	13.2076	0	0	0	0.878025	0	0	0	0	0	11.3007	0	0	0
ENSG00000248788	AL162853.2		13	23429412	23490508	0	2.51067	4.49786	0	0	0.404962	0	9.95203	0	0	1.53388	0	32.6424	0	0	0	11.3007	0	0	0
ENSG00000225265	RP11-378J18.3		1	222763167	222766374	0	0.530282	2.69731	0	35.9066	0	4.24029	4.09601	0	0	3.8725	0	0	0	0	0	11.3007	0	0	0
ENSG00000224247	AJ009632.3		21	16866251	16868443	16.2551	6.07245	3.57212	0	0	2.63864	0	4.09601	9.97198	0	2.42969	0	0	0	0	0	0	4.61143	0	12.9439
ENSG00000246710	AC009133.2		16	29756600	29761818	16.2551	1.8688	2.98892	0	0	7.02181	12.9307	0	0	16.5785	0.914202	0	0	0	0	0	0	0	0	4.01078
ENSG00000251383	RP11-542G1.3		4	76279286	76287776	0	3.55797	4.57629	0	0	1.82795	4.24029	0	9.97198	0	1.29135	13.8873	16.3212	0	0	0	0	1.77846	0	4.92233
ENSG00000246328	AC020926.1		16	20685853	20693496	0	3.10611	1.42185	0	0	1.37097	0	0	9.97198	0	3.73066	0	16.3212	18.6867	0	7.69811	0	0	0	0
ENSG00000249093	AC135050.2		16	31052374	31054276	0	1.22988	3.20395	0	0	0.677248	0	4.24369	0	0	0.413325	0	16.3212	0	0	0	0	6.0617	30.1423	0
ENSG00000251045	CTC-321K16.4		5	134984273	134989624	16.2551	1.51466	1.95365	10.6558	0	0.428473	0	0	0	0	0	0	0	0	0	0	22.6014	8.84164	0	0
ENSG00000254139	CTD-2339F6.1		8	58658708	58662758	0	4.71599	0.988718	0	0	0	4.45014	0	0	49.7356	0.552931	0	0	0	0	0	0	1.77846	0	0
ENSG00000223842	RP11-135J2.3		1	219395590	219398839	0	2.9987	1.85205	0	0	1.61314	4.45014	0	0	33.157	1.78761	0	16.3212	0	0	0	0	0	0	0
ENSG00000234695	AC002076.10		7	93520225	93522913	0	1.53195	2.32525	0	0	0.839638	12.9977	0	0	0	1.58206	0	0	0	0	7.57186	11.3007	0	15.0711	8.93311
ENSG00000254275	RP11-234A3.1		8	129417515	129440162	0	3.03127	7.97608	10.6558	0	0	4.51714	9.21971	0	0	3.06966	0	0	18.6867	0	0	0	0	0	4.92233
ENSG00000253661	RP11-65D13.1		8	77403435	77595513	16.2551	4.19382	2.04556	0	0	5.72869	8.75743	0	0	0	2.46853	0	0	0	0	0	22.6014	0	0	0
ENSG00000253220	RP11-103H7.2		8	127510394	127512548	0	0.416579	2.77574	0	17.9533	0.329139	8.90028	4.09601	9.97198	16.5785	1.02368	0	0	0	0	0	0	0	0	0
ENSG00000246695	RP11-877E17.2		12	26092262	26112698	0	1.15571	2.14041	0	0	1.40946	0	0	0	0	0.399774	0	0	37.3734	0	0	11.3007	0	0	8.02156
ENSG00000253983	RP1-16A9.1		8	75111631	75120377	0	1.24627	3.86647	0	0	2.62094	0	0	0	16.5785	1.82525	0	32.6424	0	0	0	0	2.83297	0	0
ENSG00000246560	RP11-10L12.4		4	103749212	103765232	0	7.57888	1.99279	0	0	9.97325	0	13.168	0	0	3.95316	0	0	0	0	7.69811	11.3007	1.77846	0	4.01078
ENSG00000224167	RP3-522D1.1		1	113392650	113420493	0	8.14092	1.71217	0	17.9533	2.0243	4.51714	0	19.944	0	2.18373	0	0	0	0	0	0	4.95659	0	0
ENSG00000236859	AC018737.1		2	122407226	122485784	16.2551	2.69201	2.69416	0	0	2.96998	0	0	0	0	3.83554	13.8873	0	0	0	0	11.3007	2.83297	0	4.92233
ENSG00000251603	RP11-164P12.4		4	152588376	152591654	0	1.19066	4.67345	21.3115	0	7.05246	0	0	0	0	1.89721	0	0	0	0	7.69811	0	2.38952	15.0711	0
ENSG00000255226	CTD-2210P24.3		11	45772374	45773422	16.2551	3.46269	1.62643	0	0	0.867391	8.69043	21.5077	0	0	3.01858	0	0	0	0	0	0	1.77846	0	4.01078
ENSG00000224413	AP001476.2		21	47456966	47459721	0	0.816046	0.931679	0	0	0.677248	0	4.97602	0	0	1.33519	13.8873	0	0	23.93	0	0	9.70553	0	4.92233
ENSG00000203999	RP11-290F20.1		20	48909257	48931459	0	3.97335	2.99635	0	0	3.50437	8.96728	4.09601	0	0	2.91161	0	0	0	11.965	7.57186	0	0	15.0711	0
ENSG00000249395	RP11-697M17.1		8	76135639	76236976	0	0.467983	0	0	0	8.74072	4.24029	9.95203	0	0	0.394881	0	0	0	0	0	0	7.06317	30.1423	0
ENSG00000241163	RP11-398A8.3		3	72084670	72291716	0	1.31056	3.04952	21.3115	0	4.21363	0	0	0	0	3.08506	13.8873	0	0	0	0	11.3007	2.83297	0	0
ENSG00000226167	RP5-1073O3.5		1	114399257	114443859	0	0.600575	1.36078	31.9673	0	0.333654	13.1406	9.95203	0	0	0.932646	0	0	0	0	0	0	2.56706	0	0
ENSG00000235092	AC011747.7		2	8806766	8821993	0	11.8524	7.85208	0	0	1.06591	8.96728	13.168	0	0	4.85638	0	0	0	0	0	11.3007	1.77846	0	0
ENSG00000253444	AC133633.2		8	2350992	2369693	0	0.74734	0.947035	42.623	0	1.34487	0	4.09601	9.97198	0	1.10038	0	0	0	0	0	0	0	0	0
ENSG00000235477	RP11-122G18.5		1	161337812	161341754	0	6.23391	7.04346	0	0	1.15473	0	0	0	0	3.26921	0	0	0	0	15.3962	0	0	0	27.7109
ENSG00000249409	RP11-501E14.1		4	121560245	121571951	0	0.321369	2.45164	0	0	0	0	8.48738	0	0	0.519321	0	48.9636	0	0	0	0	0	0	0
ENSG00000232686	RP5-835G14.1		1	235333435	235334206	0	1.83771	0.960194	31.9673	0	1.52124	0	0	0	0	0.509809	0	0	0	23.93	0	0	0	0	0
ENSG00000203801	NCRNA00222	non-protein coding RNA 222 [Source:HGNC Symbol;Acc:21560]	6	109072857	109091145	0	4.17915	5.00688	0	0	6.1562	9.03428	4.24369	9.97198	0	3.98013	0	0	0	0	0	11.3007	2.83297	0	4.01078
ENSG00000242086	AC069513.3		3	195415518	195451630	0	3.00547	4.17257	21.3115	0	0.667308	8.69043	0	0	0	4.25304	0	0	0	0	0	11.3007	2.38952	0	4.92233
ENSG00000253214	RP11-1149M10.2		8	82066514	82076834	0	5.08499	2.04136	10.6558	0	0.333654	0	13.3157	0	0	3.02889	0	16.3212	0	0	0	0	0	0	9.84465
ENSG00000226833	AC097724.3		2	28931819	28959071	16.2551	2.74815	1.06004	0	0	2.08502	0	0	0	16.5785	1.84702	0	0	0	11.965	7.57186	0	0	0	0
ENSG00000240219	RP11-430C7.5		1	204595903	204598840	0	1.96727	4.53477	0	0	1.30773	4.24029	0	0	16.5785	5.05153	0	0	18.6867	0	7.69811	0	0	0	0
ENSG00000234290	AC116366.6		5	131804579	131808735	0	3.93025	3.22303	0	0	3.4917	4.45014	8.19202	0	0	15.4694	0	0	0	0	0	0	6.12399	15.0711	0
ENSG00000229715	EEF1DP3	eukaryotic translation elongation factor 1 delta pseudogene 3 [Source:HGNC Symbol;Acc:30486]	13	32420978	32527609	0	3.39515	2.52748	31.9673	0	1.17311	0	0	0	0	2.13155	0	16.3212	0	0	0	0	2.38952	0	0
ENSG00000234174	AC016683.5		2	113929112	113932937	16.2551	0.778591	4.18469	0	0	0.329139	0	4.09601	9.97198	0	2.33983	0	0	18.6867	0	0	0	3.22872	0	0
ENSG00000249017	RP11-58B2.1		5	101836245	101841374	0	8.00273	4.33969	0	0	3.15973	0	4.24369	9.97198	16.5785	11.7922	0	0	0	0	0	0	1.77846	0	0
ENSG00000244951	AL365502.1		9	140503038	140506038	0	0.661728	1.47969	0	0	0	8.69043	12.288	9.97198	0	0.471145	0	0	18.6867	0	7.57186	0	0	0	0
ENSG00000231486	AC096579.7		2	89130700	89165653	0	1.62704	1.04905	0	0	0.560116	0	0	0	0	1.02368	55.5494	0	0	0	0	0	0	0	0
ENSG00000237125	RP11-471J12.1	Nbla00301 (NBLA00301), non-coding RNA [Source:RefSeq DNA;Acc:NR_003679]	4	174448421	174512475	0	2.01306	1.13127	0	0	0.679386	8.48058	8.48738	9.97198	0	1.39245	0	16.3212	0	0	0	11.3007	0	0	0
ENSG00000256392	RP11-347I19.3		12	122217514	122241309	16.2551	2.60329	4.51466	0	0	1.01574	0	4.24369	0	0	2.32854	0	0	0	0	7.69811	0	3.22872	0	17.8662
ENSG00000230229	RP11-90J7.4		10	80112354	80115857	0	3.52182	0.898706	0	0	1.26691	4.45014	9.21971	0	0	1.34917	13.8873	0	18.6867	0	0	0	2.38952	0	4.01078
ENSG00000231312	AC007246.3		2	39663778	39892483	0	4.10892	1.65343	0	0	4.71847	0	0	0	0	5.46338	0	0	0	11.965	0	0	16.9763	0	14.767
ENSG00000238197	GCFC1-AS1	GCFC1 antisense RNA 1 (non-protein coding) [Source:HGNC Symbol;Acc:39603]	21	34100426	34115433	0	3.71833	1.88487	0	0	6.9893	4.24029	9.07203	0	16.5785	1.96684	0	0	0	0	0	0	0	15.0711	0
ENSG00000236347	RP11-346D19.1		6	113852320	113864995	16.2551	1.01467	0.415852	0	0	1.29144	4.45014	0	0	16.5785	0.82665	0	0	18.6867	0	0	0	0	0	0
ENSG00000253300	RP11-108E14.1		8	20513202	20557645	0	1.84577	5.25806	0	0	2.66193	0	0	9.97198	0	0.968019	13.8873	0	0	0	0	0	0	15.0711	9.84465
ENSG00000234698	RP11-112L6.2		20	48782899	48788279	0	0.340226	3.60266	0	0	0	22.3088	0	0	33.157	0	0	0	0	0	0	0	0	0	0
ENSG00000233613	DCUN1D2-AS2	DCUN1D2 antisense RNA 2 (non-protein coding) [Source:HGNC Symbol;Acc:39889]	13	114123216	114130450	0	0.618246	2.36153	0	0	4.16184	4.51714	0	0	16.5785	0	0	0	0	23.93	0	0	7.16856	0	0
ENSG00000215231	CTD-2247C11.3		5	5034472	5070117	0	2.02005	0	0	0	1.71406	0	4.97602	29.9159	0	1.50453	0	16.3212	0	0	0	0	2.83297	0	0
ENSG00000227110	AC087859.1		3	7994492	8653610	0	0.802431	1.07558	0	35.9066	6.46645	4.45014	0	9.97198	0	0.547453	0	0	0	0	0	0	0	0	0
ENSG00000236057	AC006262.1		19	46706683	46718095	16.2551	1.78411	3.06394	0	0	0.411165	4.24029	0	0	0	2.92551	27.7747	0	0	0	0	0	2.64236	0	0
ENSG00000232336	BX571672.3		1	143188828	143189695	0	1.77054	4.77031	10.6558	0	1.00409	0	4.97602	0	0	1.49989	0	0	0	0	22.8418	11.3007	0	0	0
ENSG00000229793	RP11-190J1.7		10	103570752	103571371	16.2551	2.63178	1.97297	0	0	0.434489	4.45014	0	0	16.5785	1.40379	0	0	0	0	0	0	0	15.0711	0
ENSG00000228395	RP11-216B9.6		9	131291180	131314689	16.2551	3.80321	2.58314	0	0	0.434489	4.51714	4.97602	0	0	1.47606	13.8873	0	0	0	7.57186	0	3.22872	0	0
ENSG00000224137	AC079767.4		2	208527099	208531748	0	1.22321	1.04872	0	0	35.2902	4.24029	0	0	0	1.01657	0	0	0	0	0	11.3007	4.61143	0	0
ENSG00000224911	AC015936.3		17	42980529	42981914	0	56.0505	1.85414	0	0	0.660951	0	0	0	0	0	0	0	0	0	0	0	0	0	0
ENSG00000232445	RP11-132A1.4		7	100951627	100954266	0	0.638524	0.943735	0	17.9533	25.779	0	0	0	0	1.5074	0	0	0	0	7.57186	0	0	0	4.01078
ENSG00000226921	RP11-199F6.5		13	114581673	114586528	0	3.10679	2.7644	10.6558	17.9533	1.98923	0	0	0	0	7.11856	0	0	0	11.965	0	0	2.83297	0	0
ENSG00000223760	AC018804.4		2	130887194	130896990	0	6.02468	3.3707	10.6558	0	1.64289	0	9.07203	0	0	1.48558	0	0	0	0	0	11.3007	0	0	14.767
ENSG00000249069	RP11-461C13.1		5	53616774	53710957	0	1.39001	0.809353	0	0	0.855748	0	0	0	0	0	0	16.3212	0	0	7.57186	11.3007	0	15.0711	4.92233
ENSG00000179859	AC025335.1		17	7816658	7819589	0	3.14386	1.69349	0	0	1.29422	0	0	0	16.5785	1.46166	0	0	18.6867	0	0	11.3007	0	0	4.01078
ENSG00000245748	RP11-367J11.2		4	7032281	7047958	0	4.61669	2.90735	0	0	5.41548	4.24029	0	19.944	0	3.14208	0	0	0	11.965	0	0	1.77846	0	4.01078
ENSG00000253737	KB-1460A1.3		8	102151893	102153157	0	1.79496	2.38952	10.6558	0	1.0103	4.24029	0	0	33.157	0.509809	0	0	0	0	0	0	0	0	4.01078
ENSG00000225684	NCRNA00256B	non-protein coding RNA 256B [Source:HGNC Symbol;Acc:21865]	9	115865618	115873780	0	1.3893	0	10.6558	0	0.78444	8.90028	0	0	16.5785	1.90598	0	0	0	0	7.69811	0	0	0	9.84465
ENSG00000231868	RP1-202O8.2		1	6503094	6507066	0	0	0.465931	0	0	8.0362	0	4.24369	29.9159	0	0	0	0	0	0	0	0	0	15.0711	0
ENSG00000234660	RP11-309H8.3		13	89925457	89932494	0	0.946561	2.98117	0	0	0	0	0	0	33.157	0.399774	0	0	0	0	0	11.3007	0	0	8.93311
ENSG00000223941	RP11-33A14.2		3	178136989	178175097	0	2.50016	0.94587	0	0	0.889255	0	4.09601	0	33.157	7.06368	0	0	0	0	0	0	0	0	8.93311
ENSG00000253357	CTB-78F1.2		5	167148368	167156129	0	3.07501	1.8842	0	17.9533	4.05517	4.45014	4.09601	0	0	0.399774	13.8873	0	0	0	0	0	2.83297	0	4.92233
ENSG00000232564	RP4-591N18.2		22	40917804	40922711	0	0.764383	0.428922	0	17.9533	1.79083	8.48058	0	0	16.5785	1.02408	0	0	0	0	7.69811	0	2.83297	0	0
ENSG00000249364	RP11-434D9.1		5	66675206	67101066	0	0.174392	42.7792	0	0	0	0	0	0	0	0	0	0	0	11.965	0	0	2.56706	0	0
ENSG00000248884	CTC-537E7.3		5	67726254	67730308	0	0	0	0	0	0.226462	4.24029	0	9.97198	33.157	0	0	0	0	0	0	0	0	0	9.84465
ENSG00000232157	RP1-187N21.2		6	34252267	34254545	0	2.86584	0.837957	0	0	1.26811	0	0	0	0	3.47941	0	48.9636	0	0	0	0	0	0	0
ENSG00000253796	RP11-1084E5.1		8	109907258	110075646	0	0.904412	2.9366	0	0	0.333654	4.45014	9.95203	0	0	5.59503	0	16.3212	0	0	0	11.3007	5.61824	0	0
ENSG00000185065	AC000068.5		22	19435416	19437628	0	2.21261	0.524549	21.3115	0	3.80982	0	0	9.97198	0	1.57864	13.8873	0	0	0	0	0	0	0	4.01078
ENSG00000229242	RP5-1111A8.3		1	216059924	216074806	0	4.01417	0.422486	0	17.9533	4.35359	4.51714	0	0	0	3.19949	0	0	0	0	7.69811	0	0	15.0711	0
ENSG00000236823	RP1-249F5.3		6	160320218	160323542	16.2551	2.17726	0	0	0	0.434489	4.24029	0	0	33.157	0.956502	0	0	0	0	0	0	0	0	0
ENSG00000249403	CTC-281M20.4		5	174413298	174414053	16.2551	2.94508	2.94391	0	0	1.39505	8.75743	12.7311	0	0	4.45852	0	0	0	0	0	0	3.55692	0	4.01078
ENSG00000244997	AC020928.1		19	37264055	37267978	0	2.32352	2.76906	10.6558	0	8.30126	0	0	0	16.5785	0	0	16.3212	0	0	0	0	0	0	0
ENSG00000226585	RP4-765C7.1		1	178326311	178333230	16.2551	3.75825	2.11904	0	0	2.28931	0	0	0	0	1.93828	27.7747	0	0	0	0	0	2.64236	0	0
ENSG00000244158	RP1-93H18.6		6	116781902	116784855	0	4.17588	2.46759	0	0	3.98907	0	4.24369	29.9159	0	7.01655	0	0	0	0	0	0	0	0	4.92233
ENSG00000251432	RP11-420A23.1		4	129213906	129440549	0	8.04519	2.30273	0	0	2.87787	4.51714	4.97602	0	0	1.32291	0	0	18.6867	0	0	0	0	0	13.8554
ENSG00000204929	AC074391.1		2	65663864	66126649	0	4.50689	1.59967	10.6558	0	1.19867	4.24029	0	0	0	2.06435	0	16.3212	0	11.965	0	0	0	0	4.01078
ENSG00000246170	AL122007.1		1	118406111	118411617	0	1.02531	1.09314	0	0	0.932785	0	0	0	33.157	0.399774	0	16.3212	0	0	0	0	3.55692	0	0
ENSG00000228680	AC004692.4		7	43278665	43288867	0	6.99059	9.00589	0	0	0.434489	0	0	9.97198	0	9.31703	13.8873	0	0	0	0	0	2.83297	0	4.01078
ENSG00000236209	AC104135.2		2	75146682	75151973	0	0.162269	0.976344	0	17.9533	0	0	0	0	0	1.33242	0	0	0	35.895	0	0	0	0	0
ENSG00000231566	RP5-1158E12.3		X	45707328	45710920	16.2551	2.21681	0	0	0	1.22107	4.51714	0	0	16.5785	1.60066	13.8873	0	0	0	0	0	0	0	0
ENSG00000237714	AC063976.4		5	131520569	131528501	0	2.24337	4.79048	10.6558	0	1.94513	4.45014	0	0	0	6.84596	0	0	0	0	7.69811	0	2.56706	15.0711	0
ENSG00000228251	AC012442.6		2	113348373	113349516	0	1.08745	3.73139	0	0	0	0	0	9.97198	0	3.70057	0	0	18.6867	0	0	0	0	15.0711	4.01078
ENSG00000231789	RP11-558F24.4		1	9739858	9747632	0	0.899703	1.84908	10.6558	0	10.4699	0	8.19202	9.97198	0	2.14627	0	0	0	11.965	0	0	0	0	0
ENSG00000227480	AC069146.2		2	159023162	159092681	0	3.81887	5.01863	0	0	5.99977	9.03428	4.09601	0	0	4.03416	0	0	0	0	0	0	0	15.0711	8.93311
ENSG00000247180	AC018665.1		17	74136637	74150364	32.5103	3.20927	1.34916	0	0	1.0794	8.69043	4.97602	0	0	0.932646	0	0	0	0	0	0	3.22872	0	0
ENSG00000253100	RP11-219J21.1		8	25543314	25545040	0	1.93553	0.465931	0	0	0	0	4.97602	0	0	0.808206	0	32.6424	0	0	0	0	0	15.0711	0
ENSG00000228106	RP11-452F19.3		1	222988364	223010726	0	1.65873	0.892269	0	0	7.29411	0	4.97602	0	0	0.794655	0	0	37.3734	0	0	0	2.83297	0	0
ENSG00000244161	RP11-456N14.2		3	58148274	58156363	0	2.921	5.66573	0	0	4.55308	4.51714	0	0	0	2.62381	13.8873	0	0	0	7.69811	11.3007	2.64236	0	0
ENSG00000242512	RP11-416O18.1		3	181670161	181721841	0	6.24205	10.7934	0	0	5.45042	0	0	0	0	11.5965	0	0	0	0	7.57186	0	8.95696	0	4.92233
ENSG00000234864	AL022344.5		10	43191483	43201901	0	2.33403	2.00943	0	0	0.404962	13.2746	0	0	33.157	2.52196	0	0	0	0	0	0	1.77846	0	0
ENSG00000178248	AP000345.1		22	23804273	23829167	0	0.153236	0.350399	31.9673	0	1.41755	0	0	0	0	2.0097	0	16.3212	0	0	0	0	3.22872	0	0
ENSG00000254339	RP11-267L5.1		8	115294296	115308068	0	0.649083	0.902874	0	0	19.2544	0	0	0	0	0	0	0	0	11.965	7.57186	0	0	15.0711	0
ENSG00000247329	AC145207.1		17	79885705	79888628	0	0.842146	2.56348	10.6558	0	1.22927	0	0	0	0	1.89941	0	0	18.6867	11.965	7.57186	0	0	0	0
ENSG00000253369	RP11-1081M5.1		8	54307771	54308506	0	0.893651	1.06135	0	0	0.631424	0	4.09601	0	0	0.394881	0	0	0	0	45.9362	0	2.38952	0	0
ENSG00000229400	RP11-3L21.2		1	224905206	224918364	0	1.216	0.473952	10.6558	0	0	0	4.09601	0	0	1.57153	0	0	37.3734	0	0	0	0	0	0
ENSG00000235703	RP13-507I23.1		X	149106846	149392815	0	1.93552	3.04542	0	0	0	8.90028	4.24369	0	0	0.554694	0	0	18.6867	0	15.27	0	2.64236	0	0
ENSG00000254211	CTB-43E15.4		5	173213793	173236042	0	5.80013	2.87138	0	17.9533	2.97782	13.1406	0	0	0	0.873132	0	0	0	0	0	0	2.56706	0	8.93311
ENSG00000237992	AC010096.2		2	19675211	19688611	0	1.13568	1.89441	21.3115	0	0	0	0	0	0	4.81643	0	0	18.6867	0	0	0	3.22872	0	4.01078
ENSG00000227540	RP11-152N13.5		10	75012549	75014107	0	4.80842	1.52805	0	0	3.00738	4.51714	0	0	0	1.82094	0	16.3212	0	0	0	11.3007	2.83297	0	8.93311
ENSG00000236758	MTUS2-AS2	MTUS2 antisense RNA 2 (non-protein coding) [Source:HGNC Symbol;Acc:40923]	13	29813516	29824691	0	1.12724	0.866433	0	17.9533	0	13.1406	0	9.97198	0	0	0	0	0	11.965	0	0	0	0	0
ENSG00000230975	AC084193.1		2	80926513	81097315	0	1.92653	2.03252	10.6558	0	7.03411	8.96728	8.19202	0	0	0.545425	0	0	0	0	7.57186	0	0	0	8.02156
ENSG00000232712	RP4-777D9.2		20	21175044	21198927	0	0	0.473952	0	0	0	17.171	9.21971	0	0	0	0	0	0	11.965	0	0	16.0878	0	0
ENSG00000232518	AC074366.3		2	38895830	38898563	0	6.88692	6.26081	0	0	2.35369	4.45014	8.19202	0	0	3.52277	0	0	0	0	0	11.3007	7.85178	0	4.01078
ENSG00000177112	RP11-58H20.3		11	10562819	10621479	0	1.0675	1.79846	0	0	4.72053	0	0	9.97198	0	0.794655	0	0	0	0	0	22.6014	13.8541	0	0
ENSG00000251324	RP11-79P5.5		5	72750012	72768721	0	4.49727	0.480097	10.6558	0	0.411165	0	0	0	0	0.956502	0	0	0	0	0	22.6014	0	15.0711	0
ENSG00000237643	RP11-462G2.1		6	71104590	71109120	0	0.235135	0.516948	0	0	0	17.9346	0	0	0	0.554694	0	0	0	0	30.7924	0	4.61143	0	0
ENSG00000225439	AC073263.4		2	74375136	74377188	0	1.38146	3.17419	10.6558	0	4.66353	0	8.3397	0	0	3.89803	0	0	0	0	0	0	2.38952	15.0711	4.92233
ENSG00000237187	RP11-65F13.2		5	92746995	92921354	0	2.35831	7.90365	0	0	1.88335	4.51714	4.09601	0	16.5785	1.21287	0	0	0	0	7.69811	0	8.23591	0	0
ENSG00000224822	AC112217.2		3	24496627	24500925	0	3.0635	2.35175	0	0	5.23987	4.51714	13.168	0	0	4.42383	0	0	0	0	0	11.3007	2.38952	0	8.02156
ENSG00000225548	AC098973.2		3	27844253	27932792	16.2551	0.768726	0.597035	0	0	1.48888	0	0	19.944	0	1.03294	0	0	0	11.965	0	0	2.38952	0	0
ENSG00000247679	RP11-1277A3.1		5	177038254	177046755	16.2551	2.34109	2.11712	0	17.9533	0	0	0	0	0	3.27007	0	0	0	0	7.57186	0	0	0	4.92233
ENSG00000255224	CTD-3065J16.9		8	145132905	145134168	0	3.60293	3.58761	0	0	1.50336	4.24029	4.09601	9.97198	0	3.15471	0	0	0	11.965	7.57186	0	4.61143	0	0
ENSG00000226194	RP1-137D17.1		6	169770093	169788480	0	3.18938	2.68427	0	0	2.37996	0	9.95203	0	0	7.59496	0	16.3212	0	0	0	0	7.25379	0	4.92233
ENSG00000225472	RP11-120J1.1		9	14317084	14357907	0	8.56149	4.56909	0	0	1.10906	0	4.09601	0	16.5785	2.09021	0	0	0	0	0	11.3007	1.77846	0	4.01078
ENSG00000248470	AL356752.1		13	113517894	113521222	0	0.25431	12.4623	0	0	37.8916	0	0	0	0	0	0	0	0	0	0	0	3.22872	0	0
ENSG00000256654	RP11-429A20.4		12	5132848	5134758	0	3.82348	2.22342	0	0	1.19826	0	0	0	0	1.02584	0	0	37.3734	0	0	0	3.22872	0	4.92233
ENSG00000254043	RP11-3N13.2		8	75803386	75808537	0	6.06191	2.22629	10.6558	0	5.59781	4.24029	4.09601	9.97198	0	1.09836	0	0	0	0	0	0	0	0	9.84465
ENSG00000227964	RP5-1112F19.2		20	50448336	50479451	0	1.63338	6.0294	0	0	0	0	0	9.97198	0	1.81384	0	0	0	0	30.2874	0	0	0	4.01078
ENSG00000225746	AL132709.5		14	101415315	101426510	0	1.30541	0	0	0	0.450786	0	4.97602	0	0	0	0	0	0	0	0	45.2028	1.77846	0	0
ENSG00000228010	AC073343.13		7	6703605	6748532	0	3.81084	2.57982	0	0	1.46652	8.75743	0	0	33.157	1.30936	0	0	0	0	0	0	2.56706	0	0
ENSG00000248309	CTC-454M9.1		5	88179145	88762215	0	7.30267	9.40717	0	0	6.30187	0	9.95203	0	0	3.4083	0	0	0	0	0	11.3007	5.94644	0	0
ENSG00000249458	RP11-624A4.1		4	177787768	177796611	0	0.32104	1.40225	0	0	0	0	0	0	33.157	0	0	0	18.6867	0	0	0	0	0	0
ENSG00000229418	RP11-35J23.1		10	98053537	98066452	0	0.509849	1.83436	0	0	4.76556	4.24029	0	0	0	0.399774	41.662	0	0	0	0	0	0	0	0
ENSG00000231937	RP11-329E24.6		X	151307355	151355329	0	0.639973	1.07217	0	0	5.32905	0	0	0	0	1.02913	0	0	0	0	7.57186	22.6014	0	15.0711	0
ENSG00000162290	DCP1A	DCP1 decapping enzyme homolog A (S. cerevisiae) [Source:HGNC Symbol;Acc:18714]	3	53317448	53381637	0	4.92954	3.5226	0	0	4.64117	0	0	0	0	1.8156	13.8873	0	18.6867	0	0	0	1.77846	0	4.01078
ENSG00000177640	CASC2	cancer susceptibility candidate 2 [Source:HGNC Symbol;Acc:22933]	10	119805790	119969663	0	0.523867	1.55575	0	0	2.01837	17.5149	0	0	16.5785	0	0	0	0	0	0	0	0	15.0711	0
ENSG00000236678	RP11-285E18.1		13	75126980	75130021	0	1.05623	0.966892	0	0	48.4677	0	0	0	0	0.98806	0	0	0	0	0	0	1.77846	0	0
ENSG00000250552	AC139495.1		5	68927362	68952148	0	2.27087	5.54314	0	0	1.68035	4.51714	0	0	16.5785	0	0	0	0	0	7.57186	0	0	15.0711	0
ENSG00000255727	RP11-508P1.2		12	15154767	15159617	16.2551	1.47799	2.06087	0	0	2.86427	13.1406	0	0	0	1.10038	0	16.3212	0	0	0	0	0	0	0
ENSG00000229980	AC091062.2		17	48944040	48987098	16.2551	1.85613	1.02185	0	0	1.04183	4.45014	9.95203	9.97198	0	0.9591	0	0	0	0	7.69811	0	0	0	0
ENSG00000230124	RP5-1180C10.2		1	180238788	180243887	0	1.58282	2.20197	0	0	1.68022	4.45014	0	9.97198	0	0.399774	0	0	0	11.965	0	0	5.79579	15.0711	0
ENSG00000253640	CTD-2281E23.1		8	1244292	1250829	0	3.78443	3.09168	0	0	9.63553	4.51714	0	0	16.5785	1.20798	0	0	0	0	0	0	9.35271	0	4.92233
ENSG00000227355	RP11-162D16.2		9	124137519	124214455	32.5103	0.25333	0.700798	0	0	0	4.45014	0	0	0	0	0	0	0	0	15.1437	0	0	0	0
ENSG00000236176	RP11-75N6.2		13	90200945	90206058	0	0.418351	0	0	35.9066	1.31976	0	0	9.97198	0	0.399774	0	0	0	0	0	0	0	0	4.92233
ENSG00000254300	RP11-706J10.1		8	77318889	77436591	0	1.80074	0.472283	0	0	1.82823	17.5149	0	0	16.5785	0.789762	13.8873	0	0	0	0	0	0	0	0
ENSG00000246820	RP11-379P15.1		11	8190714	8200450	0	3.85529	7.58358	31.9673	0	3.43976	0	0	0	0	1.93986	0	0	0	0	0	0	0	0	4.01078
ENSG00000236828	RP5-1145L23.2		X	32773057	32774517	0	0.686344	1.34944	0	0	0.78444	0	29.8561	0	16.5785	1.7505	0	0	0	0	0	0	1.77846	0	0
ENSG00000225437	RP1-257A15.1		6	163463589	163475193	0	2.38235	4.20166	10.6558	0	0.885393	17.6577	4.09601	9.97198	0	2.86932	0	0	0	0	0	0	0	0	0
ENSG00000226155	AC124944.3		3	195638920	195640857	32.5103	2.73874	1.96028	0	0	0.333654	0	0	0	0	1.20309	13.8873	0	0	0	0	0	0	0	0
ENSG00000250295	RP11-434I12.2		8	74209946	74268696	0	3.08075	3.1464	0	0	7.36155	0	0	0	0	1.90307	13.8873	0	0	0	0	0	3.22872	15.0711	4.92233
ENSG00000255363	RP11-672A2.5		11	76339140	76341407	0	1.00095	1.88329	0	0	1.0794	0	0	0	33.157	0.399774	0	0	0	0	0	0	0	15.0711	0
ENSG00000254438	RP11-231N3.1		11	13942997	13946410	0	2.16679	3.21676	0	0	0.637627	21.965	0	0	0	3.21995	0	16.3212	0	0	0	0	0	0	4.92233
ENSG00000251613	CTC-347C20.1		5	71982939	72058554	0	1.61985	3.82667	0	0	3.73903	0	13.4634	0	16.5785	1.47059	0	0	0	0	7.69811	0	0	0	4.01078
ENSG00000229876	RP11-199O14.1		20	6427370	6509106	0	3.46263	5.42338	0	17.9533	2.06122	0	4.97602	0	0	2.53306	0	0	0	11.965	0	0	0	0	4.01078
ENSG00000255955	AL136362.1		X	91354536	91360178	0	2.55034	0.898706	0	0	36.5822	0	0	0	0	1.60775	0	0	0	0	0	0	5.79579	0	4.92233
ENSG00000235117	RP11-229P13.20		9	139931492	139932407	0	5.02962	1.26554	0	0	0.825593	0	4.24369	0	0	0.545425	0	0	0	23.93	0	11.3007	5.20942	0	0
ENSG00000205837	AC079923.1		2	6868309	6910442	0	1.5112	1.00509	0	0	0	22.1079	0	0	16.5785	8.21562	0	0	0	0	0	0	2.83297	0	0
ENSG00000250388	AC004510.1		19	15940172	15946228	0	2.47339	2.53179	0	0	3.84611	4.24029	4.24369	0	0	0.990466	13.8873	0	0	0	0	0	0	15.0711	4.92233
ENSG00000253894	RP11-45K10.2		8	64378407	64388040	0	3.50866	3.18876	10.6558	17.9533	4.21097	0	4.24369	0	0	0.813099	0	0	0	0	7.57186	0	0	0	0
ENSG00000255998	RP11-407A16.7		12	127175025	127180378	16.2551	2.339	3.7124	0	0	0.83321	0	4.09601	0	16.5785	3.40402	0	0	0	0	0	0	0	0	4.92233
ENSG00000248515	RP11-608O21.1		4	19457059	19911315	16.2551	2.64549	1.45545	0	0	2.25687	0	0	0	0	0.547453	13.8873	0	0	0	0	0	0	15.0711	0
ENSG00000249044	RP11-330M2.7		9	99660348	99711867	0	3.72427	0.928247	0	0	1.03362	8.69043	0	0	33.157	4.55117	0	0	0	0	0	0	0	0	0
ENSG00000237399	RP11-298E9.3		10	3183864	3204580	0	3.36813	5.78524	0	0	10.5349	0	0	0	0	1.89301	0	0	0	0	0	11.3007	9.35271	0	9.84465
ENSG00000245975	AC090515.1		15	59060273	59063173	16.2551	2.74133	1.60626	0	0	0.881397	0	4.09601	9.97198	0	3.97791	0	0	0	0	7.57186	0	0	0	4.92233
ENSG00000248161	RP11-499E18.1		4	103339759	103371167	0	4.69818	3.8353	0	0	4.00112	0	4.97602	0	0	2.28435	13.8873	0	0	0	0	0	3.22872	15.0711	0
ENSG00000234828	RP11-526A4.1		4	150273169	150817385	0	8.33637	1.47298	0	0	1.29379	0	4.09601	0	0	1.43025	0	16.3212	0	0	7.69811	0	3.22872	0	8.02156
ENSG00000227818	RP11-227F8.2		1	162008806	162009357	0	0.17361	0.350399	10.6558	0	2.90259	0	0	9.97198	0	0	27.7747	0	0	0	0	0	0	0	0
ENSG00000177133	RP1-163G9.1		1	2976179	2985001	0	0.798002	3.79544	0	17.9533	2.13324	0	4.09601	0	0	1.6383	0	0	18.6867	0	0	0	2.64236	0	0
ENSG00000255234	RP11-727A23.10		11	82997171	83134559	0	0.208674	1.08389	0	0	8.73855	0	0	0	16.5785	0.413325	0	16.3212	0	0	0	0	8.33596	0	0
ENSG00000234772	RP11-428O18.4		13	27810419	27810948	0	8.32316	1.7496	10.6558	0	3.70299	0	4.09601	0	0	1.8317	0	0	0	0	0	0	4.34553	0	16.9547
ENSG00000230960	RP5-1086L22.1		6	170563422	170571657	0	2.55898	1.40018	0	0	1.05205	4.45014	4.97602	0	0	0.552931	0	32.6424	0	0	0	0	0	0	4.01078
ENSG00000205628	GS1-179L18.1		7	53723202	53879624	0	1.54476	1.11491	0	0	0.862962	4.45014	0	0	33.157	0.914202	0	0	0	0	0	0	4.61143	0	4.92233
ENSG00000248045	AC022098.3		19	14247991	14282071	0	1.46963	5.26245	10.6558	0	0.660951	0	0	0	0	0.873132	0	32.6424	0	0	0	0	0	0	0
ENSG00000233834	AC005083.1		7	20257200	20261323	0	0.673283	3.59902	0	0	6.50894	13.4844	0	0	0	3.81003	0	0	0	0	0	11.3007	12.1857	0	0
ENSG00000251629	RP11-774D14.1		5	20611949	20937800	0	1.98587	1.79757	0	0	0.816127	8.90028	0	9.97198	0	2.79623	0	0	0	0	7.57186	0	2.64236	15.0711	0
ENSG00000224699	RP11-225L12.2		1	110950147	110961033	0	3.59295	2.12703	0	0	0.757612	4.24029	4.97602	0	0	1.50453	0	0	0	0	0	22.6014	1.77846	0	9.84465
ENSG00000249601	CTB-27N1.1		5	169618583	169626145	0	4.24066	1.02185	0	0	28.9364	0	0	0	0	0.88447	0	16.3212	0	0	0	0	0	0	0
ENSG00000206567	AC022007.5		3	10048102	10052893	16.2551	3.61746	2.55254	0	0	0.87117	0	0	0	0	0.413325	0	0	0	0	0	0	1.77846	0	25.8878
ENSG00000255451	RP11-58K22.1		11	44490014	44491979	0	0.70164	2.28749	0	0	0	4.51714	0	0	0	2.16286	0	0	18.6867	0	7.57186	0	15.4261	0	0
ENSG00000237222	AC090505.6		3	194429150	194502897	0	1.59481	2.41579	0	17.9533	2.26152	4.45014	0	0	0	1.81325	0	0	0	0	0	0	1.77846	15.0711	4.01078
ENSG00000230105	RP11-431N15.2		X	56644824	56650891	0	0.663268	0.428922	0	0	0	17.9346	0	0	16.5785	0.554694	0	0	0	0	0	0	0	15.0711	0
ENSG00000246640	RP11-1094H24.4		17	48127713	48133103	0	4.1995	3.02044	0	0	0.654935	4.45014	4.09601	0	16.5785	5.54962	0	0	0	0	7.69811	0	0	0	4.92233
ENSG00000246228	RP11-382A18.1		8	128302062	128494384	0	1.26246	0.480097	0	0	0.416605	4.24029	9.21971	0	0	2.7347	0	0	18.6867	0	7.69811	0	6.38989	0	0
ENSG00000225119	RP11-291L22.3		10	38692117	38737700	0	1.18202	4.3765	0	0	3.5524	13.2746	4.09601	9.97198	0	3.36198	0	0	0	0	0	11.3007	0	0	0
ENSG00000228697	RP5-968D22.1		1	168370067	168391894	16.2551	3.40645	1.03095	0	0	0	0	0	29.9159	0	0.478251	0	0	0	0	0	0	0	0	0
ENSG00000255145	RP11-60I3.5		9	102648608	102668883	0	3.01687	0	0	0	0.856946	0	4.24369	0	0	1.46891	0	16.3212	0	0	7.57186	0	2.83297	0	14.767
ENSG00000235824	RP11-478H13.2		10	29078117	29085042	0	5.72137	2.50589	0	0	7.96963	0	4.24369	0	0	1.41348	13.8873	0	0	0	0	11.3007	0	0	4.01078
ENSG00000256342	RP3-446N13.1		12	126580538	126588481	0	0.600294	1.56446	0	0	0.839451	4.51714	0	0	0	6.10889	13.8873	0	0	0	7.69811	0	2.83297	0	12.9439
ENSG00000225611	RP11-70C1.1		3	42812104	42815127	0	3.13202	0.92918	0	0	2.71851	4.51714	4.97602	0	0	0.873132	0	0	0	0	0	11.3007	7.44441	15.0711	0
ENSG00000234793	AC114730.7		2	242694208	242695155	0	0.476784	2.14875	0	0	1.28558	8.96728	9.07203	0	0	0	0	0	0	23.93	0	0	0	0	4.92233
ENSG00000228622	RP1-302D9.1		22	33501369	33502045	32.5103	0.885436	1.01419	0	0	0	0	0	0	0	0	0	16.3212	0	0	0	0	0	0	0
ENSG00000232555	AC104088.1		2	173180015	173188465	0	0	2.9346	0	0	2.95969	0	4.24369	0	16.5785	1.21287	0	0	0	11.965	7.57186	0	3.22872	0	0
ENSG00000248734	CTD-2260A17.1		5	96120481	96121703	0	1.72272	2.69021	0	0	2.14755	8.96728	0	0	0	0.808206	0	16.3212	0	0	0	0	4.16798	0	13.8554
ENSG00000235399	RP11-204P2.3		6	137316307	137320641	0	2.54041	1.42374	21.3115	0	3.32463	0	4.97602	0	0	2.23201	0	0	0	0	0	11.3007	3.55692	0	0
ENSG00000243961	RP5-839B4.8		20	9966736	10023864	0	4.84369	3.77223	0	0	3.82254	0	0	0	0	1.35887	0	16.3212	0	0	7.57186	0	0	0	12.9439
ENSG00000248306	RP11-13E1.3		10	49407711	49409697	0	3.53289	2.41881	0	0	6.32743	4.45014	0	0	0	2.29481	0	0	0	0	0	22.6014	0	0	8.93311
ENSG00000237646	AP000699.2		21	38176285	38178585	0	4.61848	1.99696	0	0	0.452924	0	8.48738	0	0	4.49071	0	0	0	0	0	11.3007	4.34553	0	14.767
ENSG00000242042	RP11-690C23.2		1	246679341	246687589	0	0.374741	3.99033	21.3115	0	0.442697	0	0	9.97198	0	0.478251	13.8873	0	0	0	0	0	0	0	0
ENSG00000203288	RP11-98D18.9		1	151763280	151766878	16.2551	1.76475	1.59668	0	0	1.53655	26.4151	0	0	0	2.87056	0	0	0	0	0	0	0	0	0
ENSG00000226387	RP11-483B5.3		10	106424368	106425974	0	6.26341	6.31226	0	0	1.4744	17.3809	0	0	0	1.43352	0	0	0	0	7.69811	0	0	0	9.84465
ENSG00000225964	AC017076.5		2	6968645	6980595	0	0	1.36074	0	0	0	13.5514	0	0	16.5785	0	0	16.3212	0	0	0	0	2.56706	0	0
ENSG00000245156	RP11-867G23.3		11	66037303	66045996	0	1.01453	1.93524	0	17.9533	0.452924	0	4.09601	9.97198	0	0.932646	0	0	0	0	0	11.3007	2.64236	0	0
ENSG00000214738	ABHD11-AS2	ABHD11 antisense RNA 2 (non-protein coding) [Source:HGNC Symbol;Acc:40012]	7	73150728	73152026	0	0.650814	0.460683	0	0	2.86845	0	4.09601	9.97198	16.5785	0	13.8873	0	0	0	0	0	1.77846	0	0
ENSG00000226828	RP11-278H7.1		1	244080704	244210619	0	5.0832	0.933724	0	0	2.05803	0	0	0	16.5785	4.03771	13.8873	0	0	0	7.69811	0	0	0	0
ENSG00000250208	RP11-143E21.7		12	130634894	130646801	16.2551	3.57352	3.99923	0	0	2.5094	4.45014	0	0	0	1.51379	0	0	0	0	0	11.3007	2.56706	0	4.01078
ENSG00000224165	AC013267.2		2	25194259	25262563	16.2551	0.861752	0.460683	0	0	0.329139	0	0	0	0	0.789762	0	16.3212	0	0	0	0	0	15.0711	0
ENSG00000251531	AC097470.1		4	75144014	75196255	48.7654	0	0	0	0	0	0	0	0	0	1.31887	0	0	0	0	0	0	0	0	0
ENSG00000147753	TTTY7	testis-specific transcript, Y-linked 7 (non-protein coding) [Source:HGNC Symbol;Acc:18488]	Y	6317509	6325947	0	0.469264	0.383662	0	17.9533	2.24665	9.03428	0	19.944	0	0	0	0	0	0	0	0	0	0	0
ENSG00000230310	CTD-2192J16.11		19	12663411	12664458	0	0.746747	1.84541	0	0	1.54842	0	0	0	16.5785	13.0778	0	0	0	0	0	11.3007	0	0	4.92233
ENSG00000227734	RP11-49L2.1		10	19579152	19580409	0	2.5387	0.989586	0	0	3.57666	26.759	4.24369	0	0	0.509809	0	0	0	0	0	11.3007	0	0	0
ENSG00000248490	CTD-3007L5.1		5	27412720	27436518	0	0.145676	0.415852	31.9673	0	0.442697	0	4.97602	0	0	0	0	0	0	11.965	0	0	0	0	0
ENSG00000254837	AP001372.2		11	74204411	74209578	0	5.47628	3.77694	0	0	2.25503	0	9.07203	0	0	1.58931	0	0	0	0	7.69811	0	0	15.0711	4.92233
ENSG00000248599	RP11-302J23.1		8	102064282	102088479	0	0.305275	0.931862	0	0	0	0	0	9.97198	33.157	0.552931	0	0	0	0	0	0	0	0	4.92233
ENSG00000241111	RP11-129B22.1		3	64053640	64088807	0	2.60543	3.98366	0	0	5.89672	0	4.97602	0	0	3.31365	13.8873	0	0	0	0	0	0	15.0711	0
ENSG00000227599	RP4-753D4.2		20	41597383	41600132	0	3.73067	1.61955	0	0	6.85695	4.51714	0	0	0	0.394881	13.8873	0	18.6867	0	0	0	0	0	0
ENSG00000198221	C6orf124	chromosome 6 open reading frame 124 [Source:HGNC Symbol;Acc:21236]	6	168224556	168227466	0	1.53673	0.517873	10.6558	0	2.48117	4.51714	0	9.97198	0	1.02408	0	0	0	0	7.69811	0	7.1785	0	4.01078
ENSG00000250508	AP000808.1		11	68638132	68642010	0	1.9995	0.561162	0	0	0	0	4.97602	0	16.5785	7.56449	13.8873	0	0	0	0	0	0	0	4.01078
ENSG00000248505	RP11-319E12.1		4	58292038	58332152	0	5.43405	4.21877	0	0	4.51055	4.45014	0	0	0	1.02584	0	0	0	11.965	7.57186	0	6.38989	0	4.01078
ENSG00000254389	C8orf51	chromosome 8 open reading frame 51 [Source:HGNC Symbol;Acc:28457]	8	144448801	144450718	0	0.854761	4.1391	0	0	1.00409	0	0	9.97198	33.157	0.399774	0	0	0	0	0	0	0	0	0
ENSG00000224020	MIR181A2HG	MIR181A2 host gene (non-protein coding) [Source:HGNC Symbol;Acc:37188]	9	127420746	127460910	0	1.51992	0	0	0	0.404962	0	0	0	0	1.89993	0	32.6424	0	0	0	0	0	0	12.9439
ENSG00000240063	RP11-225N10.1		3	182501024	182511182	0	0.54301	0.415852	0	0	0.667308	0	0	0	0	0.554694	27.7747	0	0	0	0	11.3007	0	0	8.02156
ENSG00000233288	RP11-760D2.5		7	56601923	56605823	0	9.71328	1.10557	0	0	4.11994	0	0	0	16.5785	1.36114	0	16.3212	0	0	0	0	0	0	0
ENSG00000249574	AC226118.1		7	419325	422678	16.2551	0.237651	0	0	0	3.06656	0	0	0	16.5785	0.471145	0	0	0	0	0	0	7.61201	0	4.92233
ENSG00000238010	RP11-123K19.2		9	129403035	129403572	0	1.07971	1.14144	10.6558	0	1.0276	0	4.24369	0	0	0.82665	0	0	0	0	0	0	0	30.1423	0
ENSG00000225877	AC004603.4		19	43326015	43331030	0	1.87099	2.98752	0	17.9533	0	4.45014	4.97602	0	0	1.35248	0	0	0	0	0	0	5.66595	0	9.84465
ENSG00000242557	RP11-316M1.11		1	151031995	151042801	0	2.45247	0.955054	0	0	1.59105	4.51714	4.97602	9.97198	0	2.02385	0	0	0	0	0	22.6014	0	0	0
ENSG00000236141	AC013727.2		2	104482204	104486146	0	0.34703	0.415852	0	0	0	0	4.09601	0	0	1.50655	13.8873	16.3212	0	0	7.57186	0	0	0	4.92233
ENSG00000224074	AC098971.2		3	24137760	24144738	0	5.94472	1.38205	0	0	0	0	0	0	0	11.5932	13.8873	0	0	0	0	11.3007	0	0	4.92233
ENSG00000230057	RP11-385E5.7		13	19978749	19979239	16.2551	4.55976	1.81764	0	0	0.862962	0	0	0	0	0.923134	0	0	0	0	0	0	0	0	24.6116
ENSG00000250988	AC105339.1	small Cajal body-specific RNA 15 (SCARNA15), guide RNA [Source:RefSeq DNA;Acc:NR_003011]	15	83419324	83425831	0	4.55324	3.28216	0	17.9533	2.47553	0	4.09601	0	0	2.49831	0	0	0	0	7.57186	0	2.56706	0	4.01078
ENSG00000228172	RP1-317E23.3		1	26143240	26146263	0	4.28713	5.18318	0	0	1.28613	4.24029	4.24369	0	0	0.554694	13.8873	0	0	0	15.27	0	0	0	0
ENSG00000230630	RP5-1116C7.1		1	172109461	172113934	0	0.614492	1.41899	0	0	0	0	4.24369	0	0	0.554694	0	0	0	11.965	0	0	0	30.1423	0
ENSG00000241732	RP11-38P22.2		3	152557179	152559228	0	3.48899	1.27847	0	0	3.18606	12.9977	0	0	0	1.60286	0	0	0	0	0	11.3007	0	15.0711	0
ENSG00000246032	AC104597.1		7	142493795	142497628	0	2.3008	3.37906	0	0	1.52474	0	4.24369	9.97198	16.5785	0.519321	0	0	0	0	7.57186	0	2.83297	0	0
ENSG00000227555	RP11-406A20.4		9	92782936	92803781	0	1.9415	3.35612	0	35.9066	4.51997	0	0	0	0	3.10069	0	0	0	0	0	0	0	0	0
ENSG00000227764	RP11-354K1.1		1	211813037	211827923	0	7.00451	0	10.6558	0	0	0	0	0	0	12.4187	0	0	18.6867	0	0	0	0	0	0
ENSG00000236858	CTA-992D9.6		22	27444106	27456480	0	22.8286	1.9145	0	0	4.88541	0	4.24369	0	0	1.06677	0	0	0	11.965	0	0	1.77846	0	0
ENSG00000249307	RP11-438E5.1		4	79892902	80229952	0	25.473	0	0	0	0	0	0	0	0	0	0	0	0	0	23.0943	0	0	0	0
ENSG00000232803	RP11-93B14.5		20	61294371	61298076	0	0.205489	4.57486	10.6558	0	3.46799	0	16.384	9.97198	0	0.394881	0	0	0	0	0	0	2.83297	0	0
ENSG00000249993	RP11-91K8.1		3	133148113	133174620	0	2.92795	0.539202	10.6558	17.9533	0.555601	0	0	9.97198	0	0.960778	0	0	0	0	0	0	0	0	4.92233
ENSG00000250854	CTD-2188H20.1		5	52965911	52968075	0	1.94276	0.981565	0	0	13.5348	4.51714	4.97602	0	16.5785	0	0	0	0	0	0	0	5.94644	0	0
ENSG00000235407	RP11-470L19.2		1	111030302	111032880	0	1.16053	2.45113	10.6558	0	1.08391	0	4.09601	19.944	0	0.949396	0	0	0	0	0	0	0	0	8.02156
ENSG00000228682	RP11-439L8.3	ornithine decarboxylase 1 pseudogene (LOC149086), non-coding RNA [Source:RefSeq DNA;Acc:NR_034112]	1	31971841	31974167	0	3.09602	1.89356	0	17.9533	1.67343	0	0	0	0	0.866026	0	0	0	0	0	0	2.83297	15.0711	4.92233
ENSG00000226851	AC004112.4		7	111968244	112049678	0	0.635335	0.901205	0	0	4.34437	0	4.24369	0	0	5.08795	13.8873	16.3212	0	0	0	0	2.83297	0	0
ENSG00000249790	RP11-20D14.6		12	8940853	8948385	16.2551	0.668501	0	0	17.9533	4.75336	4.51714	4.09601	0	0	0	0	0	0	0	0	0	0	0	0
ENSG00000227543	AC005726.11		17	26925808	26944393	0	0.963725	1.42484	0	17.9533	1.50243	0	8.3397	0	16.5785	1.31887	0	0	0	0	0	0	0	0	0
ENSG00000246225	RP11-17A1.3		11	22850926	22966939	16.2551	4.88134	0.799513	0	0	8.66492	0	0	0	0	4.38384	0	0	0	0	0	11.3007	1.77846	0	0
ENSG00000152487	RP11-139J15.2		10	18940195	18948196	0	1.54618	0	31.9673	0	0.599131	0	0	0	0	2.31797	0	0	0	0	7.57186	0	0	0	4.01078
ENSG00000250775	RP11-12K22.1		4	64334419	64359996	0	6.02365	11.4883	0	0	3.25103	0	4.97602	9.97198	0	1.46251	0	0	0	0	0	0	5.87108	0	4.92233
ENSG00000249095	AC005323.1		17	10286461	10527704	0	1.20285	1.85374	21.3115	0	0.816127	0	16.6794	0	0	1.57431	0	0	0	0	0	0	4.42082	0	0
ENSG00000248195	CTC-261N6.3		5	85630842	85631626	0	9.40778	3.06443	0	0	2.09831	0	0	0	16.5785	1.93382	0	0	0	0	0	0	0	0	14.767
ENSG00000228189	RP13-60M5.2		9	91242111	91267075	0	2.76794	2.71039	10.6558	0	2.64849	0	0	0	16.5785	0.519321	0	0	0	0	0	0	6.78564	0	4.92233
ENSG00000237853	RP5-833A20.1		1	61714617	61719182	0	1.52803	1.85361	0	0	1.10549	4.24029	4.97602	0	16.5785	0.947812	0	16.3212	0	0	0	0	0	0	0
ENSG00000227053	RP11-395B7.4		7	100657601	100660889	0	5.50489	1.0491	0	0	2.86517	4.45014	8.3397	0	0	6.22402	13.8873	0	0	0	0	0	5.13413	0	0
ENSG00000231560	AC091814.3		12	10100736	10105935	0	2.18369	1.10392	0	0	2.19619	0	0	0	0	2.00794	0	0	0	35.895	0	0	0	0	4.01078
ENSG00000243467	RP11-216C10.1		20	22528309	22541562	0	0.841865	2.97611	0	17.9533	0	9.03428	0	0	16.5785	0	0	0	0	0	0	0	0	0	0
ENSG00000231711	RP11-398F12.1		22	46436146	46440733	0	3.18936	3.75903	0	0	2.09482	0	0	0	0	4.4328	0	0	0	23.93	7.57186	0	2.38952	0	0
ENSG00000226403	RP11-31F19.1		9	547317	549531	0	4.99923	2.60995	0	0	2.45751	4.51714	0	0	0	6.1452	0	0	0	0	0	22.6014	0	0	4.01078
ENSG00000256571	RP11-274J7.2		12	64272567	64273254	0	0.324694	0	21.3115	0	1.16709	0	0	0	0	0.545425	0	0	0	23.93	0	0	0	0	0
ENSG00000255693	RP11-766N7.3		12	65277174	65371302	0	5.51066	2.42195	10.6558	0	3.36764	0	0	0	16.5785	1.88564	0	0	0	0	0	0	2.83297	0	4.01078
ENSG00000226673	RP11-359N11.2		6	14280358	14285376	0	5.07802	1.79201	0	0	2.5377	0	0	0	0	2.38051	0	16.3212	0	0	15.1437	0	0	0	4.01078
ENSG00000237479	AC007557.2		2	217731055	217732536	0	2.44872	1.38553	0	0	1.03362	8.96728	0	0	0	1.77605	0	16.3212	0	0	0	11.3007	0	0	4.01078
ENSG00000249677	RP11-395P13.3		5	124705858	124706617	0	2.34044	2.17458	0	0	0.740304	0	4.24369	19.944	0	3.90025	13.8873	0	0	0	0	0	0	0	0
ENSG00000154035	C17orf103	chromosome 17 open reading frame 103 [Source:HGNC Symbol;Acc:30770]	17	21142183	21156722	0	4.49499	1.94073	0	0	5.81476	8.90028	0	0	0	2.61931	0	16.3212	0	0	0	0	2.83297	0	4.01078
ENSG00000236996	MLIP-IT1	MLIP intronic transcript 1 (non-protein coding) [Source:HGNC Symbol;Acc:41461]	6	53863688	53871950	0	6.92338	2.03093	0	0	0.404962	0	4.24369	0	16.5785	0	13.8873	0	0	0	0	0	2.83297	0	0
ENSG00000245322	RP11-15B17.1		4	100871163	101116256	0	3.28928	4.42247	0	0	1.82954	0	0	0	16.5785	2.46829	13.8873	0	0	0	0	0	4.42082	0	0
ENSG00000253802	CTA-392C11.1		8	40156260	40200921	0	1.10214	0.487558	0	0	0.560116	17.9346	0	0	0	0.413325	0	0	18.6867	0	7.69811	0	0	0	0
ENSG00000228723	AC037193.1		3	9234177	9236137	0	1.35715	5.15838	0	0	2.62065	4.45014	0	0	0	4.66389	0	0	18.6867	0	0	0	0	0	9.84465
ENSG00000250634	RP11-341G5.1		4	13656803	13978699	0	1.61822	2.31215	0	0	2.11602	0	0	0	0	0.399774	0	0	0	23.93	0	11.3007	0	0	4.92233
ENSG00000250116	RP11-417F21.1		2	46795395	46807377	0	9.68426	0.396649	0	0	0	4.45014	0	0	0	1.29135	0	0	0	0	7.57186	0	0	15.0711	8.02156
ENSG00000230471	LA16c-2F2.8		22	16373081	16377055	0	3.37583	1.51787	0	0	3.58586	4.24029	0	0	33.157	0.545425	0	0	0	0	0	0	0	0	0
ENSG00000247157	RP11-434C1.1		12	11700964	11743303	0	6.41407	0.866033	0	0	0.226462	4.45014	0	0	0	0.413325	0	0	0	0	0	33.9021	0	0	0
ENSG00000229791	RP11-385E5.5		13	19982182	19983669	0	0.490981	0.870601	0	0	0.662793	0	0	0	0	2.58267	41.662	0	0	0	0	0	0	0	0
ENSG00000227165	RP11-323P17.1		10	122521324	122551437	0	7.25694	1.51773	0	0	1.82022	0	4.24369	0	0	4.40569	13.8873	0	0	0	7.69811	0	5.40004	0	0
ENSG00000245439	AL590303.1		6	117993976	117996447	0	0.581543	1.0784	10.6558	0	0.74482	0	0	0	0	0.909583	0	0	0	0	0	0	13.1419	15.0711	4.01078
ENSG00000204971	RP11-807H22.7		11	71874366	71920285	0	0.454806	0	0	0	1.69675	17.9346	4.97602	0	0	0	0	0	0	0	7.69811	0	9.35271	0	4.01078
ENSG00000254235	RP11-115J16.1		8	9106927	9271224	0	0.761557	2.56624	0	0	0.976721	0	0	0	0	1.98058	0	0	18.6867	0	0	11.3007	0	0	9.84465
ENSG00000236213	AC006369.2		2	37827279	37873841	0	1.66533	2.24589	0	0	1.09544	0	0	9.97198	0	1.86868	0	0	0	0	0	0	6.0617	15.0711	8.02156
ENSG00000234962	RP11-69C17.1		10	2047667	2056542	0	1.78128	0.453615	10.6558	17.9533	4.8644	0	0	0	0	7.62304	0	0	0	0	0	0	2.64236	0	0
ENSG00000248837	RP11-412P11.1		4	22999174	23058485	0	0.796162	2.09521	0	0	0.329139	4.24029	4.09601	0	16.5785	1.51379	0	16.3212	0	0	0	0	0	0	0
ENSG00000233620	RP11-22M7.2		1	216245807	216260259	0	3.44871	1.3151	0	0	1.04992	4.45014	0	0	0	3.81559	27.7747	0	0	0	0	0	0	0	4.01078
ENSG00000235897	AC069257.4		3	196045201	196052441	16.2551	0.291351	1.08929	10.6558	0	0.599131	4.51714	0	0	0	1.09491	0	0	0	0	0	0	2.38952	0	8.93311
ENSG00000228624	RP3-399L15.3		6	114290865	114792869	0	0.182636	1.14326	21.3115	0	6.12561	0	0	0	0	1.06274	0	0	0	11.965	0	0	0	0	4.01078
ENSG00000213742	RP4-694B14.5		20	25604681	25658710	0	2.92964	3.70061	0	0	0.411165	4.51714	0	0	0	1.58206	13.8873	16.3212	0	0	0	0	2.38952	0	0
ENSG00000204685	AC012307.3		2	96874154	96908359	0	1.6801	2.5688	0	0	3.93167	0	0	0	16.5785	4.77956	0	0	0	11.965	0	0	0	0	4.01078
ENSG00000185186	NCRNA00313	non-protein coding RNA 313 [Source:HGNC Symbol;Acc:16416]	21	44881974	44899414	0	0.486307	0	31.9673	0	0	0	0	0	0	1.06274	0	0	0	11.965	0	0	0	0	0
ENSG00000049319	SRD5A2	steroid-5-alpha-reductase, alpha polypeptide 2 (3-oxo-5 alpha-steroid delta 4-dehydrogenase alpha 2) [Source:HGNC Symbol;Acc:11285]	2	31747550	31806136	0	1.99424	3.79264	0	0	1.30586	8.96728	9.95203	0	16.5785	2.8754	0	0	0	0	0	0	0	0	0
ENSG00000223357	AC068620.1		4	57276808	57289623	0	1.454	2.08288	0	0	5.98989	0	4.09601	0	0	4.3626	0	0	0	11.965	0	0	5.61824	0	9.84465
ENSG00000237292	RP11-540K16.1		1	181143620	181151344	0	1.43929	1.94964	0	0	0	0	0	9.97198	0	1.34211	0	0	18.6867	11.965	0	0	0	0	0
ENSG00000224832	AP000469.2		21	25676863	25693690	16.2551	1.31723	1.09218	21.3115	0	1.70974	0	0	0	0	0.789762	0	0	0	0	0	0	2.83297	0	0
ENSG00000228363	AC015971.2		2	86789198	86845889	0	0.306429	0.487558	10.6558	0	0	0	4.97602	0	0	2.6118	0	0	18.6867	0	7.57186	0	0	0	0
ENSG00000233509	RP11-944L7.1		3	44658620	44666289	0	0.402195	2.47366	0	17.9533	0	4.45014	4.09601	9.97198	0	0.9591	0	0	0	0	0	0	0	0	4.92233
ENSG00000238184	AC129929.5		11	2349979	2399222	0	2.42107	3.74425	0	0	0.555601	4.51714	9.07203	0	0	4.0528	0	0	0	0	0	0	1.77846	15.0711	4.01078
ENSG00000254691	RP11-91P24.5		11	77561650	77562557	0	0.779977	0.925328	10.6558	0	0	0	4.97602	9.97198	16.5785	1.27291	0	0	0	0	0	0	0	0	0
ENSG00000255208	RP11-794P6.3		11	111320593	111322036	0	0.142993	1.42694	0	0	0.404962	0	0	9.97198	0	0.547453	13.8873	0	18.6867	0	0	0	0	0	0
ENSG00000239213	RP11-85F14.5		3	136560568	136580896	0	0.37978	0.425691	0	0	0.87117	0	4.09601	0	0	1.83223	0	0	37.3734	0	0	0	0	0	0
ENSG00000248079	AC015994.1		15	35838396	36151200	0	0.849801	0.544406	0	0	0.599131	27.1028	0	0	0	0.799548	0	0	0	0	0	0	0	15.0711	0
ENSG00000237832	RP5-974N19.1		20	14914489	14916009	0	0.291351	4.23618	0	0	2.39766	0	4.09601	9.97198	0	0.519321	0	0	0	0	15.3962	0	0	0	8.02156
ENSG00000233208	AL096869.5		14	90921574	90925249	0	5.41338	7.59929	0	0	1.63009	0	0	0	0	7.91425	0	0	0	11.965	7.69811	0	2.64236	0	0
ENSG00000234022	AC008278.2		2	15704294	15713992	16.2551	0.934932	1.66781	0	0	4.70707	4.45014	0	0	0	1.75376	0	0	0	0	0	0	0	15.0711	0
ENSG00000227388	RP11-112J3.16		9	35786643	35790429	0	2.02715	0.415852	0	17.9533	0	0	4.97602	0	0	0.552931	13.8873	0	0	0	0	0	0	0	4.92233
ENSG00000246283	AC090510.1		15	43029401	43034389	0	7.43209	2.46912	10.6558	0	4.24468	0	0	0	0	4.39164	0	0	0	0	0	0	5.66595	0	9.84465
ENSG00000224382	RP11-34C15.1		10	4426438	4452804	0	4.39041	1.96858	0	0	4.61205	0	0	9.97198	0	2.06911	0	0	0	0	0	11.3007	5.40004	0	4.92233
ENSG00000228105	RP3-340N1.6		1	20569588	20571148	0	5.63398	4.84828	0	0	0.411165	4.51714	0	0	16.5785	0.471145	0	0	0	11.965	0	0	0	0	0
ENSG00000234859	AC003958.2		17	39558668	39581301	0	0.142993	3.24757	0	0	0.740304	4.51714	4.24369	19.944	0	2.47229	0	0	0	0	0	0	9.0998	0	0
ENSG00000229124	RP11-124N14.4		10	17256238	17268897	0	0.718658	1.60159	0	0	0.895621	0	9.07203	0	0	4.37543	13.8873	0	0	0	0	0	0	0	13.8554
ENSG00000238063	RP11-329N22.1		1	38940868	38942156	0	2.63755	1.01419	0	17.9533	4.69858	4.45014	0	0	0	2.31737	0	0	0	0	0	11.3007	0	0	0
ENSG00000253669	KB-1732A1.1		8	103817745	103822199	0	1.92521	3.30908	0	17.9533	4.36961	4.51714	4.09601	0	0	6.36844	0	0	0	0	0	0	1.77846	0	0
ENSG00000183674	C6orf218	chromosome 6 open reading frame 218 [Source:HGNC Symbol;Acc:28626]	6	10429488	10435107	0	1.218	1.72238	0	0	0	0	4.97602	0	0	1.35248	0	16.3212	18.6867	0	0	0	0	0	0
ENSG00000204460	AC079586.1		2	129999746	130031421	16.2551	2.5965	1.12649	0	0	0	0	0	0	0	2.42071	0	0	0	0	0	11.3007	10.5694	0	0
ENSG00000241475	RP4-781K5.5		1	234796017	234802850	0	5.14605	1.63588	0	0	5.72199	0	9.07203	0	0	2.35573	0	16.3212	0	0	0	0	0	0	4.01078
ENSG00000225057	AC096574.4		2	239140325	239164274	0	0.61994	3.97936	0	0	1.29144	13.2076	0	0	16.5785	0.545425	0	0	0	0	0	0	0	0	8.02156
ENSG00000228108	AC092839.3		2	54743185	54767834	0	0.439752	0	10.6558	0	0	4.51714	0	0	16.5785	0.547453	0	0	0	0	0	11.3007	0	0	0
ENSG00000100101	NOL12	nucleolar protein 12 [Source:HGNC Symbol;Acc:28585]	22	38082421	38170137	0	2.6931	4.22995	0	0	2.6304	8.75743	12.5834	0	0	1.7722	0	0	0	0	0	11.3007	0	0	0
ENSG00000248119	AC108052.1		4	134178445	134184190	0	0.296386	0.383662	21.3115	0	0	0	0	9.97198	0	0	0	0	0	11.965	0	0	0	0	0
ENSG00000204362	RP11-380J14.1		1	17516278	17524112	0	0.678425	3.66179	10.6558	0	1.48344	0	12.5834	0	0	2.38471	0	0	0	0	7.69811	0	4.77904	0	0
ENSG00000223871	AL035562.1		20	21591425	21684223	0	1.65325	3.63505	0	0	0.89377	13.2746	0	0	0	3.08458	0	16.3212	0	0	0	0	5.00718	0	0
ENSG00000236507	RP5-1050E16.1		9	92503174	92504508	16.2551	1.97456	3.29213	0	0	0.226462	0	0	0	0	0.9591	0	0	18.6867	0	0	0	2.38952	0	0
ENSG00000249219	RP13-560N11.1		4	9924438	9925770	0	6.76496	5.14131	0	0	4.67173	4.51714	4.09601	0	0	1.96093	0	0	0	0	7.69811	0	0	0	8.93311
ENSG00000223627	RP1-54A3.1		6	161236582	161238383	0	6.35782	2.5163	0	0	0.329139	0	0	0	0	1.83073	0	32.6424	0	0	0	0	0	0	0
ENSG00000229167	RP11-73M7.1		1	32037186	32041174	0	0	2.145	0	0	8.47331	0	0	0	0	0.394881	0	0	0	0	7.69811	0	24.9625	0	0
ENSG00000256802	AC022613.1		15	29967194	29971367	0	4.2285	0.460683	0	0	3.04358	0	8.48738	0	0	3.95287	0	0	18.6867	0	0	0	4.77904	0	0
ENSG00000229867	AC016736.2		2	120001998	120006647	0	0.322473	0.350399	10.6558	0	0.416605	9.03428	0	0	0	0	0	0	0	0	0	0	7.77649	15.0711	0
ENSG00000221817	RP11-137L10.6		10	75255283	75264940	0	1.62891	0.516948	0	0	0.411165	4.24029	0	0	0	1.29135	13.8873	0	0	0	7.69811	11.3007	2.64236	0	0
ENSG00000250880	RP11-185E12.2		5	93070508	93076829	0	0.334047	0.616359	0	0	1.50336	0	0	9.97198	0	1.03118	0	0	0	0	0	0	0	30.1423	0
ENSG00000236204	AC092594.1		2	19167729	19546509	0	0.737811	0	0	0	1.31589	0	8.3397	0	16.5785	1.2658	0	0	0	0	0	11.3007	0	0	4.01078
ENSG00000248332	RP11-236J17.5		11	8081585	8090920	0	2.23579	0.544406	0	0	0.434489	9.03428	0	0	0	0	0	0	0	0	0	11.3007	0	15.0711	4.92233
ENSG00000250267	RP11-122A21.2		8	110310827	110328742	0	2.18912	2.58923	0	0	3.67283	4.51714	4.97602	0	0	1.87584	13.8873	0	0	0	0	0	1.77846	0	8.02156
ENSG00000255517	CTD-3074O7.5		11	66240961	66247704	0	0.281273	0.616359	0	0	0.667308	0	0	9.97198	16.5785	0.552931	0	0	0	11.965	0	0	2.83297	0	0
ENSG00000250366	AL133167.1		14	96342729	96391899	0	1.90017	0.350399	0	0	19.4981	0	12.5834	0	0	1.10586	0	0	0	0	0	0	0	0	8.02156
ENSG00000233002	AC005324.6		17	15638337	15647113	0	3.18269	4.15993	0	0	5.88082	0	0	0	0	5.60767	13.8873	0	0	0	0	0	1.77846	0	8.93311
ENSG00000225564	RP11-341A22.2		9	105902805	106087316	0	5.69371	1.6687	0	0	4.46431	0	4.09601	0	0	0.413325	0	0	0	0	22.7156	0	4.34553	0	0
ENSG00000242094	RP11-154H23.1		3	71619406	71623608	0	1.92939	3.63798	0	0	0	13.4844	4.97602	0	16.5785	2.78138	0	0	0	0	0	0	0	0	0
ENSG00000235669	AC004593.3		7	29239156	29248586	0	3.91793	3.36319	10.6558	0	1.87756	8.96728	4.97602	0	0	5.6183	0	0	0	0	0	0	0	0	4.01078
ENSG00000237401	AC107070.1		2	4005245	4021660	0	1.52593	0	0	0	3.73016	0	0	0	33.157	0	0	0	0	0	0	0	0	0	4.92233
ENSG00000236914	AC087473.1		15	38363831	38364884	0	2.45719	2.58443	0	0	3.03601	0	0	0	0	8.59651	0	16.3212	0	0	7.69811	0	2.56706	0	0
ENSG00000228742	RP5-884M6.1		7	106415457	106436010	0	2.02794	0	0	0	2.08567	0	0	9.97198	0	0.873132	0	16.3212	0	11.965	0	0	0	0	0
ENSG00000243629	RP11-6F2.4		3	156799456	156840793	0	2.79124	0.931679	0	17.9533	0	0	4.97602	0	16.5785	0	0	0	0	0	0	0	0	0	0
ENSG00000242518	RP5-1187J4.11		20	31938669	31941866	16.2551	1.35136	1.55051	0	0	0.329139	4.24029	0	0	0	1.37243	0	16.3212	0	0	0	0	1.77846	0	0
ENSG00000227003	AL591479.1		9	70645650	70648248	0	3.42836	3.20289	0	0	3.26252	26.4821	0	0	0	1.88046	0	0	0	0	0	0	0	0	4.92233
ENSG00000186056	RP5-1166H10.2		1	31190940	31199674	16.2551	4.18631	1.06135	0	0	0	0	0	0	0	2.77294	0	0	0	0	7.57186	11.3007	0	0	0
ENSG00000249837	CTD-2325B11.1		4	125070532	125173199	0	1.23086	0.480097	0	0	7.81037	0	0	0	0	0.554694	0	0	0	0	0	0	2.83297	30.1423	0
ENSG00000231324	AP000696.2		21	38004979	38009331	0	0.394288	4.01041	0	17.9533	0.404962	0	4.09601	0	0	1.10038	0	0	0	0	0	0	0	15.0711	0
ENSG00000248255	AC126775.1		5	146939557	147041572	0	4.06199	2.54924	0	0	22.6856	4.24029	4.09601	0	0	0.399774	0	0	0	0	0	0	0	0	4.92233
ENSG00000251632	RP11-714L20.1		4	138466885	138524584	0	12.6113	1.57872	0	0	0	0	4.97602	0	0	0	0	0	0	0	0	0	0	0	23.7001
ENSG00000224008	RP5-1010E17.2		20	54036874	54043735	0	2.73891	1.87882	0	0	0	8.48058	0	0	0	1.31887	0	0	0	0	0	22.6014	1.77846	0	4.01078
ENSG00000231113	RP3-475N16.1		6	42908102	42911708	16.2551	0.934389	2.78055	0	0	1.27856	4.45014	0	0	16.5785	0.519321	0	0	0	0	0	0	0	0	0
ENSG00000244833	AC012533.1		8	81806189	81864554	0	1.84924	5.63097	0	0	0.226462	17.7247	0	0	0	2.26383	0	0	0	0	0	0	0	15.0711	0
ENSG00000230908	XXyac-YX60D10.1		20	23778778	23786300	0	2.63201	0.592069	0	0	1.07756	0	0	0	0	0	0	0	18.6867	0	7.57186	0	0	0	12.0323
ENSG00000251601	RP11-317O24.2		5	50225318	50230355	0	6.5224	5.1532	0	0	0.416605	4.51714	0	0	0	2.04213	0	0	0	0	0	11.3007	7.67423	0	4.92233
ENSG00000249862	AC016205.1		18	36786888	37380282	0	1.91181	1.92443	10.6558	0	5.5932	0	4.24369	0	0	1.90431	13.8873	0	0	0	0	0	2.38952	0	0
ENSG00000223774	RP11-307B6.3		1	201862970	201869106	0	1.09278	1.94759	10.6558	0	1.63552	0	0	0	0	0.399774	0	0	0	23.93	0	0	2.83297	0	0
ENSG00000233895	RP1-122P22.2		20	19738352	19790319	0	0.35132	0.914522	0	0	2.0863	0	9.07203	0	0	1.03294	13.8873	0	0	0	0	0	0	15.0711	0
ENSG00000246139	RP11-592O2.1		12	125343129	125362549	0	2.3339	0.425691	0	0	2.75004	0	0	0	16.5785	1.50233	13.8873	0	0	0	0	0	0	0	4.92233
ENSG00000256783	RP11-503G7.1		12	133033746	133036610	0	2.53018	1.71267	0	0	0.862962	0	4.97602	0	16.5785	6.42041	0	0	0	0	0	0	5.28471	0	4.01078
ENSG00000232470	RP11-313D6.3		10	112629501	112631352	0	2.45262	0.824351	10.6558	0	1.1906	0	0	9.97198	0	2.53571	0	0	0	0	0	0	1.77846	0	12.9439
ENSG00000253469	CTC-264O10.1		5	166591939	166595406	0	3.1675	1.63449	0	0	0.333654	4.45014	0	0	0	0.919095	0	0	0	0	0	0	7.77649	15.0711	8.93311
ENSG00000245460	AC079305.1		2	178107103	178111509	0	6.95915	7.46481	0	0	6.21843	0	4.24369	0	0	5.19797	0	0	0	0	0	0	3.22872	0	8.93311
ENSG00000236051	RP11-226E21.3		13	77649649	77661911	0	4.73628	1.65817	0	0	1.82627	0	0	0	0	2.34698	0	16.3212	0	0	0	11.3007	0	0	4.01078
ENSG00000246627	RP11-885B4.3		12	2785167	2800366	0	0.658534	2.36456	0	0	0.404962	4.45014	0	0	33.157	1.02408	0	0	0	0	0	0	0	0	0
ENSG00000224533	RP11-954J6.3		X	154695631	154841277	0	9.28919	1.79787	0	0	0.226462	4.51714	0	0	0	0.949575	0	0	0	0	0	22.6014	2.64236	0	0
ENSG00000230260	RP11-75C23.1		1	197407106	197416599	0	1.10339	1.39434	0	0	1.58985	0	0	0	16.5785	0	0	16.3212	0	0	0	0	5.00718	0	0
ENSG00000231691	RP11-203F10.5		1	204246133	204247076	0	0.344606	1.06142	0	0	2.67356	4.24029	0	0	16.5785	0.794655	13.8873	0	0	0	0	0	2.38952	0	0
ENSG00000231782	C4orf11	chromosome 4 open reading frame 11 [Source:HGNC Symbol;Acc:21342]	4	83534266	83542590	0	0.488822	1.53414	10.6558	0	2.30114	4.45014	0	0	0	0.478251	0	0	0	0	0	0	3.22872	0	18.7778
ENSG00000215808	RP11-371I1.2		1	238643684	238649323	0	1.29779	0.459397	0	0	1.4269	4.45014	0	0	33.157	1.10012	0	0	0	0	0	0	0	0	0
ENSG00000228673	RP11-354E23.2		10	74461207	74463097	0	2.30043	2.6458	0	0	0.411165	0	0	0	0	1.20798	0	32.6424	0	0	0	0	2.64236	0	0
ENSG00000250604	RP11-597D13.8		4	159120257	159121594	0	1.49206	0.515634	0	0	1.85251	4.51714	0	9.97198	16.5785	0.394881	0	0	0	0	0	0	6.45745	0	0
ENSG00000225730	RP3-365O12.2		6	46871208	46876815	0	2.2728	2.63729	0	0	2.31132	0	0	0	16.5785	2.47599	0	0	0	0	0	11.3007	4.16798	0	0
ENSG00000255949	AP003419.16		11	67198838	67202870	0	0.760463	2.45072	0	0	1.67829	0	4.24369	19.944	0	1.35852	0	0	0	0	0	11.3007	0	0	0
ENSG00000232453	RP4-794H19.1		1	59348540	59362375	0	9.8817	2.05358	0	0	0	0	0	0	0	11.0147	0	0	18.6867	0	0	0	0	0	0
ENSG00000254641	RP11-732A19.2		11	6629897	6631366	0	1.0623	2.88297	0	0	0	0	0	0	0	1.37958	0	0	0	0	0	11.3007	0	15.0711	9.84465
ENSG00000255109	CTD-2572N17.1		11	42204842	42275262	0	0.824199	2.11054	0	0	0.329139	0	0	9.97198	16.5785	0.399774	0	0	0	0	0	11.3007	0	0	0
ENSG00000249349	CTC-384G19.1		5	84408160	84408574	0	1.33994	2.67758	10.6558	0	0.776351	0	4.97602	0	16.5785	2.63823	0	0	0	0	0	0	1.77846	0	0
ENSG00000243926	RP11-791I24.4		3	156389651	156392167	0	0.568902	0.487558	31.9673	0	2.56677	0	0	0	0	1.01962	0	0	0	0	0	0	4.77904	0	0
ENSG00000225951	RP11-339B21.9		9	131231236	131235291	0	0.982133	0	21.3115	0	0.450786	4.24029	0	0	0	2.26811	0	0	0	11.965	0	0	0	0	0
ENSG00000248663	CTC-504A5.1		5	116751205	116881993	0	0.889441	0	0	0	3.22535	0	0	9.97198	0	1.86833	0	16.3212	0	0	0	0	0	0	8.93311
ENSG00000248275	CTC-338M12.3		5	180688213	180699308	0	7.63743	1.97172	0	0	2.25413	4.45014	0	9.97198	0	6.94343	0	0	0	0	0	0	7.97774	0	0
ENSG00000230390	RP11-14O22.1		13	38055604	38058906	0	2.13315	0.383662	0	17.9533	0	0	0	9.97198	0	0	0	0	0	0	0	0	5.79579	0	4.92233
ENSG00000231407	RP11-576I22.2		1	170429594	170501788	0	1.43469	0.487558	0	17.9533	0.450786	0	4.24369	0	16.5785	0	0	0	0	0	0	0	0	0	0
ENSG00000239636	RP4-728D4.2		1	36035414	36043330	16.2551	2.17289	3.04297	0	0	1.05205	0	9.07203	0	0	2.843	0	0	0	0	0	0	1.77846	0	4.92233
ENSG00000242349	NPPA-AS1	NPPA antisense RNA 1 (non-protein coding) [Source:HGNC Symbol;Acc:37635]	1	11901074	11908136	0	0.162708	0	0	0	0.845655	4.24029	0	9.97198	0	0	13.8873	0	0	11.965	0	0	0	0	0
ENSG00000249512	AC006445.1		4	13527943	13535959	0	1.73798	1.36622	0	17.9533	0.599131	0	0	0	16.5785	2.83693	0	0	0	0	0	0	0	0	0
ENSG00000225303	RP11-512N4.2		10	52232574	52234006	0	5.18517	3.23459	0	0	2.1933	0	0	0	0	0.399774	0	0	18.6867	0	0	11.3007	0	0	0
ENSG00000225135	RP11-361F15.2		6	147708800	147711601	0	4.04527	1.94526	0	0	2.04668	0	0	0	0	0	0	0	18.6867	0	7.57186	0	1.77846	0	4.92233
ENSG00000228043	AC097721.2		2	139175854	139259268	0	2.09169	3.81868	0	0	2.53035	0	4.97602	0	0	2.39006	13.8873	0	0	0	0	11.3007	0	0	0
ENSG00000232913	RP11-429H9.4		10	95841707	95868542	0	8.10463	2.21649	0	0	9.02649	4.45014	0	0	0	1.85235	0	0	0	0	0	11.3007	0	0	4.01078
ENSG00000234492	RP11-462C24.1		4	109459346	109541616	0	4.62505	1.07704	0	0	0.333654	4.51714	0	0	0	1.49989	0	16.3212	0	0	0	0	3.55692	0	8.93311
ENSG00000228734	RP11-335E6.3		1	63715694	63717442	0	0.637229	0.472283	0	0	3.48938	0	0	0	16.5785	0.399774	0	0	0	0	0	0	4.16798	15.0711	0
ENSG00000226453	RP11-379B8.1		6	82554902	82643197	0	0.63715	0	0	17.9533	0	0	0	0	16.5785	2.69844	0	0	0	0	0	0	2.83297	0	0
ENSG00000232265	XXyac-YX155B6.5		1	147634989	147635692	0	1.80795	1.3803	21.3115	0	1.10365	4.45014	4.09601	0	0	0.980954	0	0	0	0	0	0	5.47533	0	0
ENSG00000241168	RP11-10O22.1		3	162744184	162949937	16.2551	1.86779	0.350399	0	0	0.868979	0	4.24369	0	0	12.9836	0	0	0	0	0	0	0	0	4.01078
ENSG00000224665	RP11-197N18.2		12	123459867	123467454	16.2551	0.41053	0.491824	0	0	0.643067	0	0	0	0	1.51379	0	0	18.6867	0	0	0	2.56706	0	0
ENSG00000224903	AC005534.8		7	156446879	156450387	0	0.588309	0.844971	0	0	0.450786	13.4844	0	0	16.5785	0.399774	0	0	0	0	0	0	3.22872	0	4.92233
ENSG00000247624	AC006296.3		4	14911585	15003669	16.2551	0.785954	0.415852	0	0	2.81575	0	4.09601	0	0	1.03118	0	0	0	0	0	0	0	15.0711	0
ENSG00000248841	AL009179.2		6	27729282	27731046	0	0	1.72813	0	0	0.428473	4.51714	0	0	0	0	0	0	18.6867	0	0	0	0	15.0711	0
ENSG00000237037	RP4-669P10.18		22	42486937	42533614	0	3.45531	2.11829	21.3115	0	0.450786	0	0	0	0	0.545425	0	0	0	0	7.57186	0	0	0	4.92233
ENSG00000250647	RP11-43D2.5		5	124056705	124057375	16.2551	0.310028	1.77276	0	0	0.809924	0	4.09601	0	0	0	0	0	0	0	0	0	12.1757	0	4.92233
ENSG00000237021	RP3-486I3.7		6	116575370	116576437	16.2551	2.2416	2.48895	0	0	0.822331	0	4.09601	0	0	0.519321	13.8873	0	0	0	0	0	0	0	0
ENSG00000254826	CTD-2530H12.2		11	75486949	75487974	0	0.694168	15.2325	0	0	0	4.51714	0	0	16.5785	3.23957	0	0	0	0	0	0	0	0	0
ENSG00000242593	RP5-921G16.1		7	123672259	124035172	0	1.9883	0.544406	0	0	0	13.5514	0	0	0	2.77059	0	16.3212	0	0	0	0	5.03188	0	0
ENSG00000233554	RP11-326F20.5		9	33166973	33179981	16.2551	4.33362	8.28257	0	0	0.833435	4.45014	4.97602	0	0	1.05523	0	0	0	0	0	0	0	0	0
ENSG00000250427	CTD-3179P9.2		5	117618270	117620477	0	1.46109	0.946954	0	0	1.33432	4.45014	0	0	0	0	13.8873	16.3212	0	0	0	0	1.77846	0	0
ENSG00000249748	RP11-79C6.3		5	35938924	35940095	0	3.15238	3.11914	0	0	2.5466	4.51714	4.24369	9.97198	0	1.0257	0	0	0	0	0	0	2.64236	0	8.93311
ENSG00000240336	RP11-405L18.1		9	37485959	37506561	16.2551	0.918234	1.40065	0	0	2.31213	0	4.97602	0	0	0.399774	13.8873	0	0	0	0	0	0	0	0
ENSG00000230062	RP11-268F1.2	ankyrin repeat domain containing gene (LOC100287718), mRNA [Source:RefSeq DNA;Acc:NM_001162435]	6	46714699	46726942	32.5103	2.42033	2.01978	0	0	2.0545	0	0	0	0	1.05726	0	0	0	0	0	0	0	0	0
ENSG00000228016	AC018712.3		2	173541869	173600934	0	0.897161	3.67469	0	0	3.22762	0	12.4357	0	0	1.01657	0	0	18.6867	0	0	0	0	0	0
ENSG00000235262	RP11-258C19.6		X	53241590	53243861	16.2551	0.939134	2.87713	0	0	0.226462	17.4479	0	0	0	0.399774	0	0	0	0	0	0	1.77846	0	0
ENSG00000253302	RP11-181D18.2		8	74332239	74353761	0	11.3581	3.5914	10.6558	0	3.00861	0	0	0	0	0	0	0	0	0	0	11.3007	0	0	0
ENSG00000234653	AC079117.1		2	77213091	77236917	0	2.80249	1.5489	0	0	0	4.45014	0	9.97198	0	4.79371	0	16.3212	0	0	0	0	0	0	0
ENSG00000256862	RP11-664D1.1		12	3980900	4019504	0	0.498901	0	10.6558	0	0.560116	4.24029	0	0	0	0	0	0	0	23.93	0	0	0	0	0
ENSG00000234795	AC007275.2		Y	7610636	7690901	0	0.626315	2.33923	31.9673	0	0.416605	0	4.09601	0	0	0.394881	0	0	0	0	0	0	0	0	0
ENSG00000232903	RP13-137A17.4		10	134757471	134778793	0	3.21163	0.459397	10.6558	0	1.06944	0	4.24369	0	0	3.2411	0	0	0	11.965	0	0	0	0	4.92233
ENSG00000235615	AJ239322.1		2	132722304	132737446	0	1.36936	1.43429	0	0	0.869529	9.03428	0	0	0	0	0	0	0	11.965	0	0	0	15.0711	0
ENSG00000251423	CTB-51A17.1		5	13860447	13897880	0	1.02421	1.06472	0	0	1.00096	4.45014	0	0	0	6.99796	0	0	0	0	0	11.3007	0	0	13.8554
ENSG00000189238	RP11-173C20.1		12	127210816	127230798	0	3.34543	2.56393	0	17.9533	2.73544	0	0	0	0	1.5804	0	0	0	0	0	0	7.44441	0	4.01078
ENSG00000234944	RP11-124O11.1		10	43366969	43369508	0	0.196552	1.19407	0	17.9533	0	4.45014	0	0	0	2.00997	0	0	0	11.965	0	0	1.77846	0	0
ENSG00000215869	RP11-364B6.1	THAP domain containing, apoptosis associated protein 3 pseudogene (LOC100129138), non-coding RNA [Source:RefSeq DNA;Acc:NR_033990]	1	104615645	104619709	0	2.70411	3.95203	0	0	3.54074	0	4.09601	0	0	0	0	16.3212	0	0	0	0	0	0	8.93311
ENSG00000244344	RP11-122M14.2		1	211859864	211863445	0	2.96735	1.70564	0	0	1.00639	8.69043	4.09601	0	16.5785	0.478251	0	0	0	0	0	0	0	0	4.01078
ENSG00000227098	AC073636.1		2	177710721	177714156	0	1.18529	1.50081	0	0	0.428473	30.7983	4.09601	0	0	1.51379	0	0	0	0	0	0	0	0	0
ENSG00000254951	RP11-494M8.4		11	7726175	7927502	0	3.30376	0.866033	0	0	6.74402	0	8.3397	0	0	1.49527	0	0	18.6867	0	0	0	0	0	0
ENSG00000251136	RP11-37B2.1		8	90621629	90769955	0	3.46663	2.64365	0	0	0.845078	4.24029	4.09601	0	0	3.75908	0	0	0	0	0	0	5.28471	15.0711	0
ENSG00000236466	RP11-795J1.1		6	46459789	46500495	0	4.09679	1.9215	0	0	0.442697	0	4.09601	0	0	3.69391	0	0	18.6867	0	0	0	6.38989	0	0
ENSG00000227136	C10orf101	chromosome 10 open reading frame 101 [Source:HGNC Symbol;Acc:31430]	10	80027085	80090352	0	2.39065	2.25151	0	17.9533	0.226462	4.45014	4.09601	0	0	2.01008	0	0	0	0	0	0	5.94644	0	0
ENSG00000244345	RP11-654C22.2		3	72553957	72599703	0	0.495517	1.9433	0	0	1.27638	0	0	0	0	35.6035	0	0	0	0	0	0	0	0	0
ENSG00000236780	AC078941.1		2	67350489	67442451	0	0.995485	1.06541	0	0	3.87787	4.24029	4.24369	0	16.5785	2.52255	0	0	0	0	0	0	1.77846	0	4.01078
ENSG00000241489	AF011889.5		X	148564621	148614672	16.2551	2.04866	5.17164	0	0	0	0	4.97602	0	0	1.84357	0	0	0	0	0	0	0	0	8.93311
ENSG00000231367	AC016995.3		2	38633861	38742882	0	1.85782	0.396649	0	0	0.404962	0	0	0	0	1.45011	0	0	0	0	7.57186	22.6014	0	0	4.92233
ENSG00000250271	RP11-64D22.5		3	151515272	151526037	0	4.12751	0.844774	0	0	7.23662	0	0	9.97198	0	2.13111	0	0	0	0	7.69811	0	7.1785	0	0
ENSG00000235919	RP11-29H23.1		1	155531833	155533735	0	3.90481	0.428922	10.6558	0	3.28154	0	0	0	0	2.21741	0	0	18.6867	0	0	0	0	0	0
ENSG00000241158	RP11-14D22.5		3	64547014	64572995	16.2551	0.848967	0.577848	0	0	0.809924	0	0	0	0	0.394881	13.8873	0	0	0	0	0	6.38989	0	0
ENSG00000203739	RP11-296O14.3		1	173386932	173430501	0	2.92271	0.460683	0	0	0	8.96728	4.24369	0	0	6.04134	0	0	0	0	7.57186	0	0	0	8.93311
ENSG00000256256	RP11-443N24.4		12	26035888	26038788	0	2.54584	4.55081	0	0	0	0	9.07203	0	16.5785	3.55308	0	0	0	0	0	0	2.83297	0	0
ENSG00000250433	RP11-13L2.2		3	140224453	140227631	16.2551	20.336	1.08698	0	0	0.599131	0	0	0	0	0.813099	0	0	0	0	0	0	0	0	0
ENSG00000223634	AC012506.3		2	23580387	23583247	0	14.2793	1.00465	0	0	2.75341	0	4.97602	0	0	0.399774	13.8873	0	0	0	0	0	1.77846	0	0
ENSG00000248228	RP13-511O19.1		4	20393812	20396479	0	1.24044	2.52129	10.6558	0	1.28069	4.51714	0	0	16.5785	2.242	0	0	0	0	0	0	0	0	0
ENSG00000248677	CTD-2044J15.1		5	6686438	6707824	0	0.196552	0	10.6558	0	1.2508	0	0	0	0	0.399774	0	0	0	23.93	0	0	2.56706	0	0
ENSG00000246025	AL355344.1		10	72370073	72428508	0	1.68461	1.7898	0	0	2.54761	4.45014	4.09601	0	0	5.02402	13.8873	0	0	0	0	0	5.47533	0	0
ENSG00000229494	AC012494.1		2	78315856	78354932	0	0.61333	0.947434	0	0	1.87721	8.75743	4.09601	0	0	2.31053	0	0	0	0	0	0	5.22249	15.0711	0
ENSG00000249099	RP11-351N6.1		5	26382628	26399928	0	1.78487	0	0	0	2.19957	0	0	0	33.157	1.75376	0	0	0	0	0	0	0	0	0
ENSG00000227619	RP11-492E3.2		9	132337688	132346835	16.2551	0.136731	0	21.3115	0	1.16686	0	0	0	0	0	0	0	0	0	0	0	0	0	0
ENSG00000234155	RP11-30P6.6		6	86096937	86099904	0	0.957159	0	0	0	1.52781	0	4.09601	0	0	0	0	0	18.6867	0	0	0	5.47533	0	8.02156
ENSG00000233593	RP4-665J23.1		1	91295104	91317207	0	4.85597	1.13648	0	0	2.10689	8.96728	9.21971	9.97198	0	2.44223	0	0	0	0	0	0	0	0	0
ENSG00000232034	AC092168.2		2	101439123	101463682	0	3.22636	2.40264	0	0	1.17479	0	0	0	0	1.76091	13.8873	0	0	0	0	0	2.38952	0	13.8554
ENSG00000224077	AP000936.4		11	116969703	116978886	0	1.98621	0.539202	0	0	1.19826	4.24029	0	0	0	0.552931	0	0	0	0	0	11.3007	0	0	18.7778
ENSG00000254180	AB015752.3		8	91546839	91632298	0	1.70133	1.42369	0	0	2.34901	0	0	0	0	0.399774	0	32.6424	0	0	0	0	0	0	0
ENSG00000234913	XXbac-B476C20.13		22	18487036	18490074	0	0.309734	2.3135	0	17.9533	0.599131	0	0	0	0	0.399774	0	0	0	0	15.1437	0	1.77846	0	0
ENSG00000248866	CTD-2314I6.1		4	53525573	53527835	0	2.09022	3.40121	0	0	1.37793	4.51714	4.09601	0	0	1.4109	13.8873	0	0	0	7.69811	0	0	0	0
ENSG00000243628	RP11-18I14.7		10	104221152	104230846	0	1.09293	1.03344	0	0	0.450786	0	0	0	0	0	0	0	0	35.895	0	0	0	0	0
ENSG00000223440	RP11-555J4.4		9	32633452	32648683	0	4.23648	2.24052	0	0	3.93685	0	0	0	0	11.5773	0	0	0	0	0	11.3007	5.03188	0	0
ENSG00000229127	AC007038.7		2	210895457	210929080	0	0.565263	0.902874	0	0	15.3768	4.45014	0	0	16.5785	0.413325	0	0	0	0	0	0	0	0	0
ENSG00000237174	RP11-415D17.3		6	76067008	76096096	0	0.751759	0.544406	0	0	0.654935	0	0	0	0	0.394881	0	0	0	35.895	0	0	0	0	0
ENSG00000246650	AL732366.1		X	20005041	20009038	0	0.633863	0.469784	0	0	1.03639	0	0	0	16.5785	3.13461	0	16.3212	0	0	0	0	0	0	0
ENSG00000249134	AC022724.1		18	55471012	55474049	0	0.681024	1.45597	0	0	0.599131	0	0	0	33.157	2.26206	0	0	0	0	0	0	0	0	0
ENSG00000227729	AL136001.4		14	104406763	104407776	0	1.35703	1.54984	0	0	0.654935	0	0	0	16.5785	0	0	0	0	0	0	11.3007	1.77846	0	4.92233
ENSG00000225037	RP11-393H10.4		X	20158086	20158562	0	3.27965	1.72201	10.6558	0	2.59721	0	4.24369	0	0	1.61017	13.8873	0	0	0	0	0	0	0	0
ENSG00000226508	AC104655.3		2	105760571	105761882	0	1.37972	0.396649	10.6558	0	2.36527	0	0	0	0	0.545425	0	0	0	0	7.57186	0	0	15.0711	0
ENSG00000197670	RP4-724E16.2		20	52169309	52191847	0	0.801526	0.985232	0	0	0.901572	4.24029	0	29.9159	0	1.09491	0	0	0	0	0	0	0	0	0
ENSG00000231483	RP11-336A10.5		10	5650438	5652756	0	0.147759	1.34323	0	0	3.25847	0	0	0	33.157	0	0	0	0	0	0	0	0	0	0
ENSG00000235221	RP11-459J23.1		13	69885465	69896233	0	1.93145	1.98237	0	0	6.04691	0	13.4634	0	0	9.43391	0	0	0	0	0	0	5.00718	0	0
ENSG00000233096	RP11-520A21.1		3	41012032	41013069	0	2.90884	2.45206	0	0	1.37173	0	0	0	0	3.34012	27.7747	0	0	0	0	0	0	0	0
ENSG00000253287	RP11-281N10.1		8	72691840	72705110	0	1.09875	3.11337	0	0	0.333654	0	9.21971	0	0	0	0	0	0	23.93	0	0	0	0	0
ENSG00000238164	RP3-395M20.8		1	2481359	2488470	0	0.339535	0.453615	0	0	1.60177	0	0	0	16.5785	0	0	16.3212	0	0	0	0	2.38952	0	0
ENSG00000251450	CTC-459I6.1		5	80243516	80256726	0	3.08758	1.54841	0	0	3.92797	0	0	9.97198	0	0.394881	0	0	18.6867	0	0	0	0	0	0
ENSG00000225708	RP13-379L11.1		20	56644110	56647126	0	1.64987	0.941173	10.6558	0	1.89569	0	0	9.97198	0	0	0	0	0	0	0	0	2.64236	0	9.84465
ENSG00000228035	RP4-663N10.1		1	115825655	115910693	0	1.92069	0.993699	0	0	10.4368	0	0	0	0	3.37582	0	0	0	0	0	0	16.8547	0	4.01078
ENSG00000233730	RP4-666F24.3		1	115642293	115645279	16.2551	2.89964	1.34644	0	0	0.452924	4.24029	8.19202	0	0	4.1416	0	0	0	0	0	0	0	0	0
ENSG00000248846	CTD-2016O11.1		5	65502040	65505275	0	6.85144	2.15975	0	0	1.39355	0	4.09601	9.97198	0	3.81528	0	0	0	0	0	0	9.19986	0	0
ENSG00000224794	RP3-333H23.8		22	39688993	39691568	0	2.39361	2.97588	0	0	1.66132	4.45014	0	0	0	1.91525	0	16.3212	0	0	0	0	2.83297	0	4.92233
ENSG00000236980	RP11-694I15.6		3	49215069	49229291	0	1.66462	1.04205	10.6558	0	0.996447	0	0	0	0	0.545425	0	0	0	11.965	0	0	10.5748	0	0
ENSG00000242049	RP11-475N22.2		3	128182437	128191160	0	1.34472	0.428922	0	0	2.06866	0	0	0	33.157	0.394881	0	0	0	0	0	0	0	0	0
ENSG00000240045	RP11-451G4.2		3	155008018	155011564	0	2.8342	2.41599	0	0	1.63552	0	0	9.97198	0	5.2789	0	0	0	0	7.69811	0	2.56706	0	4.92233
ENSG00000228735	GS1-18A18.2		7	54643745	54646487	0	2.32059	3.0684	0	0	1.86667	4.45014	0	0	0	2.99049	0	0	0	0	0	22.6014	0	0	0
ENSG00000225975	AC074138.3		19	37176216	37178351	0	4.72478	2.43119	0	0	1.78213	0	9.21971	0	0	0.519321	0	0	0	0	7.69811	0	2.83297	0	8.02156
ENSG00000233077	RP11-290F20.2		20	48927248	48937879	0	0.338521	11.8706	0	0	3.16478	4.51714	4.24369	0	0	0.9591	0	0	0	11.965	0	0	0	0	0
ENSG00000254286	RP11-89K10.1		8	127570120	127725660	0	4.83577	2.1511	0	0	3.68683	8.90028	0	0	0	3.50642	0	0	0	0	0	11.3007	2.64236	0	0
ENSG00000256576	RP13-977J11.2		12	132671287	132674240	0	0.527248	1.7526	0	0	1.07396	0	0	0	0	1.02584	0	32.6424	0	0	0	0	0	0	0
ENSG00000232190	AC106745.1		16	87091390	87097597	0	3.15201	0.459397	0	0	0.416605	4.24029	0	0	16.5785	1.10038	0	0	0	0	7.69811	0	3.22872	0	0
ENSG00000256341	RP11-21A7A.3		11	63885744	63886682	0	0	1.41363	10.6558	0	0	0	8.19202	0	16.5785	0	0	0	0	0	0	0	0	0	0
ENSG00000244881	AC090984.1		15	77713044	77776947	16.2551	0.718791	1.19653	0	0	4.77836	0	0	0	0	0	13.8873	0	0	0	0	0	0	0	0
ENSG00000231229	RP6-239D12.1		1	57457023	57480373	0	4.55142	1.33743	0	0	0	0	4.09601	0	0	0.413325	0	0	0	0	0	11.3007	0	15.0711	0
ENSG00000224081	RP11-86H7.1		1	95104017	95285837	0	1.0553	2.26277	10.6558	0	0.90371	0	0	0	0	0.554694	0	0	18.6867	0	0	0	2.64236	0	0
ENSG00000227279	AC015933.2		18	25534483	25543651	0	0.204036	0	0	0	13.1498	0	0	0	0	0	0	0	0	0	0	0	8.33596	15.0711	0
ENSG00000225880	NCRNA00115	non-protein coding RNA 115 [Source:HGNC Symbol;Acc:26211]	1	761586	762902	0	2.2368	2.66181	10.6558	0	0.809924	0	0	0	0	1.43294	0	16.3212	0	0	0	0	2.64236	0	0
ENSG00000223715	RP11-71G7.1		3	176321931	176353320	0	2.41047	0.86258	0	0	2.90734	0	0	0	0	0.552931	0	16.3212	0	0	0	11.3007	2.38952	0	0
ENSG00000237250	RP11-193H5.1	actin, gamma-like (LOC100130331), non-coding RNA [Source:RefSeq DNA;Acc:NR_027247]	1	238025475	238091621	0	3.91177	1.57327	0	0	0.861951	0	0	0	0	0.394881	0	0	18.6867	0	0	11.3007	0	0	0
ENSG00000245729	RP11-480D4.1		5	8333596	8457671	0	0.335201	0.460683	0	0	0	0	0	0	0	0	0	0	0	35.895	0	0	0	0	0
ENSG00000253476	RP11-395I14.2		8	25283037	25284096	0	1.5022	5.69146	10.6558	0	0.74482	0	0	9.97198	0	5.28295	0	0	0	0	0	0	2.83297	0	0
ENSG00000225177	RP11-390P2.4		6	139013685	139018425	0	4.42018	1.01689	0	0	0.816127	4.24029	0	19.944	0	0.399774	0	0	0	0	0	0	1.77846	0	4.01078
ENSG00000227863	AC002383.2		7	89073286	89123576	0	2.60745	0.780311	0	0	0.428473	4.51714	0	0	16.5785	0.394881	0	0	0	0	0	11.3007	0	0	0
ENSG00000235972	RP11-472G23.10		6	150361683	150363169	0	0.359119	0.425691	0	0	0.404962	0	0	0	0	0.399774	0	16.3212	18.6867	0	0	0	0	0	0
ENSG00000235862	RP11-338C15.5		1	212797626	212800113	0	2.41228	0.902874	0	0	27.0699	0	0	0	0	2.04025	0	0	0	0	0	0	0	0	4.01078
ENSG00000230991	AC092625.1		2	155822025	155824515	0	1.6777	0	0	0	0	0	8.3397	9.97198	0	1.34211	0	0	0	0	0	0	0	15.0711	0
ENSG00000161103	AC008103.5		22	18837631	18848562	16.2551	1.4808	1.09314	0	0	3.40282	13.2076	0	0	0	0.947227	0	0	0	0	0	0	0	0	0
ENSG00000248730	CTD-2022B6.1		5	38282366	38291088	0	3.14507	1.72049	10.6558	0	1.4373	0	0	0	16.5785	1.05523	0	0	0	0	0	0	1.77846	0	0
ENSG00000247498	RP11-392P7.8		12	13080660	13137579	0	17.4135	1.41959	10.6558	0	0.442697	4.51714	0	0	0	1.91896	0	0	0	0	0	0	0	0	0
ENSG00000231163	AL121980.1		1	34334554	34351059	0	1.27244	0	0	0	0	0	0	9.97198	16.5785	1.21287	0	0	0	0	0	0	2.38952	0	4.92233
ENSG00000245382	AC091588.1		18	19746859	19748929	0	0.361519	0.383662	0	0	0.740304	8.48058	0	0	0	4.38183	0	0	0	0	0	0	12.1251	0	9.84465
ENSG00000231816	RP4-782L23.1		1	60238467	60254520	0	0.770965	0.425691	0	0	1.51884	0	0	0	0	0.789762	13.8873	0	0	0	0	11.3007	2.64236	0	4.92233
ENSG00000234715	CTB-107G13.1		7	103085654	103154454	0	2.83272	2.11241	0	0	0.965078	8.96728	4.24369	0	0	1.81547	0	0	0	0	0	11.3007	0	0	4.01078
ENSG00000231534	AC009973.2		2	230807444	230809853	0	2.92456	1.44991	0	0	2.12662	0	4.97602	0	0	0.545425	0	0	0	0	7.57186	0	4.61143	0	12.0323
ENSG00000223573	PLAC2	placenta-specific 2 (non-protein coding) [Source:HGNC Symbol;Acc:14607]	19	5558178	5568045	0	1.73908	2.43368	0	0	0.779925	4.45014	0	9.97198	0	4.89767	0	0	0	11.965	0	0	0	0	0
ENSG00000235023	AP001626.2		21	44068381	44071354	0	4.44763	1.48074	0	0	0.851095	4.24029	0	0	16.5785	3.57376	0	0	0	0	0	0	5.03188	0	0
ENSG00000249722	CTC-430J12.2		5	173756615	173757506	0	1.63132	2.75129	0	0	1.88146	8.96728	0	0	0	0.952705	0	0	0	0	0	0	0	15.0711	4.92233
ENSG00000235293	AC114814.3		2	236086540	236087549	0	1.38824	0	0	0	3.6059	4.24029	0	0	0	1.67268	0	0	0	0	0	0	7.3967	0	17.8662
ENSG00000230516	RP11-555J4.3		9	32643101	32645024	0	0.430911	2.13581	0	0	1.59591	0	0	0	0	1.78112	0	0	0	0	0	0	0	30.1423	0
ENSG00000229495	RP11-173D14.3		6	79519432	79523020	16.2551	0.726886	4.77978	0	0	0.442697	4.24029	4.09601	0	0	1.51379	0	0	0	0	0	0	0	0	4.01078
ENSG00000244324	RP11-67L3.6		1	55314138	55316072	0	5.12021	1.85305	10.6558	0	1.25741	0	0	0	0	4.63993	0	0	0	0	7.57186	0	0	0	4.92233
ENSG00000251126	RP11-119H12.6		4	113801616	113803486	0	0.81289	0	0	0	0	4.51714	0	0	0	0	0	0	18.6867	11.965	0	0	0	0	0
ENSG00000237224	RP11-109A6.2		10	131498980	131499526	0	0.325604	0	0	0	1.17931	4.51714	4.09601	19.944	0	2.67699	0	0	0	0	0	0	3.22872	0	0
ENSG00000248650	AL356534.1		6	126698801	127440994	16.2551	0.3939	0.931436	0	17.9533	0.428473	0	0	0	0	0	0	0	0	0	0	0	0	0	0
ENSG00000249622	AC116351.3		5	1004860	1006734	0	0.948969	1.5429	0	0	3.38551	13.2076	0	0	0	0	0	0	0	0	0	0	1.77846	15.0711	0
ENSG00000237978	RP11-385J1.2		3	178244293	178578193	0	4.3798	0.422486	0	0	1.71682	4.45014	0	0	0	0.866026	0	0	0	0	0	0	0	15.0711	8.93311
ENSG00000231638	AC011738.4		7	43548327	43562141	0	3.55988	2.15408	0	0	4.17044	0	0	0	0	6.92207	0	0	0	0	0	0	10.0868	0	8.93311
ENSG00000205632	WI2-81516E3.1		22	49288729	49294198	0	2.37052	2.80543	0	0	1.96124	8.75743	4.09601	0	0	0.554694	0	0	0	0	15.27	0	0	0	0
ENSG00000250882	CTC-459M5.1		5	111509267	111511245	16.2551	1.45349	0.516948	0	0	0.226462	0	0	0	0	0.98806	0	0	0	0	0	11.3007	0	0	4.92233
ENSG00000229228	RP11-17H4.2	hCG2045266-like (LOC100287814), non-coding RNA [Source:RefSeq DNA;Acc:NR_034037]	1	231727038	231747836	0	2.02406	18.0635	0	0	1.25882	0	9.07203	0	0	5.23522	0	0	0	0	0	0	0	0	0
ENSG00000233978	AC016735.3		2	43268332	43270921	0	1.18398	8.06314	0	0	1.72314	4.24029	0	0	0	1.72241	0	0	18.6867	0	0	0	0	0	0
ENSG00000233098	AC090774.1		17	20771810	20901341	0	2.37077	0.943735	0	17.9533	1.54807	0	0	9.97198	0	2.81388	0	0	0	0	0	0	0	0	0
ENSG00000249706	RP11-89B16.1		4	54766038	54783002	0	1.1554	1.64976	0	17.9533	0.428473	0	4.97602	0	0	3.23785	0	0	0	0	0	0	6.19928	0	0
ENSG00000254453	RP11-2C23.2		11	20065392	20070849	16.2551	0.25073	1.94097	0	0	0.411165	0	0	0	16.5785	0	0	0	0	0	0	0	0	0	0
ENSG00000246763	CTC-463N11.3		5	98105322	98109173	0	2.68099	1.76389	0	0	0	4.24029	4.09601	0	0	2.47281	0	0	0	0	15.1437	0	0	0	4.92233
ENSG00000247134	RP11-11N9.4		8	32853696	32902373	0	1.67696	0.396649	0	0	3.22339	13.2076	0	0	0	0.399774	0	16.3212	0	0	0	0	0	0	0
ENSG00000249756	AC010615.2		19	21634858	21646686	0	3.11329	3.54871	0	0	5.95094	0	0	9.97198	0	9.79162	0	0	0	0	0	0	2.83297	0	0
ENSG00000236137	RP11-27K13.3		1	117568104	117602112	0	1.39231	1.45928	0	0	7.30094	4.51714	0	0	0	0.552931	0	0	0	0	0	11.3007	4.61143	0	4.01078
ENSG00000211683	AP000346.2		22	23974071	23981128	0	3.39934	2.07149	10.6558	0	1.10365	4.24029	9.21971	0	0	0.394881	0	0	0	0	0	0	0	0	4.01078
ENSG00000234311	RP11-432J24.3		10	134247237	134254988	0	0.50079	0	10.6558	0	0	0	0	0	0	0	0	0	0	23.93	0	0	0	0	0
ENSG00000253695	RP11-177H2.2		8	10698086	10704011	0	5.031	2.43405	0	0	1.39505	8.69043	4.97602	0	0	1.22153	0	0	0	0	0	11.3007	0	0	0
ENSG00000248279	CTD-2218G20.2		5	32947549	32962573	16.2551	0.338982	0.459397	0	0	0.442697	0	0	0	16.5785	0.956502	0	0	0	0	0	0	0	0	0
ENSG00000248595	AC104117.1		5	178365678	178368084	0	2.63536	1.52597	0	0	0	8.96728	0	0	0	1.81917	0	0	0	0	0	0	0	15.0711	4.92233
ENSG00000229276	RP5-1112D6.5		6	111681844	111682810	16.2551	1.61598	0.561162	0	0	0	4.24029	0	0	0	0.94229	0	0	0	0	0	11.3007	0	0	0
ENSG00000229973	RP1-239K6.1		6	19043980	19061067	0	0.311748	1.24671	0	0	0.658277	13.2746	0	0	16.5785	2.84545	0	0	0	0	0	0	0	0	0
ENSG00000250312	ZNF718	zinc finger protein 718 [Source:HGNC Symbol;Acc:26889]	4	124386	157779	0	2.02342	1.02996	0	0	2.48918	4.51714	0	0	0	0.870919	0	0	0	0	0	11.3007	2.83297	0	9.84465
ENSG00000246015	AC010332.1		19	52892095	52901010	0	3.02926	0.922864	0	0	0.776351	4.45014	8.48738	0	0	0	0	0	0	0	0	11.3007	1.77846	0	4.01078
ENSG00000246350	RP5-1186N24.3		6	28555155	28559524	0	8.14372	0.516948	0	0	1.04992	4.24029	0	0	0	6.62343	0	0	0	0	7.57186	0	2.56706	0	4.01078
ENSG00000229618	AC011288.2		7	13141016	13743774	0	6.14157	4.47413	0	0	0	4.24029	4.97602	0	0	3.01219	0	0	0	0	0	0	7.84016	0	4.01078
ENSG00000237047	RP11-432J9.3		10	72689682	72691814	0	1.02609	4.47013	0	0	1.61787	0	4.24369	0	16.5785	0.947812	0	0	0	0	0	0	1.77846	0	4.01078
ENSG00000244151	RP11-148K1.12		7	150771829	150773617	0	1.75404	1.50756	0	0	0.599131	8.69043	0	0	0	0.966256	0	0	18.6867	0	0	0	2.38952	0	0
ENSG00000230479	AP000695.6		21	37802658	37853368	0	0.983081	1.02173	10.6558	0	0	0	0	0	16.5785	1.3049	0	0	0	0	0	0	0	0	4.01078
ENSG00000249638	CTD-2296D1.3		5	7363092	7364644	0	2.02382	2.0137	0	0	1.63009	4.45014	4.24369	0	0	1.99028	0	0	0	0	15.27	0	2.83297	0	0
ENSG00000239569	RP11-325F22.4		7	104653872	104654768	16.2551	2.64492	1.3562	0	0	0	0	9.21971	0	0	0	0	0	0	0	0	0	0	0	4.92233
ENSG00000235848	AC016689.1		2	38177477	38263484	0	2.75911	3.27131	10.6558	0	1.38357	0	0	0	0	1.09491	0	0	0	0	0	0	0	15.0711	0
ENSG00000204025	RP1-269O5.2		X	111125125	111147218	0	1.39438	2.58119	0	0	0	0	0	0	0	0	13.8873	16.3212	0	0	0	0	0	0	0
ENSG00000231671	RP11-157N3.1		1	101788893	101855859	0	0.459322	0	0	0	0	0	0	0	33.157	0.545425	0	0	0	0	0	0	0	0	0
ENSG00000251049	RP11-685F15.1		4	58462106	58472038	0	0.964589	3.28203	0	0	3.97125	0	4.24369	9.97198	0	1.90691	0	0	0	0	0	0	5.79579	0	4.01078
ENSG00000224984	RP11-524H19.2		6	54704916	54705653	0	3.37713	1.67047	0	0	1.71871	4.51714	4.24369	0	0	1.02368	0	0	0	0	7.57186	0	5.03188	0	4.92233
ENSG00000249699	RP11-415C15.2		4	27219101	27283847	0	3.49914	2.31433	0	0	0	8.90028	0	0	0	3.16521	0	0	0	0	7.69811	0	4.42082	0	4.01078
ENSG00000246334	RP11-1334A24.4		5	176865504	176874700	0	0.171262	0.465931	0	0	1.34004	0	0	9.97198	16.5785	0.552931	0	0	0	0	0	0	0	0	4.92233
ENSG00000246051	AC020915.1		19	58768639	58790174	0	4.80449	2.90377	10.6558	0	2.61788	4.51714	8.48738	0	0	0	0	0	0	0	0	0	0	0	0
ENSG00000249823	RP11-311D14.2		4	106616681	106629250	0	0	1.84829	0	0	0	4.45014	19.1717	0	0	0.813099	0	0	0	0	7.69811	0	0	0	0
ENSG00000251182	RP11-617I14.1		4	31172766	31213297	16.2551	1.37173	4.35609	0	0	1.26192	0	8.48738	0	0	2.14115	0	0	0	0	0	0	0	0	0
ENSG00000233997	AP000475.2		21	23119293	23169735	0	3.5493	1.34385	0	0	0.226462	8.75743	17.264	0	0	0.952705	0	0	0	0	0	0	1.77846	0	0
ENSG00000233969	RP5-1006K12.1		7	119808399	119826118	0	1.62282	1.19407	21.3115	0	0.226462	0	4.97602	0	0	0.519321	0	0	0	0	0	0	0	0	4.01078
ENSG00000229463	RP4-580N22.1		1	236002783	236003482	0	1.27677	1.06375	0	0	1.72339	0	0	0	0	2.32541	0	16.3212	0	0	7.57186	0	3.55692	0	0
ENSG00000232194	RP1-313L4.3		1	167789644	167790462	0	2.21833	0.868272	0	0	3.70002	0	4.97602	0	0	3.33033	0	0	18.6867	0	0	0	0	0	0
ENSG00000227893	RP11-760M1.3		13	24072935	24077013	0	7.35581	3.11854	0	0	1.51689	4.51714	4.24369	0	0	10.0547	0	0	0	0	0	0	2.83297	0	0
ENSG00000246151	AL158032.1		13	21872480	21876009	0	1.01199	2.55431	0	0	0.74482	0	0	0	16.5785	5.12168	0	0	0	0	0	0	7.52365	0	0
ENSG00000241560	RP11-364F11.1		3	114070658	114107825	0	0.442007	0.469784	0	17.9533	1.06324	0	0	0	0	2.21741	0	0	0	0	0	11.3007	0	0	0
ENSG00000237435	RP11-147C23.1		1	96403457	96488436	0	1.43412	0.473952	0	17.9533	2.20635	0	0	0	0	3.29063	0	0	0	0	0	0	8.00776	0	0
ENSG00000251542	CTC-313D10.1		5	113911738	113915667	0	0.567276	0	10.6558	0	0.428473	0	0	0	16.5785	5.12468	0	0	0	0	0	0	0	0	0
ENSG00000227811	RP4-773A18.4		1	112282463	112290420	0	1.64671	1.39402	10.6558	0	0.329139	0	0	0	0	0	0	0	0	0	0	11.3007	0	0	8.02156
ENSG00000229599	RP11-118F16.1		13	101593116	101596618	0	2.30788	1.92067	0	0	1.52068	0	0	0	0	2.81101	0	0	0	0	7.69811	0	3.22872	0	13.8554
ENSG00000236455	AC005154.5		7	30624316	30625588	16.2551	0.939371	0.90902	0	0	1.27355	13.4844	0	0	0	0.478251	0	0	0	0	0	0	0	0	0
ENSG00000231064	RP11-263K19.4		1	155166659	155175286	0	10.435	2.70652	0	0	1.07756	0	0	0	0	0.399774	0	0	18.6867	0	0	0	0	0	0
ENSG00000250729	AL158035.1		6	112221562	112230481	0	3.6125	0.854614	0	0	0.434489	0	0	19.944	0	0.394881	0	0	0	0	0	0	0	0	8.02156
ENSG00000226252	RP1-18D14.7		1	47691469	47696422	0	0.425768	1.76392	10.6558	17.9533	0	0	0	0	0	0	0	0	0	0	0	0	2.38952	0	0
ENSG00000230068	RP1-224A6.6		1	22385690	22390692	0	1.59673	1.75806	0	0	2.24416	8.75743	0	0	0	0	13.8873	0	0	0	0	0	0	0	4.92233
ENSG00000254815	RP11-496I9.1		11	557595	560107	0	1.74146	14.9228	0	0	4.28795	0	0	0	0	2.14829	0	0	0	0	0	0	5.94644	0	4.01078
ENSG00000234638	AC053503.6		2	220289793	220290906	0	0.175162	0	0	0	0.226462	0	0	0	0	0	0	32.6424	0	0	0	0	0	0	0
ENSG00000231683	RP1-27K12.2		6	53426087	53481969	0	1.03119	1.0396	0	0	0	0	0	0	0	2.0789	0	0	18.6867	0	0	0	5.28471	0	4.92233
ENSG00000227712	RP11-418J17.3		1	119802888	119869926	0	3.02449	1.78614	0	0	0	0	0	9.97198	0	3.09385	0	0	0	0	0	0	0	15.0711	0
ENSG00000226250	RP11-442J17.2		13	19479579	19481950	16.2551	0.431737	0.350399	0	0	0.434489	0	0	0	0	0.394881	0	0	0	0	0	0	0	15.0711	0
ENSG00000246129	CR392000.2		9	139155771	139159083	0	0.337714	0.894768	10.6558	0	8.5158	4.24029	4.24369	0	0	0	0	0	0	0	0	0	0	0	4.01078
ENSG00000227145	AC053545.3		4	123540138	123610311	0	2.37456	5.05391	0	0	0.889255	4.51714	4.24369	0	0	0.471145	0	0	0	0	0	11.3007	0	0	4.01078
ENSG00000244649	CTD-2377D24.6		17	46782565	46784708	0	3.03329	0.491824	0	17.9533	0.74482	0	4.24369	0	0	1.36779	0	0	0	0	0	0	0	0	4.92233
ENSG00000233633	AC093326.3		2	558204	578145	0	1.25154	0.425691	0	0	0	0	0	0	0	0.9591	0	0	0	11.965	7.57186	0	10.5579	0	0
ENSG00000229498	AC105053.3		2	86042253	86052514	0	3.0551	5.36535	0	0	3.25596	17.7917	0	0	0	3.25573	0	0	0	0	0	0	0	0	0
ENSG00000242125	SNHG3	small nucleolar RNA host gene 3 (non-protein coding) [Source:HGNC Symbol;Acc:10118]	1	28832492	28837404	16.2551	0.864548	1.44728	0	0	0.966766	0	4.09601	0	0	1.39024	0	0	0	0	7.69811	0	0	0	0
ENSG00000217576	THSD1P1	thrombospondin, type I, domain containing 1 pseudogene 1 [Source:HGNC Symbol;Acc:31375]	13	52741844	52908412	0	1.30741	0.623354	0	17.9533	3.12101	4.45014	0	0	0	3.47752	0	0	0	0	0	0	1.77846	0	0
ENSG00000231183	AC007003.1		7	76531808	76548508	0	0.34282	5.12407	0	0	2.26164	0	0	0	16.5785	0	0	0	0	0	0	0	8.36285	0	0
ENSG00000251205	CTD-2050E21.2		5	142938784	142942113	0	1.8162	3.52281	0	0	2.11997	0	0	0	0	5.75278	0	0	0	11.965	0	0	2.56706	0	4.92233
ENSG00000248319	RP11-205M3.3		4	170838912	170897053	0	0.772875	1.94925	10.6558	0	5.20627	4.45014	0	0	0	2.05922	0	0	0	0	7.57186	0	0	0	0
ENSG00000250056	CTD-2195M18.1		5	6582249	6588612	16.2551	5.03202	2.95448	0	0	2.52235	4.24029	0	0	0	1.49813	0	0	0	0	0	0	0	0	0
ENSG00000254434	CTD-2555I5.1		11	80032664	80038955	0	2.25755	3.64122	0	17.9533	0.660951	4.45014	0	0	0	3.52523	0	0	0	0	0	0	0	0	0
ENSG00000247377	AC006213.1		19	44395957	44405957	0	1.66401	0.965776	10.6558	17.9533	0.768144	0	0	0	0	0.471145	0	0	0	0	0	0	0	0	0
ENSG00000224939	NCRNA00184	non-protein coding RNA 184 [Source:HGNC Symbol;Acc:37192]	1	234765057	234770526	0	1.95952	0.595488	0	0	0	4.51714	0	0	0	0.399774	0	0	0	0	0	22.6014	2.38952	0	0
ENSG00000241768	RP11-206L10.9		1	740179	745440	0	1.39047	1.23499	10.6558	0	0.816127	0	0	0	0	1.46891	0	0	0	0	0	0	1.77846	15.0711	0
ENSG00000250269	RP11-395P13.5		5	124718552	124719148	0	2.2393	2.03118	0	0	5.81119	0	8.19202	0	0	2.12061	0	0	0	11.965	0	0	0	0	0
ENSG00000249684	RP11-423H2.3		5	177377336	177390961	0	1.91003	2.18206	0	0	2.5375	0	0	0	0	8.08814	0	0	0	0	7.69811	0	0	0	9.84465
ENSG00000236922	AC092661.1		4	118349552	118612180	0	0.863417	0.524549	0	0	1.58985	13.2076	0	0	0	2.16227	13.8873	0	0	0	0	0	0	0	0
ENSG00000242428	RP11-147N17.1		3	58810163	59004819	0	1.88415	9.96182	0	0	0	0	4.97602	0	0	0.547453	0	0	0	0	0	0	0	0	14.767
ENSG00000227987	AC092675.4		2	98963458	98967603	0	5.80835	4.14068	0	0	6.00493	0	0	0	0	1.99196	0	0	0	0	0	0	4.34553	0	9.84465
ENSG00000253315	CTB-11I22.2		5	158654723	158672135	0	1.19054	0.459397	0	0	0.745744	0	0	9.97198	0	1.07401	13.8873	0	0	0	0	0	4.77904	0	0
ENSG00000231595	AC005224.2		17	14113805	14121239	0	5.77037	6.30342	0	0	2.79847	4.24029	4.24369	0	0	6.96911	0	0	0	0	0	0	1.77846	0	0
ENSG00000230151	RP11-432B10.1		10	109136308	109160994	0	3.69882	7.43597	0	0	3.04743	0	4.97602	0	0	8.74876	0	0	0	0	0	0	4.16798	0	0
ENSG00000248980	RP11-87F15.2		4	177229419	177241609	0	0	0	0	0	0	0	0	0	0	0.554694	0	0	0	23.93	7.57186	0	0	0	0
ENSG00000224046	AC005076.5		7	86780739	86781736	0	4.88085	1.53825	0	0	1.71363	0	0	9.97198	0	2.25428	0	0	0	0	7.57186	0	0	0	4.01078
ENSG00000244578	RP11-548O1.3		3	138654031	138662862	0	1.15849	1.92897	0	0	1.66132	4.24029	4.97602	0	0	0	13.8873	0	0	0	0	0	0	0	4.01078
ENSG00000225339	RP11-513I15.6		6	34247482	34252266	0	4.91626	1.62016	0	0	1.96502	0	4.09601	0	0	1.36779	0	0	0	0	0	11.3007	2.56706	0	4.01078
ENSG00000246084	AL445885.1		14	97925207	97930493	0	0.931314	1.95391	0	0	2.73935	4.45014	0	0	0	2.17913	0	16.3212	0	0	0	0	3.22872	0	0
ENSG00000237074	RP11-6J21.2		1	207422412	207482466	0	5.11658	2.78375	0	0	2.29862	4.45014	0	0	0	3.40967	0	0	0	0	0	0	13.7261	0	0
ENSG00000248118	RP11-121L11.1		5	3417266	3536208	0	0.511322	2.06006	0	0	14.4122	0	0	0	0	0	0	0	0	0	0	0	14.7934	0	0
ENSG00000125514	NCRNA00029	non-protein coding RNA 29 [Source:HGNC Symbol;Acc:16184]	20	61665569	61668380	0	0.659889	0.812501	0	0	1.95273	4.51714	0	0	0	0.947227	0	0	0	0	22.8418	0	0	0	0
ENSG00000104725	NEFL	neurofilament, light polypeptide [Source:HGNC Symbol;Acc:7739]	8	24808468	24814624	16.2551	0.734724	3.04632	0	0	0.845655	0	0	0	0	0.966256	0	0	0	0	0	0	0	0	9.84465
ENSG00000232170	GS1-756B1.2		10	8301294	8310268	0	1.25136	2.10047	0	0	0.745744	0	4.24369	0	0	1.89897	0	0	0	0	7.57186	11.3007	2.56706	0	0
ENSG00000226143	RP1-138B7.5		20	42178029	42179589	0	2.7075	0.460683	0	0	2.69845	0	0	0	16.5785	1.91031	0	0	0	0	0	0	2.38952	0	4.92233
ENSG00000236447	RP11-356D23.3		5	81287814	81288300	0	0.293562	3.87714	0	0	1.33832	13.2076	0	9.97198	0	2.97634	0	0	0	0	0	0	0	0	0
ENSG00000226484	RP11-87M18.2		X	36383741	36458375	0	1.53047	3.26596	0	0	1.5229	9.03428	4.24369	0	0	2.38292	0	0	0	0	0	0	5.61824	0	4.01078
ENSG00000224301	RP11-144G16.1		10	64883698	64885297	0	4.02726	1.61617	0	0	1.59436	0	0	0	0	0.552931	0	16.3212	0	0	0	0	7.44441	0	0
ENSG00000256321	RP11-153K16.1		12	23252302	23344521	0	6.52095	2.71097	0	0	0.226462	4.51714	4.09601	0	0	1.86867	0	0	0	0	7.57186	0	0	0	4.01078
ENSG00000228372	RP11-85L21.4		X	134250684	134257880	0	4.24656	2.64041	0	0	0.434489	0	0	0	0	2.6287	0	0	0	0	7.69811	11.3007	2.56706	0	0
ENSG00000233607	AC068610.5		7	114701591	114871409	0	4.01186	2.14152	0	0	2.52022	0	0	0	0	6.04148	0	0	0	0	0	0	8.70405	0	8.02156
ENSG00000223829	AC004870.4		7	47009300	47067079	0	0.949069	0.992137	10.6558	0	1.29238	0	0	0	0	0.947812	0	0	0	11.965	0	0	4.61143	0	0
ENSG00000247547	AC011508.1		19	44326226	44331358	0	0.745793	2.96982	0	17.9533	0.329139	8.75743	0	0	0	0.509809	0	0	0	0	0	0	0	0	0
ENSG00000253470	RP11-697B24.1		8	126761299	126762485	0	0.502417	2.36946	21.3115	0	0.901572	0	4.09601	0	0	2.0831	0	0	0	0	0	0	0	0	0
ENSG00000244300	RP11-475N22.4		3	128208055	128221191	16.2551	0.209677	1.23294	0	0	0	0	4.24369	0	0	1.61423	0	0	0	0	7.69811	0	0	0	0
ENSG00000249375	RP11-1136L8.1		8	128698588	128746213	0	1.88435	1.95828	10.6558	0	1.60327	13.2746	0	0	0	1.86547	0	0	0	0	0	0	0	0	0
ENSG00000229118	AC068491.2		2	112022860	112037457	0	5.0462	0	0	0	0	0	0	9.97198	0	0	0	0	0	0	0	11.3007	0	0	4.92233
ENSG00000234494	AC003665.1		17	45975826	46018776	0	0.802376	1.60912	0	0	0.329139	0	0	0	0	0.808206	0	0	0	0	7.57186	0	5.00718	15.0711	0
ENSG00000232184	RP11-370K11.1		1	243866159	243904123	0	2.3496	1.52281	0	0	0.662793	0	4.24369	0	16.5785	1.81889	0	0	0	0	0	0	0	0	4.01078
ENSG00000248858	RP11-100L22.2		8	93711970	93891730	0	0	0	0	0	0.450786	0	0	0	0	0.545425	0	0	0	0	0	0	0	30.1423	0
ENSG00000230096	RP11-34C15.2		10	4457497	4468371	0	2.42089	0.544406	0	0	0	0	8.19202	0	16.5785	0.813099	0	0	0	0	0	0	2.56706	0	0
ENSG00000227912	RP11-69C17.3		10	2208526	2211654	0	1.38903	3.70376	0	0	0	0	4.97602	0	0	0.519321	0	0	18.6867	0	0	0	1.77846	0	0
ENSG00000230910	RP3-525N10.2		6	69342555	69344216	16.2551	9.50891	0	0	0	1.27638	0	0	0	0	0	0	0	0	0	0	0	0	0	4.01078
ENSG00000246806	AC015813.1		17	56154494	56160565	0	0.162269	0.997692	0	0	5.47889	0	0	0	0	0	0	0	0	0	0	0	24.3515	0	0
ENSG00000236094	RP11-252M21.1		13	31456688	31457532	0	0	0.577848	0	0	27.7154	0	0	0	0	2.69372	0	0	0	0	0	0	0	0	0
ENSG00000250334	RP11-234K19.2		4	80413570	80497614	0	0	1.97519	10.6558	0	0	17.9346	0	0	0	0.399774	0	0	0	0	0	0	0	0	0
ENSG00000223692	AP000337.3		21	47882384	47889219	0	3.55488	0	0	0	0	0	0	0	16.5785	0.954468	0	0	0	0	0	0	0	0	9.84465
ENSG00000248605	CTD-2306M5.1		5	25404842	25446034	0	1.99953	1.7292	0	0	0.226462	0	0	0	16.5785	0.547453	0	0	0	0	0	0	0	0	9.84465
ENSG00000251443	RP11-113I22.1		5	33229841	33255659	0	3.06922	0.976697	0	0	2.60916	8.75743	0	0	0	1.8156	0	0	0	0	0	11.3007	2.38952	0	0
ENSG00000251273	RP11-549K20.1		5	25126414	25190765	0	0.136731	1.54683	0	0	4.34779	0	0	0	0	0.394881	0	0	0	0	7.57186	0	1.77846	15.0711	0
ENSG00000254896	RP11-861E23.1		11	133229924	133235975	0	0.536353	0.889606	10.6558	0	0.452924	0	0	0	0	0	0	0	0	0	0	0	3.22872	15.0711	0
ENSG00000236795	AC006004.1		7	146778026	146794701	0	1.24002	0.465931	0	0	0	0	9.21971	0	0	0.554694	0	0	0	0	0	11.3007	0	0	8.02156
ENSG00000249265	AC113167.2		5	89240727	89243390	0	0	2.24159	0	0	0.669159	8.96728	0	0	0	3.77398	0	0	0	0	0	0	0	15.0711	0
ENSG00000225209	RP11-358M3.1		7	67485240	67497677	0	2.55299	0.539202	0	0	3.59036	0	4.97602	0	0	1.34597	0	0	0	0	0	11.3007	2.38952	0	4.01078
ENSG00000255477	RP11-63D14.1		11	38520545	38521736	16.2551	1.08226	0.889601	0	0	0	4.24029	0	0	0	1.57877	0	0	0	0	0	0	2.64236	0	4.01078
ENSG00000251384	AC018755.1	microRNA 125a (MIR125A), microRNA [Source:RefSeq DNA;Acc:NR_029693]	19	52188616	52196709	0	1.02315	4.69492	0	0	1.03639	0	0	0	0	2.84297	0	0	18.6867	0	0	0	2.38952	0	0
ENSG00000255691	AC127496.4		17	78940039	78945013	16.2551	1.19327	1.12225	0	0	0	4.24029	0	0	0	2.91796	0	0	0	0	0	0	0	0	4.92233
ENSG00000254130	CTB-7E3.1		5	166332227	166353375	0	2.77517	2.22599	0	0	0.404962	4.45014	9.07203	0	0	0.394881	0	0	0	0	0	11.3007	0	0	0
ENSG00000236017	ASMTL-AS1	ASMTL antisense RNA 1 (non-protein coding) [Source:HGNC Symbol;Acc:25811]	X	1520662	1534319	0	0.766232	1.28654	0	17.9533	0.450786	0	0	0	0	2.63497	0	0	0	0	0	0	2.56706	0	4.92233
ENSG00000247324	AC010547.1		16	71496181	71499844	0	1.31036	1.59057	10.6558	0	0.825593	8.90028	4.24369	0	0	0.394881	0	0	0	0	0	0	2.64236	0	0
ENSG00000255433	AP000479.1		11	56615954	56645554	0	5.27699	0.453615	0	0	0.450786	0	4.97602	0	0	0	0	0	0	0	0	11.3007	0	0	8.02156
ENSG00000233009	RP11-430M15.1		13	101360579	101711638	0	2.80001	1.91932	0	0	2.56296	0	0	0	0	0.399774	0	0	0	0	7.69811	0	0	15.0711	0
ENSG00000223843	EFCAB6-AS1	EFCAB6 antisense RNA 1 (non-protein coding) [Source:HGNC Symbol;Acc:39999]	22	43912134	43932485	0	1.69985	1.2602	0	0	1.24441	0	4.97602	9.97198	0	1.10939	0	0	0	0	7.69811	0	2.38952	0	0
ENSG00000237286	AC004906.3		7	2983669	2986725	0	5.81682	2.28893	0	0	3.20156	0	4.24369	0	0	0.997572	0	0	0	11.965	0	0	1.77846	0	0
ENSG00000223872	AC006372.5		7	157294016	157296271	0	0.892482	0	0	0	0.411165	8.90028	4.97602	0	0	0	0	0	0	0	0	0	0	15.0711	0
ENSG00000255126	CTD-2531D15.5		11	62158988	62160844	16.2551	2.02813	0.993699	0	0	0	0	0	9.97198	0	0.980954	0	0	0	0	0	0	0	0	0
ENSG00000224924	NCRNA00320	non-protein coding RNA 320 [Source:HGNC Symbol;Acc:19690]	21	22114908	22175426	0	3.09773	0	0	0	0.859302	4.51714	0	0	0	0.789762	0	0	0	11.965	0	0	0	0	8.93311
ENSG00000235374	C21orf122	chromosome 21 open reading frame 122 [Source:HGNC Symbol;Acc:23131]	21	46491648	46494080	0	0.775432	1.2716	10.6558	0	1.38119	0	4.09601	0	0	0	0	0	0	11.965	0	0	0	0	0
ENSG00000246250	RP11-613D13.5		11	43851259	43902276	0	1.62086	0	0	0	1.0103	4.45014	4.97602	0	0	1.75054	0	16.3212	0	0	0	0	0	0	0
ENSG00000254813	RP11-252C15.1		8	12623358	12668987	0	2.55923	0	0	0	11.3327	0	0	0	0	0	0	0	0	0	0	11.3007	0	0	4.92233
ENSG00000230433	RP1-20B11.2		6	524171	525581	0	1.35073	3.40939	0	0	0	0	9.95203	0	0	1.47606	13.8873	0	0	0	0	0	0	0	0
ENSG00000254665	RP11-152H18.3		11	8714904	8718154	0	0.294865	1.45395	0	0	0.667308	0	0	0	0	0.547453	0	0	0	0	0	0	0	15.0711	12.0323
ENSG00000249534	RP11-83C7.2		4	38422283	38524801	0	3.26157	0.856046	0	0	0	0	0	0	0	0	0	0	0	0	0	0	0	0	25.8878
ENSG00000253115	RP11-6I2.4		8	75015751	75018979	0	0.288669	1.96118	0	0	1.4536	0	0	0	0	2.39645	0	16.3212	0	0	7.57186	0	0	0	0
ENSG00000256413	AL390763.1		10	130084199	130115983	16.2551	2.40401	1.02787	0	0	1.29656	0	0	0	0	1.42561	0	0	0	0	7.57186	0	0	0	0
ENSG00000250303	RP11-356J5.12		11	112141472	112233257	0	2.4718	0.988718	0	0	0.442697	4.24029	0	0	0	0.552931	0	16.3212	0	0	0	0	0	0	4.92233
ENSG00000226367	ST7-AS2	ST7 antisense RNA 2 (non-protein coding) [Source:HGNC Symbol;Acc:16044]	7	116712126	116786534	0	0.255689	0	0	17.9533	0	0	0	0	0	0.413325	0	0	0	0	0	11.3007	0	0	0
ENSG00000254662	RP11-872D17.4		11	57093077	57095432	0	0.647862	0.850264	21.3115	0	0.669159	0	4.09601	0	0	0.554694	0	0	0	0	0	0	1.77846	0	0
ENSG00000229111	MED4-AS1	MED4 antisense RNA 1 (non-protein coding) [Source:HGNC Symbol;Acc:39213]	13	48651273	48654127	0	1.51401	0.851383	0	0	2.1975	8.75743	0	0	16.5785	0	0	0	0	0	0	0	0	0	0
ENSG00000236341	RP5-1103B4.3		1	57429559	57462430	0	1.9581	0	0	17.9533	0.877186	4.45014	4.09601	0	0	0.547453	0	0	0	0	0	0	0	0	0
ENSG00000228925	AC016722.4		2	47126414	47135817	0	1.80327	2.10994	0	0	0.745744	8.48058	4.97602	0	0	6.13174	0	0	0	0	0	0	5.61824	0	0
ENSG00000257082	AC137549.1		5	111857200	111868286	0	1.95042	1.33196	0	0	1.47632	0	0	0	0	0.878025	13.8873	0	0	0	7.69811	0	2.64236	0	0
ENSG00000239482	RP11-90K6.1		3	112021325	112051638	0	1.371	0	0	0	1.24441	4.51714	0	0	0	0	0	0	18.6867	0	0	0	0	0	4.01078
ENSG00000250527	AL035661.1		20	24911284	24913619	0	0	0.935715	0	0	0	0	4.97602	0	0	1.97409	0	0	0	0	0	0	0	0	21.877
ENSG00000224848	RP11-535M15.1		9	99449338	99483403	0	0.651831	5.7992	10.6558	0	2.15116	4.51714	0	0	0	0.9591	0	0	0	0	0	0	0	0	4.92233
ENSG00000250439	RP11-271E2.1	FYVE, RhoGEF and PH domain containing 5 pseudogene (LOC100132526), non-coding RNA [Source:RefSeq DNA;Acc:NR_036481]	3	13974553	13978444	16.2551	1.2302	1.63203	0	0	3.14812	0	0	0	0	2.45781	0	0	0	0	0	0	0	0	4.92233
ENSG00000232825	RP5-896L10.1		1	99469832	99614408	16.2551	1.74851	1.4972	0	0	0	4.51714	4.24369	0	0	1.37958	0	0	0	0	0	0	0	0	0
ENSG00000251216	RP11-161D15.3		4	174845358	174912012	0	2.10353	2.997	0	0	0.442697	4.45014	0	0	0	1.64757	0	0	0	0	0	0	2.83297	15.0711	0
ENSG00000257027	RP11-705C15.3		12	9811163	9814681	0	1.38275	0	10.6558	0	0.411165	4.45014	0	9.97198	0	0	0	0	0	0	0	0	2.56706	0	0
ENSG00000236054	LL22NC03-104C7.1		22	32979286	32980190	0	0.288669	2.55922	10.6558	0	0.853862	0	0	0	0	0	0	0	0	0	0	0	0	15.0711	0
ENSG00000239235	AC008280.5		2	54197975	54307601	0	1.69485	1.38713	0	0	2.53354	0	0	9.97198	0	1.34497	0	0	0	0	7.57186	0	0	0	4.92233
ENSG00000229180	GS1-124K5.11		7	65993425	66007536	16.2551	2.00324	3.38643	0	0	0.428473	0	4.24369	0	0	3.087	0	0	0	0	0	0	0	0	0
ENSG00000233824	AC003985.1		7	25360921	25366434	16.2551	1.39943	1.43518	0	0	1.82063	8.48058	0	0	0	0	0	0	0	0	0	0	0	0	0
ENSG00000243902	RP1-63G5.5		22	37735624	37823505	16.2551	2.71603	0	0	0	1.83851	4.45014	4.09601	0	0	0	0	0	0	0	0	0	0	0	0
ENSG00000231156	AC093702.1		2	45240353	45240807	0	3.15983	0.422486	0	0	0.450786	0	0	0	0	1.35887	0	0	0	23.93	0	0	0	0	0
ENSG00000006534	ALDH3B1	aldehyde dehydrogenase 3 family, member B1 [Source:HGNC Symbol;Acc:410]	11	67776048	67796744	0	2.76159	0.935715	0	0	1.16709	0	0	0	0	2.92043	0	0	18.6867	0	0	0	2.83297	0	0
ENSG00000105132	ZNF550	zinc finger protein 550 [Source:HGNC Symbol;Acc:28643]	19	58053208	58071231	0	1.26528	0.487558	10.6558	0	1.40946	0	0	0	0	0.399774	0	0	0	0	0	0	0	15.0711	0
ENSG00000216863	LY86-AS1	LY86 antisense RNA 1 (non-protein coding) [Source:HGNC Symbol;Acc:26593]	6	6346698	6622977	0	0.63827	1.06173	0	17.9533	0.329139	0	8.48738	0	0	0.799548	0	0	0	0	0	0	0	0	0
ENSG00000235271	RP1-90L6.3		22	27299255	27316574	0	2.56921	0.885088	0	0	1.33004	13.2746	0	0	0	1.34428	0	0	0	0	0	0	0	0	9.84465
ENSG00000255193	RP11-945A11.1		11	23752134	23818516	0	1.23486	0.874948	0	0	2.00106	0	0	0	0	0.870919	0	0	0	0	0	11.3007	0	0	12.9439
ENSG00000248661	AC087477.1		15	96902892	96907471	0	0.842399	0.544406	0	0	0	0	0	9.97198	0	0	0	0	0	0	0	0	0	0	17.8662
ENSG00000230831	AC007349.7		7	36878577	36880978	0	2.62751	0.515634	0	0	0.669159	4.45014	0	0	16.5785	4.34123	0	0	0	0	0	0	0	0	0
ENSG00000243953	RP11-439C8.2		3	154687072	154688012	0	1.0278	0.947903	0	0	0.779925	0	0	9.97198	0	1.37958	0	0	0	0	0	0	0	15.0711	0
ENSG00000231881	RP5-1120P11.3		6	44041650	44045689	0	0.615086	1.91436	0	0	3.51445	13.2076	0	0	0	0.547453	0	0	0	0	7.57186	0	1.77846	0	0
ENSG00000241345	RP4-630C24.3		7	123634676	123667713	0	0.504164	2.14885	0	0	0.404962	9.03428	0	0	16.5785	0.399774	0	0	0	0	0	0	0	0	0
ENSG00000236202	AC068313.1		3	7561428	7602020	0	1.42926	1.70201	21.3115	0	1.2422	0	0	0	0	0.9591	0	0	0	0	0	0	2.38952	0	0
ENSG00000236255	AC009404.2		2	118591513	118599234	0	1.41421	6.4033	0	0	0.631424	0	0	0	0	0.471145	0	0	0	0	0	0	20.0835	0	0
ENSG00000235953	AL353805.1		9	103115360	103156151	0	1.47793	0.480097	0	0	0.416605	0	0	0	16.5785	1.10762	0	0	0	0	0	0	0	0	8.93311
ENSG00000254266	RP11-594N15.2		8	79338338	79470738	0	3.67406	2.9693	0	0	1.43094	0	4.24369	0	0	0.413325	0	0	0	0	0	0	2.38952	0	13.8554
ENSG00000254334	RP11-24P4.1		8	21155717	21166960	0	0.790663	2.27307	0	0	0.555601	0	4.09601	0	16.5785	1.38073	0	0	0	0	0	0	3.22872	0	0
ENSG00000237921	AC004543.2		7	19853308	19857713	0	1.52799	1.49604	0	0	0.226462	0	0	9.97198	0	0	13.8873	0	0	0	0	0	1.77846	0	0
ENSG00000227562	RP11-796I2.1		7	151647471	151652070	0	0.997961	0.517873	0	0	4.58185	0	0	0	0	1.99774	0	0	0	0	7.69811	11.3007	1.77846	0	0
ENSG00000229312	RP11-470P21.2		9	72087382	72109429	0	0	0	0	0	0.226462	4.24029	0	19.944	0	2.64212	0	0	0	0	0	0	1.77846	0	0
ENSG00000224870	RP4-758J18.2		1	1334902	1337426	0	0.291782	1.86753	0	0	2.01034	0	0	0	0	0.554694	0	0	0	0	7.57186	0	16.5312	0	0
ENSG00000249169	CTC-529L17.1		5	91990555	92014848	0	5.69833	1.55913	0	0	0.738616	0	0	9.97198	0	2.36289	0	0	0	0	0	0	3.55692	0	4.92233
ENSG00000225572	AC003077.1		7	111448572	111461829	0	2.55652	0.544406	0	0	0.434489	4.45014	0	0	0	4.48697	0	16.3212	0	0	0	0	0	0	0
ENSG00000232739	RP11-25G10.2		10	15279491	15283766	0	1.87538	0.894805	0	0	0	9.03428	0	0	16.5785	0.399774	0	0	0	0	0	0	0	0	0
ENSG00000253553	RP11-586K2.1		8	89339065	89749363	0	0.517592	0	10.6558	0	0.960563	0	0	0	16.5785	0	0	0	0	0	0	0	0	0	0
ENSG00000254587	RP11-360K13.1		11	96461317	96584822	0	0.631526	2.28183	0	0	1.14978	0	0	0	16.5785	2.27955	0	0	0	0	0	0	1.77846	0	4.01078
ENSG00000239523	RP11-202D20.1		3	123304389	123363415	0	4.08624	0.969249	0	0	2.00583	4.51714	0	0	0	1.85068	0	0	0	0	15.27	0	0	0	0
ENSG00000180422	NCRNA00304	non-protein coding RNA 304 [Source:HGNC Symbol;Acc:26713]	16	89225628	89230083	0	4.18887	2.38965	0	0	1.11994	4.24029	0	0	0	1.35887	0	0	0	0	15.3962	0	0	0	0
ENSG00000234034	AP000959.2		21	23872924	23892377	0	3.94047	0.561162	0	0	1.0103	0	0	0	0	0.545425	0	0	0	0	0	22.6014	0	0	0
ENSG00000229688	AC004741.3		7	16250113	16310229	0	3.08224	1.56124	0	0	0	0	0	0	0	5.16694	13.8873	0	0	0	0	0	0	0	4.92233
ENSG00000248839	RP11-227H4.5		3	98241414	98244178	0	2.04479	2.18723	0	0	4.35232	0	4.09601	0	0	1.95835	13.8873	0	0	0	0	0	0	0	0
ENSG00000235343	AC005301.8		22	17227759	17229535	0	0.613552	3.46238	0	0	2.62046	4.51714	4.24369	0	0	2.84417	0	0	0	0	7.57186	0	2.64236	0	0
ENSG00000224888	RP5-1142A6.2		16	88797588	88804506	0	1.24326	1.46374	0	0	0.839638	0	0	0	0	1.02913	0	0	0	23.93	0	0	0	0	0
ENSG00000203897	RP11-475E11.5	spermatogenesis-related protein 7 (SRG7), non-coding RNA [Source:RefSeq DNA;Acc:NR_034168]	1	109399839	109401146	0	0.736247	1.21185	0	0	1.08841	0	4.97602	0	0	0.413325	0	0	0	0	0	0	0	15.0711	4.92233
ENSG00000203347	AC007785.1		19	46561088	46580887	0	0.492497	0	0	0	0	0	20.4801	0	0	4.19167	0	0	0	0	0	0	3.22872	0	0
ENSG00000242500	RP11-24O6.2		X	19931267	19934282	0	2.57699	0.415852	0	0	0.976721	0	4.09601	0	0	2.1238	0	0	0	0	7.57186	0	10.6254	0	0
ENSG00000254092	RP11-369E15.3		8	20810156	20831388	0	0.492099	1.90821	0	0	0.428473	0	4.09601	0	16.5785	0.866026	0	0	0	0	0	0	0	0	4.01078
ENSG00000223561	AC003090.1		7	25632971	25790614	0	1.81486	2.1904	0	0	2.23991	0	0	0	0	0.794655	0	0	18.6867	0	0	0	2.56706	0	0
ENSG00000245614	RP11-551L14.5		12	31173697	31226781	0	1.05015	0.460683	0	0	4.58128	0	4.97602	0	0	2.13474	0	0	0	0	0	0	0	15.0711	0
ENSG00000255866	RP11-221N13.2		12	65953371	65954669	0	1.91881	0.515634	21.3115	0	0.416605	0	0	0	0	0	0	0	0	0	0	0	0	0	4.01078
ENSG00000236461	RP11-523L1.2		9	117881818	117900688	0	1.23792	1.54481	0	0	0	8.48058	0	0	0	0	0	0	0	11.965	0	0	0	0	4.92233
ENSG00000250387	RP11-136K7.2		5	70647682	70742169	0	0.255689	0.700798	0	0	0	4.45014	0	0	0	0	0	0	0	0	22.7156	0	0	0	0
ENSG00000204934	RP4-751H13.6		7	149564786	149577699	0	1.17576	3.76737	0	0	2.46766	4.51714	0	0	0	2.30472	13.8873	0	0	0	0	0	0	0	0
ENSG00000232939	RP11-406O23.2		9	112522640	112534323	0	1.96974	0.487558	0	0	4.43426	13.2076	0	0	0	2.16716	0	0	0	0	0	0	1.77846	0	4.01078
ENSG00000228740	AC136896.1		15	27402882	27406422	0	1.96463	0.524549	0	0	1.46652	0	0	0	0	1.47783	0	0	0	0	0	22.6014	0	0	0
ENSG00000224119	AP001271.5		11	70412492	70417428	0	3.45065	0.577848	10.6558	0	0.839451	0	0	0	0	0.545425	0	0	0	11.965	0	0	0	0	0
ENSG00000124835	AC105760.3		2	237957242	237964810	0	1.19765	0	0	0	0.226462	12.9977	0	0	0	0.509809	0	0	0	0	0	11.3007	1.77846	0	0
ENSG00000253608	RP11-770E5.1		8	49464127	49611069	0	0.884997	1.04568	0	0	0.669159	4.24029	0	9.97198	0	5.97995	0	0	0	0	0	0	5.20942	0	0
ENSG00000237159	RP11-296L22.4		9	34568013	34582827	0	0.789614	0.989586	10.6558	0	0	8.69043	0	0	0	1.90715	0	0	0	0	0	0	0	0	4.92233
ENSG00000228639	AC005152.3		17	70017992	70030233	0	1.45332	4.60915	0	0	0.411165	0	4.24369	0	0	0.940306	13.8873	0	0	0	0	0	2.38952	0	0
ENSG00000203733	GJE1	gap junction protein, epsilon 1, 23kDa [Source:HGNC Symbol;Acc:33251]	6	142454227	142456288	0	1.29659	0.517873	0	0	3.20204	4.45014	0	0	0	0.413325	0	0	0	0	0	0	18.0468	0	0
ENSG00000232811	RP11-96K19.2		1	111486089	111495470	0	0.174392	0.415852	0	0	0.847659	4.24029	0	0	0	0	0	0	0	0	0	0	22.1901	0	0
ENSG00000243349	RP11-445N18.7		10	45642842	45645173	0	1.07177	2.9233	0	0	0	0	0	0	0	1.07225	0	0	0	0	7.69811	0	0	15.0711	0
ENSG00000234455	AC067960.1		2	121839013	121846302	0	1.78745	2.5242	0	0	0.776351	0	0	0	0	2.18893	13.8873	0	0	0	0	0	2.64236	0	4.01078
ENSG00000248408	RP11-452C8.1		4	80584915	80617991	0	0.85886	0	0	0	0.226462	4.45014	0	0	0	2.20024	0	0	0	0	0	0	5.00718	15.0711	0
ENSG00000253838	RP11-44K6.2		8	39771748	39773240	0	0	0	0	0	27.2584	0	0	0	0	0.554694	0	0	0	0	0	0	0	0	0
ENSG00000237626	RP11-406A20.1		9	92740564	92749768	0	0.911759	1.95031	21.3115	0	2.70162	0	0	0	0	0.923134	0	0	0	0	0	0	0	0	0
ENSG00000251260	RP11-147K21.1		4	85724411	85731544	0	0.177034	1.56599	0	0	0.416605	0	8.48738	0	16.5785	0.554694	0	0	0	0	0	0	0	0	0
ENSG00000256789	RP11-697H9.2		11	63405149	63426434	0	0.159655	1.18995	0	0	2.29662	0	0	0	0	0	0	0	0	0	0	0	24.1233	0	0
ENSG00000237864	NCRNA00322	non-protein coding RNA 322 [Source:HGNC Symbol;Acc:33698]	21	44742297	44751919	0	1.47029	2.04723	0	0	0.631424	0	0	0	0	4.43378	0	0	0	0	15.1437	0	0	0	4.01078
ENSG00000251067	AC123912.2		19	21770235	21776808	0	0.72333	0.453615	0	0	0	0	0	9.97198	16.5785	0	0	0	0	0	0	0	0	0	0
ENSG00000234177	AC068057.2		2	105363096	105374177	0	5.37323	1.6843	10.6558	0	0	0	0	9.97198	0	0	0	0	0	0	0	0	0	0	0
ENSG00000233304	RP13-614K11.1		1	4000673	4015322	0	3.39807	8.95804	0	0	0.885393	4.24029	4.24369	0	0	0.909583	0	0	0	0	0	0	0	0	4.92233
ENSG00000236886	AC007563.5		2	217559187	217858722	0	2.48506	13.1231	0	0	2.07785	4.45014	0	0	0	0.471145	0	0	0	0	0	0	0	0	4.92233
ENSG00000225064	AC007879.6		2	208125169	208135414	0	0.950541	2.11764	0	0	0	0	0	9.97198	0	3.51591	0	0	0	0	7.69811	0	3.22872	0	0
ENSG00000230002	AC074008.4		2	73684230	73686609	0	0.310907	0.849593	0	0	4.58537	0	0	0	0	0.399774	0	0	18.6867	0	0	0	2.64236	0	0
ENSG00000246263	KB-431C1.4		8	103251622	103265561	0	0.716412	8.84175	0	0	0	4.24029	4.24369	0	0	1.27069	0	0	0	0	0	0	3.22872	0	4.92233
ENSG00000206113	RP11-503N18.1		4	2420701	2430972	0	1.08178	0	0	0	1.11809	4.45014	0	19.944	0	0.866026	0	0	0	0	0	0	0	0	0
ENSG00000226780	RP11-38J22.3		1	206214526	206223548	0	0.281273	27.1198	0	0	0	0	0	0	0	0	0	0	0	0	0	0	0	0	0
ENSG00000255041	RP11-430H10.4		11	45408766	45535352	0	0.754711	0	10.6558	0	0.434489	0	0	0	0	0.519321	0	0	0	0	0	0	5.13413	0	9.84465
ENSG00000226386	RP11-51B10.2		10	35104695	35105314	0	3.81109	1.52265	0	0	1.50502	0	0	0	0	1.50418	0	0	0	0	7.69811	11.3007	0	0	0
ENSG00000223725	AC007879.5		2	208104588	208394519	0	4.24194	0	0	0	1.0103	0	0	0	16.5785	1.4801	0	0	0	0	0	0	0	0	4.01078
ENSG00000235280	MCF2L-AS1	MCF2L antisense RNA 1 (non-protein coding) [Source:HGNC Symbol;Acc:39825]	13	113621823	113623138	0	1.30504	3.83537	0	0	0	4.45014	0	0	0	2.31308	0	0	0	0	7.57186	0	7.84016	0	0
ENSG00000250781	RP11-63A11.1		4	42283847	42393285	0	1.95569	2.13465	0	0	1.7978	4.24029	0	0	0	0.794655	0	16.3212	0	0	0	0	0	0	0
ENSG00000229385	AC010975.1		2	79720842	79727970	0	1.32057	1.94666	0	0	0	9.03428	0	0	0	1.05523	13.8873	0	0	0	0	0	0	0	0
ENSG00000236700	RP11-557H15.2		6	134758854	134825719	0	0	0	10.6558	0	0	0	0	0	16.5785	0	0	0	0	0	0	0	0	0	0
ENSG00000254823	RP11-109E10.1		11	123184382	123185478	0	1.53741	1.41802	0	0	0.932785	0	0	0	16.5785	3.84774	0	0	0	0	0	0	2.83297	0	0
ENSG00000248233	AL513122.1		9	124053715	124057566	0	18.4015	2.08298	0	0	0.677248	0	0	0	0	0.98806	0	0	0	0	0	0	0	0	4.92233
ENSG00000228011	RP11-408O13.2		13	78236635	78237275	0	1.31297	1.03351	0	0	0.667308	0	4.24369	0	16.5785	0	0	0	0	0	0	0	3.22872	0	0
ENSG00000242908	RP11-454C18.2		3	151469231	151645963	0	0.703374	1.17488	0	0	0.889255	4.24029	0	0	0	1.35248	0	0	18.6867	0	0	0	0	0	0
ENSG00000256196	RP11-881M11.4		11	60685941	60692869	0	0.358821	0	0	0	0.442697	0	0	0	0	12.2873	13.8873	0	0	0	0	0	0	0	0
ENSG00000234647	RP11-503C24.4		6	168643618	168663261	0	0.511437	1.88278	0	0	0.868979	8.96728	4.97602	0	0	2.01544	0	0	0	0	7.69811	0	0	0	0
ENSG00000233080	CTA-714B7.5		22	35515817	35627049	0	0.665433	1.39581	0	0	1.38904	0	0	9.97198	0	0.873132	0	0	0	0	7.69811	0	0	0	4.92233
ENSG00000233862	AC016907.3		2	30273932	30366670	0	6.26445	2.52416	0	0	1.09277	4.24029	0	0	0	2.94299	0	0	0	0	0	0	0	0	9.84465
ENSG00000235314	AC017116.8		7	44078770	44081905	0	1.52102	2.24659	0	0	0	0	0	0	0	0.519321	0	0	0	0	0	22.6014	0	0	0
ENSG00000254734	CTD-3138F19.1		11	29735456	29903261	0	9.34955	0	0	0	0.599131	4.24029	0	0	0	1.37243	0	0	0	0	0	11.3007	0	0	0
ENSG00000225006	RP11-669M2.1		1	188477669	188505596	0	1.54673	3.29203	0	17.9533	2.07136	0	0	0	0	1.9793	0	0	0	0	0	0	0	0	0
ENSG00000235641	C9orf73	chromosome 9 open reading frame 73 [Source:HGNC Symbol;Acc:27862]	9	93922051	93927858	0	1.21037	1.46839	10.6558	0	0	0	0	0	0	0.82665	0	0	0	0	0	0	12.5191	0	0
ENSG00000229699	RP1-140J1.1		1	153146994	153164152	0	0.503539	0.350399	0	0	0.599131	0	0	0	16.5785	1.7658	0	0	0	0	0	0	2.83297	0	4.01078
ENSG00000235532	RP11-459P23.1		13	74805594	74834113	0	0.495432	5.18815	0	0	4.83465	0	0	0	0	0.949396	0	0	0	0	15.1437	0	0	0	0
ENSG00000226711	FAM66C	family with sequence similarity 66, member C [Source:HGNC Symbol;Acc:21644]	12	8332805	8368747	0	2.47689	0.383662	0	17.9533	1.31038	0	0	0	0	0.471145	0	0	0	0	0	0	0	0	4.01078
ENSG00000234678	RP11-465N4.4		1	201969222	201979481	0	0.260279	2.20676	0	0	0.329139	0	0	0	0	1.36779	0	0	0	0	7.69811	0	9.81092	0	4.92233
ENSG00000237989	AP001046.5		21	44778027	44782229	0	0.353898	1.35691	0	0	2.8504	4.24029	4.97602	0	0	1.57431	0	0	0	0	7.57186	0	3.55692	0	0
ENSG00000237126	AC073254.1		2	233445658	233449247	0	0.196552	0	0	0	3.32339	4.24029	0	0	0	0	0	0	0	0	0	11.3007	7.3967	0	0
ENSG00000253656	KB-1568E2.1		8	131607545	131667958	0	0.680351	1.08881	0	0	0	9.03428	0	0	0	1.71375	13.8873	0	0	0	0	0	0	0	0
ENSG00000249487	AC013489.2		15	89128802	89147834	0	2.49137	0	0	0	0.893483	4.24029	0	0	0	1.57113	0	0	0	0	0	11.3007	1.77846	0	4.01078
ENSG00000229395	AC013401.1		2	193494645	193510432	0	0.821917	0.931486	0	0	0	4.51714	0	0	16.5785	3.3775	0	0	0	0	0	0	0	0	0
ENSG00000175699	C14orf48	chromosome 14 open reading frame 48 [Source:HGNC Symbol;Acc:19860]	14	94463616	94478040	0	2.22288	0	0	0	2.76787	0	0	0	0	2.06496	0	16.3212	0	0	0	0	2.83297	0	0
ENSG00000250174	RP11-9N20.1		3	123408491	123411254	0	0.67108	0.895949	0	0	0.226462	0	0	0	0	0.413325	0	0	0	23.93	0	0	0	0	0
ENSG00000256195	RP11-64D24.4		11	114231357	114250767	0	0.940555	3.14418	0	0	0.867391	4.24029	0	0	0	0.471145	13.8873	0	0	0	0	0	2.56706	0	0
ENSG00000237819	AC002454.1		7	92465797	92546501	16.2551	8.218	1.01034	0	0	0.599131	0	0	0	0	0	0	0	0	0	0	0	0	0	0
ENSG00000248321	RP4-678E16.4		1	45190179	45191263	0	0.786082	1.10902	0	0	0	0	4.97602	0	0	2.77994	0	16.3212	0	0	0	0	0	0	0
ENSG00000231933	CTA-125H2.2		22	26288323	26295802	0	0.313309	2.72931	0	0	1.44679	0	0	0	0	0	13.8873	0	0	0	7.57186	0	0	0	0
ENSG00000243701	RP11-446H18.3		3	106959539	107045811	0	3.97682	2.6096	0	0	0	0	0	0	0	1.89879	0	0	0	0	7.57186	0	0	0	9.84465
ENSG00000249007	RP11-510N19.5		1	201980498	201984785	0	0	17.8575	0	0	0	0	4.24369	0	0	0.9591	0	0	0	0	0	0	2.83297	0	0
ENSG00000247271	CTD-2003C8.1		11	10879806	10928349	0	3.90589	1.02273	0	0	2.46747	0	0	0	0	2.223	0	0	0	0	0	0	2.38952	0	13.8554
ENSG00000196421	NCRNA00176	non-protein coding RNA 176 [Source:HGNC Symbol;Acc:27655]	20	62665697	62671315	0	0.940112	4.1529	0	0	0.333654	0	4.09601	0	0	0.980954	0	0	0	0	0	11.3007	0	0	4.01078
ENSG00000225407	CTD-2384B11.2		5	75987264	76012040	0	1.35624	0	0	0	1.5665	0	0	0	0	0	0	0	18.6867	0	0	0	4.16798	0	0
ENSG00000226950	KIAA0114	KIAA0114 [Source:HGNC Symbol;Acc:28964]	4	53578597	53586518	0	0.394513	0.515634	21.3115	0	0.895621	0	0	0	0	0	0	0	0	0	0	0	2.64236	0	0
ENSG00000248717	RP11-451H23.3		5	180111766	180113546	0	0.242593	0.948241	0	0	0	0	0	0	0	8.16045	0	16.3212	0	0	0	0	0	0	0
ENSG00000251276	AC008071.2		7	78569166	78570211	0	0.739724	0	0	17.9533	4.55851	0	0	0	0	0	0	0	0	0	0	0	2.38952	0	0
ENSG00000235872	RP11-335O4.3		12	68052771	68064699	0	2.10269	0	0	0	0	0	0	0	16.5785	2.01619	0	0	0	0	0	0	0	0	4.92233
ENSG00000236318	AC019117.1		7	17414491	17506288	0	5.80204	0	10.6558	0	0.662793	0	0	0	0	0.399774	0	0	0	0	0	0	0	0	8.02156
ENSG00000229042	RP1-232N11.2		20	41314123	41316285	0	0.162708	0.396649	0	0	0.404962	4.24029	0	0	16.5785	0.509809	0	0	0	0	0	0	3.22872	0	0
ENSG00000232738	RP5-986I17.2		20	9556255	9558336	0	1.3972	0	0	0	0.404962	0	0	0	0	1.5112	0	0	0	0	7.57186	11.3007	3.22872	0	0
ENSG00000230490	RP11-141M1.3		13	33929343	34250905	0	2.62562	0.561162	0	0	0.658277	0	0	0	0	2.32452	0	16.3212	0	0	0	0	2.83297	0	0
ENSG00000235142	RP1-60O19.1		6	107165327	107235354	0	3.19406	0	0	0	0.893483	0	4.97602	0	0	0	0	0	0	0	0	11.3007	0	0	4.92233
ENSG00000251497	RP11-197N18.7		12	123565931	123569291	0	1.02046	2.21248	0	0	1.28636	0	4.24369	0	0	2.38935	0	0	0	0	0	11.3007	2.83297	0	0
ENSG00000248975	CTD-2251F13.1		14	30421603	30766249	0	2.66308	0.86258	0	0	0	0	0	0	16.5785	2.41033	0	0	0	0	0	0	2.64236	0	0
ENSG00000256164	RP11-264F23.3		12	4357931	4385350	0	4.11879	1.33016	0	0	1.51068	4.51714	0	0	0	3.0811	0	0	0	0	0	0	2.56706	0	8.02156
ENSG00000256538	RP11-847H18.3		12	34190373	34209675	0	0.470369	2.18603	10.6558	0	0.631424	0	0	0	0	0.909583	0	0	0	0	7.69811	0	2.56706	0	0
ENSG00000249478	CTB-49A3.5		5	132579456	132584473	0	2.64612	4.26664	10.6558	0	1.43937	4.45014	0	0	0	1.60775	0	0	0	0	0	0	0	0	0
ENSG00000170858	AC006293.3		19	55219700	55224955	0	0.775825	0.415852	0	0	4.71081	0	8.3397	0	0	0.399774	0	0	0	0	0	0	10.3973	0	0
ENSG00000237070	AC005550.3		7	15707572	15721605	0	0.693232	1.29627	0	0	0	0	4.97602	0	0	0.413325	0	0	0	0	0	0	2.56706	15.0711	0
ENSG00000225767	RP5-850O15.3		1	50927141	50936822	16.2551	1.45633	0	0	0	2.48289	0	0	0	0	1.96813	0	0	0	0	0	0	2.83297	0	0
ENSG00000249261	RP11-284A20.2		5	124204665	124205607	16.2551	1.11262	0.879306	0	0	1.93688	0	4.24369	0	0	0.552931	0	0	0	0	0	0	0	0	0
ENSG00000215458	AP001053.11		21	45225639	45232448	0	1.03398	2.3061	0	0	0.416605	4.24029	4.97602	0	0	4.42254	0	0	0	0	7.57186	0	0	0	0
ENSG00000256299	RP11-989F5.3		12	131295366	131297167	0	1.77461	2.48991	0	0	0	4.24029	9.95203	0	0	6.46482	0	0	0	0	0	0	0	0	0
ENSG00000255183	RP11-720D4.3		11	87429246	87430303	0	0.833305	0	0	0	0.329139	4.51714	0	0	0	0.547453	0	0	18.6867	0	0	0	0	0	0
ENSG00000248736	RP11-35O7.1		5	2965120	2967742	0	1.23713	1.00702	0	0	0	0	0	0	0	0	0	0	0	0	0	22.6014	0	0	0
ENSG00000196970	NXF4	nuclear RNA export factor 4 pseudogene [Source:HGNC Symbol;Acc:8074]	X	101804893	101826623	0	0.804581	0.459397	0	0	1.6652	0	0	0	0	0	13.8873	0	0	0	0	0	0	0	8.02156
ENSG00000230424	RP1-43E13.2		1	19536995	19567198	0	2.67862	2.07028	0	0	0.404962	0	4.09601	0	0	2.04952	0	0	0	0	7.69811	0	1.77846	0	4.01078
ENSG00000250125	RP11-707A18.1		4	65779999	65870218	0	2.62184	4.01584	0	0	0	0	0	0	16.5785	1.52943	0	0	0	0	0	0	0	0	0
ENSG00000254109	CTD-3107M8.4		8	30239635	30242917	0	0	0.517873	0	0	5.10583	8.75743	0	0	0	3.07909	0	0	0	0	0	0	3.22872	0	4.01078
ENSG00000235767	RP11-377N20.1		6	21980814	21981701	0	1.54837	0	0	0	1.09544	0	4.24369	0	16.5785	1.18954	0	0	0	0	0	0	0	0	0
ENSG00000250121	AC017116.1		7	44059560	44065967	0	1.91209	5.20863	0	0	0	4.51714	12.5834	0	0	0.399774	0	0	0	0	0	0	0	0	0
ENSG00000225172	RP11-16L9.2		1	198952450	198954529	0	3.18248	0.422486	0	0	0.329139	0	4.09601	0	16.5785	0	0	0	0	0	0	0	0	0	0
ENSG00000212766	NCRNA00277	non-protein coding RNA 277 [Source:HGNC Symbol;Acc:26596]	15	69365266	69388147	0	2.52465	3.0613	0	0	1.39689	0	0	0	0	3.7327	13.8873	0	0	0	0	0	0	0	0
ENSG00000213468	RP11-453F18__B.1		X	130836678	130964671	0	1.806	2.34061	0	17.9533	0.452924	0	0	0	0	2.04069	0	0	0	0	0	0	0	0	0
ENSG00000237524	AC114783.1		2	127656472	127659673	0	4.00911	2.39658	0	0	3.83389	0	12.5834	0	0	1.75865	0	0	0	0	0	0	0	0	0
ENSG00000236682	AC068282.3		2	128146706	128158156	0	3.35396	3.97888	0	0	2.74633	0	4.09601	0	0	8.56164	0	0	0	0	0	0	1.77846	0	0
ENSG00000241666	RP3-455J7.4		1	167596622	167599911	16.2551	0.860563	0.601042	0	0	0.416605	4.45014	0	0	0	1.90143	0	0	0	0	0	0	0	0	0
ENSG00000225554	RP11-527D7.1		1	241587592	241596792	0	3.05668	0.524549	0	0	1.03362	0	0	0	0	0.394881	0	0	0	0	0	11.3007	3.22872	0	4.92233
ENSG00000248362	CTC-327F10.5		5	147265649	147266441	0	1.33921	1.26683	0	0	0.411165	4.45014	4.24369	0	0	1.42606	0	0	0	0	0	11.3007	0	0	0
ENSG00000225731	AP001627.1		21	44153704	44161868	0	0.407399	0	0	0	0	0	0	0	0	0	0	0	0	23.93	0	0	0	0	0
ENSG00000253263	KB-1507C5.3		8	103904104	103905836	0	0.502444	0.473952	0	0	0.857886	22.032	0	0	0	0.399774	0	0	0	0	0	0	0	0	0
ENSG00000240875	RP11-392A22.2		3	156465135	156534851	0	0.830658	6.26659	0	0	0	0	0	0	0	0.813099	0	16.3212	0	0	0	0	0	0	0
ENSG00000234676	RP11-337A23.3		9	26955778	26956293	0	1.70316	3.61231	0	0	4.0248	0	0	0	0	0.9591	13.8873	0	0	0	0	0	0	0	0
ENSG00000242048	RP13-452N2.1		7	151503744	151507558	0	0.5736	0.491824	0	0	0.428473	21.4113	0	0	0	1.2778	0	0	0	0	0	0	0	0	0
ENSG00000227954	RP11-704J17.5		6	133823390	133832866	0	0.232742	0	0	0	0	0	0	0	0	0	0	0	0	23.93	0	0	0	0	0
ENSG00000236303	RP11-540N6.1		10	132237331	132281418	0	0	0	0	0	3.06177	4.51714	0	0	16.5785	0	0	0	0	0	0	0	0	0	0
ENSG00000246581	AC005753.1		5	141227143	141231803	0	3.14194	2.29349	0	0	0	0	0	0	0	2.39112	0	16.3212	0	0	0	0	0	0	0
ENSG00000234056	RP11-165I9.4		13	25746966	25754217	0	1.50896	0	0	0	0	0	0	0	0	0	0	0	0	0	0	22.6014	0	0	0
ENSG00000230028	RP11-212D3.3		X	75107994	75109321	16.2551	1.59341	3.23156	0	0	2.05996	0	0	0	0	0.947227	0	0	0	0	0	0	0	0	0
ENSG00000227218	RP11-203J24.8		9	130702574	130703231	0	0.989383	3.67503	0	0	1.36727	0	0	0	16.5785	1.39735	0	0	0	0	0	0	0	0	0
ENSG00000246067	RP11-113K21.5		11	82783108	82817761	0	5.47638	1.91512	0	0	0.83321	4.45014	4.97602	0	0	2.31334	0	0	0	0	0	0	0	0	4.01078
ENSG00000231305	RP11-723O4.2	intraflagellar transport 122 homolog (Chlamydomonas) pseudogene (LOC653712), non-coding RNA [Source:RefSeq DNA;Acc:NR_034179]	3	128580156	128590383	0	1.27055	1.08881	0	0	0.90371	0	4.09601	0	16.5785	0	0	0	0	0	0	0	0	0	0
ENSG00000235984	GPC5-AS1	GPC5 antisense RNA 1 (non-protein coding) [Source:HGNC Symbol;Acc:39886]	13	93353642	93373867	0	0.830889	0	0	0	0	0	0	0	0	0	0	0	0	0	23.0943	0	0	0	0
ENSG00000237940	AC093642.3		2	242912834	242919427	0	1.68049	4.31864	0	0	3.29991	4.51714	4.97602	0	0	1.43475	0	0	0	0	0	0	3.55692	0	0
ENSG00000251325	RP11-415C15.3		4	27264128	27268876	0	0.428876	2.24465	0	0	0	4.51714	0	0	16.5785	0	0	0	0	0	0	0	0	0	0
ENSG00000235326	RP11-509J21.3		9	3674546	3691814	0	4.27735	1.45823	0	0	0	0	0	0	16.5785	1.41837	0	0	0	0	0	0	0	0	0
ENSG00000255980	AP000439.1		11	69240458	69244389	0	1.31991	1.63054	0	0	0.768144	8.69043	0	0	0	0	0	0	0	0	0	11.3007	0	0	0
ENSG00000244008	RP11-321E8.3		7	63580809	63611099	0	9.4957	3.43731	0	0	0.855748	0	0	0	0	1.76757	0	0	0	0	0	0	3.22872	0	4.92233
ENSG00000249710	RP11-588P8.1		4	101111190	101136662	0	0.850332	1.39245	0	0	1.85175	0	0	0	0	0.923134	0	0	0	0	0	0	3.55692	15.0711	0
ENSG00000234646	RP4-753D10.3		20	23012179	23019873	0	1.17746	0	0	0	6.97061	0	0	0	0	1.60993	13.8873	0	0	0	0	0	0	0	0
ENSG00000236092	RP11-38M15.6		13	19312245	19317477	0	1.8939	1.88034	0	0	0.434489	0	0	0	0	3.21174	0	0	0	0	0	11.3007	0	0	4.92233
ENSG00000241471	RP11-336K24.4		1	155955166	155976861	0	2.30261	1.69447	0	0	0.809924	0	0	0	0	1.8782	0	0	0	0	0	0	0	0	16.9547
ENSG00000233968	RP11-354E11.2		10	19999257	20017479	16.2551	3.07297	0	0	0	0	0	0	0	0	1.47842	0	0	0	0	0	0	2.83297	0	0
ENSG00000215424	MCM3AP-AS1	MCM3AP antisense RNA 1 (non-protein coding) [Source:HGNC Symbol;Acc:16417]	21	47649145	47671615	0	2.01151	1.39742	0	0	4.69641	4.45014	0	0	0	3.49372	0	0	0	0	7.57186	0	0	0	0
ENSG00000237574	AC079776.3		2	130680750	130704276	0	2.19838	0.473952	0	0	0.809924	4.24029	0	9.97198	0	1.82422	0	0	0	0	0	0	0	0	4.01078
ENSG00000231236	AP001604.3		21	28731204	28820898	0	3.66032	2.18456	10.6558	0	1.07212	4.24029	0	0	0	1.6533	0	0	0	0	0	0	0	0	0
ENSG00000251575	CTD-2170G1.2		5	61028601	61031496	16.2551	1.51604	0.92008	0	0	1.54807	0	0	0	0	0.552931	0	0	0	0	0	0	2.64236	0	0
ENSG00000254271	RP11-131N11.4		10	62494100	62501586	0	1.5311	0	0	0	0.226462	0	0	0	0	1.97841	13.8873	0	0	0	0	0	1.77846	0	4.01078
ENSG00000237054	AL132780.10		14	23388665	23392610	0	2.05927	0.415852	0	0	3.07789	0	0	0	0	3.68944	0	0	0	0	0	11.3007	2.83297	0	0
ENSG00000223492	RP11-15M15.1		20	51785182	51796089	0	2.95146	1.44348	0	0	9.76414	0	0	0	0	4.29148	0	0	0	0	0	0	0	0	4.92233
ENSG00000224397	RP11-290F20.3		20	48884023	48896332	0	0.837494	0	0	0	0.404962	13.4844	0	0	0	0.940306	0	0	0	0	7.69811	0	0	0	0
ENSG00000214000	AC068512.1		17	60885861	60913730	0	2.17436	0.487558	0	0	0.226462	0	0	0	0	1.43352	0	0	0	0	7.69811	11.3007	0	0	0
ENSG00000251307	RP11-506H20.1		5	54529762	54591029	0	0.522516	0	0	0	1.27638	0	0	0	16.5785	0	0	0	0	0	0	0	0	0	4.92233
ENSG00000255171	RP11-375D13.2		11	41736118	41857992	0	1.81565	0.944824	0	0	0	0	0	0	0	0.923134	0	0	0	0	7.57186	0	0	0	12.0323
ENSG00000175967	RP11-544L8__B.4		6	114225302	114242806	0	1.72699	1.35326	0	0	2.73121	4.51714	0	0	0	0.9591	0	0	0	11.965	0	0	0	0	0
ENSG00000235304	RP11-265P11.2		X	39164210	39186616	0	0	2.14712	0	0	3.14396	4.24029	0	0	0	1.02368	0	0	0	0	7.69811	0	0	0	4.92233
ENSG00000247925	RP3-510L9.1		6	11173685	11259332	0	1.14429	2.07862	0	0	1.19561	0	4.24369	0	0	0.545425	0	0	0	0	7.57186	0	6.38989	0	0
ENSG00000247903	RP11-421F16.3		12	27124519	27132515	0	0.159655	0	0	17.9533	0	4.24029	0	0	0	0.799548	0	0	0	0	0	0	0	0	0
ENSG00000230534	RP11-297A16.2		10	35386934	35415948	0	2.54967	2.12159	0	0	0.889255	0	0	0	0	1.27069	0	16.3212	0	0	0	0	0	0	0
ENSG00000228275	RP4-545K15.4		X	100877973	100879154	0	1.62959	1.52043	0	0	0.450786	4.24029	0	9.97198	0	0.399774	0	0	0	0	0	0	0	0	4.92233
ENSG00000250039	RP11-17E2.2		4	21950638	22331953	0	0	0	0	0	0	0	0	0	0	0.394881	0	0	0	0	22.7156	0	0	0	0
ENSG00000251311	RP11-249M12.2		5	116078687	116097905	0	1.65549	1.73789	0	0	0.660951	8.96728	4.24369	0	0	3.22982	0	0	0	0	0	0	2.56706	0	0
ENSG00000250155	CTD-2353F22.1		5	36666316	36725297	0	3.92616	0.601042	0	0	0	13.5514	4.97602	0	0	0	0	0	0	0	0	0	0	0	0
ENSG00000233643	RP11-491H19.1		10	63541514	63581004	0	2.03492	0	10.6558	0	1.83173	4.24029	0	0	0	4.25445	0	0	0	0	0	0	0	0	0
ENSG00000228437	RP11-400N13.2		1	222139683	222158306	0	1.53142	1.81569	0	0	2.4429	0	4.09601	0	0	1.48558	0	0	0	0	7.57186	0	0	0	4.01078
ENSG00000224358	RP11-466F5.8		1	165738166	165744413	0	0.314181	3.44329	0	0	0	0	0	9.97198	0	2.52255	0	0	0	0	0	0	1.77846	0	4.92233
ENSG00000224514	AC093611.1		3	13692196	13788132	0	0.40118	4.67589	0	0	0	0	0	0	0	1.5062	0	16.3212	0	0	0	0	0	0	0
ENSG00000223586	RP4-662A9.2		6	134142285	134172938	0	1.03599	1.36557	0	0	2.66103	0	4.97602	0	0	2.51328	0	0	0	0	7.69811	0	2.64236	0	0
ENSG00000254269	CTD-2281E23.2		8	1054882	1212580	0	0.646157	1.08404	0	0	1.03362	0	0	0	0	3.8364	13.8873	0	0	0	0	0	2.38952	0	0
ENSG00000240710	RP11-430C7.4		1	204572163	204585693	0	1.72954	0	0	0	1.00281	4.24029	0	0	0	1.98076	13.8873	0	0	0	0	0	0	0	0
ENSG00000170983	NCRNA00208	non-protein coding RNA 208 [Source:HGNC Symbol;Acc:15535]	8	11433822	11438851	0	0	5.5089	0	0	0.599131	0	0	0	0	0	0	0	0	0	0	0	16.6719	0	0
ENSG00000228613	AC144450.1		2	1550437	1623885	0	1.72728	2.92374	0	0	1.86742	0	0	0	0	2.74147	0	0	0	0	7.69811	0	1.77846	0	4.01078
ENSG00000232837	AF064858.7		21	40346355	40349700	0	1.66477	1.03482	0	0	0.768144	0	0	0	0	2.94665	0	16.3212	0	0	0	0	0	0	0
ENSG00000256448	RP11-809N8.4		11	73116342	73121727	0	0.877268	1.46187	10.6558	0	0.827771	0	4.24369	0	0	2.0496	0	0	0	0	0	0	2.56706	0	0
ENSG00000226913	RP11-949J7.7		3	49586739	49591799	16.2551	1.35366	1.51128	0	0	1.86339	0	0	0	0	1.69757	0	0	0	0	0	0	0	0	0
ENSG00000241098	RP11-139K4.1		3	182164758	182204152	0	3.07205	3.17575	0	0	0.637627	0	4.24369	0	0	1.495	0	0	0	0	0	0	5.13413	0	4.92233
ENSG00000224855	RP11-175P19.1		3	193336398	193345126	0	2.37914	2.29276	0	0	0.988589	0	0	0	16.5785	0.413325	0	0	0	0	0	0	0	0	0
ENSG00000224223	GS1-18A18.1		7	54624663	54639419	0	1.22342	1.51883	0	0	0.827771	0	4.09601	0	0	1.03864	0	0	0	0	0	0	0	0	13.8554
ENSG00000254307	KB-1608C10.2		8	95803871	95806064	0	4.35219	0	0	0	0.450786	0	4.97602	0	0	1.47203	0	0	0	0	0	11.3007	0	0	0
ENSG00000231191	RP11-147I11.2		9	1041219	1042520	0	1.14495	3.47967	0	0	0	0	0	0	0	1.96888	0	0	0	0	0	11.3007	4.61143	0	0
ENSG00000253851	RP11-318M2.3		8	104240653	104241542	0	0.373245	0.977014	0	0	2.80473	0	0	0	0	0	0	0	0	0	0	0	18.3503	0	0
ENSG00000236404	RP11-125B21.2		9	2422702	2622373	0	4.83924	2.35257	0	0	3.00345	4.24029	4.24369	0	0	3.79685	0	0	0	0	0	0	0	0	0
ENSG00000215196	AC091878.1		5	17130137	17217508	0	2.5876	1.54573	0	0	0.786578	0	16.5317	0	0	0.997572	0	0	0	0	0	0	0	0	0
ENSG00000239666	RP11-459F3.6		10	99625988	99631337	0	4.46705	0.473952	0	0	0	0	0	0	16.5785	0.914202	0	0	0	0	0	0	0	0	0
ENSG00000234542	RP11-282I1.2		10	125333743	125343283	0	2.72339	3.38396	0	0	0.658277	0	0	0	0	2.83638	0	0	0	0	7.57186	0	5.20942	0	0
ENSG00000225879	RP3-495K2.3		6	169362705	169364436	0	0.327333	0	0	0	0.428473	0	4.97602	0	0	1.32291	0	0	0	0	0	11.3007	0	0	4.01078
ENSG00000239454	RP11-508O18.1		3	74048956	74054760	0	2.57883	2.27354	0	0	0.884739	0	4.97602	0	0	2.67208	0	0	0	0	0	0	0	0	8.93311
ENSG00000234779	RP11-62F24.2		9	16726812	16727522	0	3.49902	0.480097	0	0	2.84517	0	0	0	0	0.399774	0	0	0	0	0	0	0	15.0711	0
ENSG00000228858	RP11-95K23.5		9	41285357	41287306	0	0.177034	0.383662	0	0	0.404962	4.24029	0	0	16.5785	0.509809	0	0	0	0	0	0	0	0	0
ENSG00000224127	RP11-510C10.2		1	75593515	75598743	0	2.27417	0	10.6558	0	2.11812	0	0	0	0	0.813099	0	0	0	0	0	0	2.38952	0	4.01078
ENSG00000248614	AC116562.3		4	4034897	4076780	16.2551	0.790763	0	0	0	0	0	4.24369	0	0	0.919095	0	0	0	0	0	0	0	0	0
ENSG00000229766	RP5-971N18.3		20	8000549	8008603	0	2.03153	0.561162	0	0	0.856946	4.45014	4.97602	0	0	2.62363	0	0	0	0	0	0	1.77846	0	4.92233
ENSG00000246740	CTD-2382E5.1		15	42264961	42291292	0	2.37807	3.90211	0	0	0.599131	8.96728	0	0	0	3.62261	0	0	0	0	0	0	2.64236	0	0
ENSG00000240893	RP11-147G7.3		3	112455294	112468166	0	1.38609	1.51367	0	0	0	0	0	0	0	0.509809	0	0	18.6867	0	0	0	0	0	0
ENSG00000248150	RP1-167G20.1		5	16373470	16440190	0	1.29385	1.48923	10.6558	0	1.09127	4.45014	0	0	0	3.09669	0	0	0	0	0	0	0	0	0
ENSG00000230248	RP1-128O3.4		6	108596846	108597750	0	0.599409	1.87729	0	0	0.771835	0	0	0	0	0	13.8873	0	0	0	0	0	0	0	4.92233
ENSG00000233766	AC098617.2		2	192711279	192901485	0	0	0	0	17.9533	0	0	4.09601	0	0	0	0	0	0	0	0	0	0	0	0
ENSG00000227612	RP5-1177E19.2		1	14104760	14105625	0	0.136731	3.39551	0	0	0.89377	0	0	0	16.5785	1.03118	0	0	0	0	0	0	0	0	0
ENSG00000243536	RP11-292F22.6		10	47620145	47644793	0	0.232742	3.2332	0	0	0.333654	4.24029	9.95203	0	0	0.413325	0	0	0	0	0	0	3.55692	0	0
ENSG00000253675	CTD-3118D11.2		8	87111194	87166454	0	2.63891	2.39144	10.6558	0	1.04992	0	0	0	0	5.2235	0	0	0	0	0	0	0	0	0
ENSG00000236799	RP11-383C6.2		10	116754416	116756352	0	0.793712	1.3377	0	0	1.40068	4.24029	4.97602	0	0	1.85681	0	0	0	0	0	0	2.38952	0	4.92233
ENSG00000251371	CTD-2318H23.1		5	4640844	4648367	0	2.53257	0.480097	10.6558	0	0.442697	4.45014	0	0	0	0.942334	0	0	0	0	0	0	2.38952	0	0
ENSG00000197503	C12orf67	chromosome 12 open reading frame 67 [Source:HGNC Symbol;Acc:26557]	12	24719898	24737102	0	0.674964	0	0	0	1.95458	0	0	0	0	0.547453	0	0	18.6867	0	0	0	0	0	0
ENSG00000235565	RP11-86H7.7		1	95086707	95089740	16.2551	0.886673	0.911561	0	0	0	0	0	0	0	2.01008	0	0	0	0	0	0	1.77846	0	0
ENSG00000254148	RP11-84E24.2		17	70030248	70053875	0	1.47135	1.56934	0	0	0.434489	0	0	0	16.5785	1.78733	0	0	0	0	0	0	0	0	0
ENSG00000234384	RP11-158A8.1		13	91145541	91187334	0	3.18071	1.40484	0	0	3.2878	4.24029	0	0	0	3.32528	0	0	0	0	0	0	2.38952	0	4.01078
ENSG00000251002	AE000661.37		14	22849083	22951948	0	4.57865	1.73191	0	0	0	4.24029	9.21971	0	0	2.05826	0	0	0	0	0	0	0	0	0
ENSG00000245017	RP11-181C3.1		12	98879322	98897633	0	0.520027	0.601042	0	0	0	0	0	0	0	0.789762	0	0	0	0	0	0	4.77904	15.0711	0
ENSG00000238261	BX004987.5		1	143377281	143404415	0	5.45482	2.22254	0	0	1.0599	8.48058	0	0	0	2.6907	0	0	0	0	0	0	1.77846	0	0
ENSG00000234374	RP11-84A14.2		1	9961518	9962174	0	0.175546	0	0	0	7.61764	0	0	0	0	0	13.8873	0	0	0	0	0	0	0	0
ENSG00000235612	RP1-158P9.1		1	56611393	56620896	0	0	0.881783	0	0	3.7107	4.24029	0	0	0	1.51203	0	0	0	0	0	11.3007	0	0	0
ENSG00000255446	CTD-2531D15.4		11	62189317	62194196	0	0.40212	0	0	0	0	4.45014	0	0	0	1.6262	0	0	0	0	15.1437	0	0	0	0
ENSG00000233290	RP11-147G16.1		1	82680904	82726817	0	0.476733	1.4632	0	0	0.226462	0	0	0	0	0	0	0	0	11.965	0	0	2.56706	0	4.92233
ENSG00000248908	RP11-730N24.1		5	24835389	24840692	0	0.290202	1.08881	0	0	0	4.45014	8.19202	0	0	0	0	0	0	0	7.57186	0	0	0	0
ENSG00000253205	CTD-3046C4.1		8	64297397	64382763	0	0.205489	1.66148	0	0	0.763628	0	4.97602	0	0	0	13.8873	0	0	0	0	0	0	0	0
ENSG00000256906	RP11-474D1.2		12	130554870	130557230	0	1.59682	0.473952	0	0	1.03362	0	0	0	0	3.03579	0	0	0	0	0	11.3007	0	0	4.01078
ENSG00000247694	AL136040.2		14	81687562	81688799	16.2551	0.338521	0	0	0	0.404962	0	0	0	0	0.394881	0	0	0	0	0	0	0	0	4.01078
ENSG00000254602	AP000662.4		11	57405497	57420263	0	0.861817	1.28354	0	0	1.87149	0	0	0	16.5785	0.808206	0	0	0	0	0	0	0	0	0
ENSG00000243754	RP11-125K10.4		9	4860454	4885917	0	1.30509	1.51623	0	0	2.55927	4.51714	0	9.97198	0	1.49324	0	0	0	0	0	0	0	0	0
ENSG00000224034	RP11-445P17.8		10	5307996	5313199	0	0.964216	2.38978	0	0	0.555601	0	4.97602	0	0	0.98806	0	0	0	0	0	11.3007	0	0	0
ENSG00000215113	CXorf49B	chromosome X open reading frame 49B [Source:HGNC Symbol;Acc:34229]	X	70983140	70987054	0	1.11573	1.1891	0	0	0	17.3809	0	0	0	1.46161	0	0	0	0	0	0	0	0	0
ENSG00000246174	RP11-705O3.1		11	77850817	77885023	0	1.11927	0.517873	0	0	0.333654	0	4.09601	0	0	0	0	0	0	0	0	0	0	15.0711	0
ENSG00000224189	AC009336.23		2	177037923	177053686	0	1.26998	1.42007	0	0	0	0	0	0	0	3.34845	0	0	0	0	0	0	0	15.0711	0
ENSG00000253210	RP11-809O17.1		8	142136143	142140060	0	0.614809	0	0	0	0.662793	0	0	0	0	0.9591	0	0	0	0	7.57186	11.3007	0	0	0
ENSG00000233399	RP11-111I12.1		1	30486799	30510459	0	0.32104	0.544406	0	0	0	4.45014	0	0	0	0.9591	0	0	0	11.965	0	0	2.83297	0	0
ENSG00000233038	AC011899.9		7	157647221	157658784	0	2.28048	2.63729	0	0	1.47272	4.24029	0	0	0	6.42079	0	0	0	0	0	0	0	0	4.01078
ENSG00000238276	RP11-245J24.1		10	120001076	120027222	0	0	0	0	0	6.16419	0	0	0	0	0	0	0	0	0	0	0	14.8935	0	0
ENSG00000236709	RP11-40C6.3		9	90168369	90169374	0	3.08748	3.3147	0	0	0.740304	0	0	0	0	4.06601	0	0	0	0	0	0	0	0	9.84465
ENSG00000230288	RP11-519G16.1		15	45671395	45694520	0	2.9388	0.491824	0	0	3.94791	4.51714	4.97602	0	0	0.940306	0	0	0	0	0	0	3.22872	0	0
ENSG00000246515	AC092636.1		2	97584843	97591573	0	0.917154	1.94681	0	0	0	0	0	0	0	1.83713	0	16.3212	0	0	0	0	0	0	0
ENSG00000237742	RP11-624M8.1		6	125899713	126070332	0	2.27625	0	0	0	5.6932	0	4.97602	0	0	0	0	0	0	0	0	0	0	0	8.02156
ENSG00000237945	AP000569.8		21	35303464	35349992	0	0.727397	0.616359	0	0	2.47726	0	0	0	0	1.99955	0	0	0	0	0	0	0	15.0711	0
ENSG00000231877	RP11-177F15.1		1	238648745	238701605	0	0.501383	0.547775	0	0	0	4.51714	0	0	0	0	0	0	0	0	0	11.3007	0	0	4.01078
ENSG00000240792	RP11-418B12.1		3	163192855	163197153	0	0.311536	3.18235	0	0	0	0	0	0	0	0.399774	0	0	0	11.965	0	0	0	0	4.92233
ENSG00000237104	AC018890.4		2	175647774	175652656	0	0.25333	0.396649	0	0	3.51652	0	0	0	0	0.413325	0	0	0	0	0	0	12.1757	0	4.01078
ENSG00000249917	AF130342.1		8	116962736	117337297	0	1.85503	3.89848	10.6558	0	2.251	0	0	0	0	2.04969	0	0	0	0	0	0	0	0	0
ENSG00000229081	RP11-432J24.6		10	134334331	134335953	0	2.50393	1.96668	0	0	1.19826	4.45014	0	0	0	1.10038	0	0	0	0	7.69811	0	1.77846	0	0
ENSG00000226044	RP11-463P17.1		10	48324788	48332197	0	1.65978	0	0	0	0.333654	0	0	0	0	0	0	0	18.6867	0	0	0	0	0	0
ENSG00000235570	C6orf38	chromosome 6 open reading frame 38 [Source:HGNC Symbol;Acc:18690]	6	28616063	28616843	0	2.56365	1.53067	0	0	0	0	0	0	16.5785	0	0	0	0	0	0	0	0	0	0
ENSG00000231426	RP5-899B16.1		6	140175987	140181288	0	1.4606	1.75113	0	0	0	0	0	0	16.5785	0.878025	0	0	0	0	0	0	0	0	0
[truncated: 642 more rows]
