# Supplementary material for: Human Cancer Long Non-Coding RNA Transcriptomes
Source: PLoS One. 2011 Oct 3;6(10):e25915. doi: 10.1371/journal.pone.0025915 (PMC3185064; doi:10.1371/journal.pone.0025915)
Supplement: Table S10 — Brain, breast and lung libraries. (XLS) [file pone.0025915.s013.xls]

## Sheet: Sheet1
Supplementary Table 10 - Breast, brain and lung libraries
Normal Breast Libraries	Cancer Breast Libraries	Normal Brain Libraries	Cancer Brain Libraries	Normal Lung Libraries	Cancer Lung Libraries
Breast_normal_epithelium_BEREP4+_AP_N2	Breast_carcinoma_associated_myoepithelium_CD10+_AP_DCIS6	Brain_normal_cerebellum_B_1	Brain_astrocytoma_grade_I_B_H1043	Lung_Bronchial_Brush_10BE	Lung_adenocarcinoma_MD_L10
Breast_normal_epithelium_CD24+_AP_N5	Breast_carcinoma_associated_myoepithelium_CD10+_AP_DCIS7	Brain_normal_cortex_B_BB542	Brain_astrocytoma_grade_II_B_H127	Lung_Bronchial_Brush_11ABE	lung_CIS_1
Breast_normal_epithelium_CD44+_AP_N2	Breast_carcinoma_associated_myofibroblast_CD10+_AP_IDC7	Brain_normal_cortex_B_pool6	Brain_astrocytoma_grade_II_B_H359	Lung_Bronchial_Brush_11BBE	lung_CIS_2
Breast_normal_epithelium_CD44+_AP_N5	Breast_carcinoma_associated_myofibroblast_CD10+_AP_IDC8	Brain_normal_leptomeninges_B_AL2	Brain_astrocytoma_grade_II_B_H388	Lung_Bronchial_Brush_12BE	lung_CIS_3
Breast_normal_epithelium_MUC1+_AP_N15	Breast_carcinoma_associated_myofibroblast_CD10+_AP_IDC9	Brain_normal_peds_cortex_B_H1571	Brain_astrocytoma_grade_II_B_H501	Lung_Bronchial_Brush_13BE	lung_CIS_4
Breast_normal_epithelium_MUC1+_AP_N5	Breast_carcinoma_associated_stroma_B_DCIS6		Brain_astrocytoma_grade_II_B_H516	Lung_Bronchial_Brush_14BE	lung_CIS_5
Breast_normal_myoepithelium_CD10+_AP_IDC7	Breast_carcinoma_associated_stroma_B_IDC7		Brain_astrocytoma_grade_II_B_H518	Lung_Bronchial_Brush_15BE	lung_SqCC_1
Breast_normal_myoepithelium_CD10+_AP_N1	Breast_carcinoma_B_95-347		Brain_astrocytoma_grade_II_B_H530	Lung_Bronchial_Brush_16BE	lung_SqCC_2
Breast_normal_myoepithelium_CD10+_AP_N15	Breast_carcinoma_B_BWHT18_DCIS		Brain_astrocytoma_grade_II_B_H563	Lung_Bronchial_Brush_1BE	lung_SqCC_3
Breast_normal_myoepithelium_CD10+_AP_N5	Breast_carcinoma_B_DCIS-4		Brain_astrocytoma_grade_III_B_343	Lung_Bronchial_Brush_2BE	lung_SqCC_4
Breast_normal_myoepithelium_CL_HME50	Breast_carcinoma_B_IDC-3		Brain_astrocytoma_grade_III_B_407	Lung_Bronchial_Brush_3BE	lung_SqCC_5
Breast_normal_organoid_B	Breast_carcinoma_B_IDC-4		Brain_astrocytoma_grade_III_B_439	Lung_Bronchial_Brush_4ABE	lung_SqCC_6
Breast_normal_stroma_AP_1	Breast_carcinoma_B_IDC-5		Brain_astrocytoma_grade_III_B_584	Lung_Bronchial_Brush_4BBE
Breast_normal_stroma_B_IDC8	Breast_carcinoma_epithelium_BEREP4+_AP_DCIS-2		Brain_astrocytoma_grade_III_B_828	Lung_Bronchial_Brush_5BE
	Breast_carcinoma_epithelium_BEREP4+_AP_DCIS-3		Brain_astrocytoma_grade_III_B_H1020	Lung_Bronchial_Brush_6BE
	Breast_carcinoma_epithelium_BEREP4+_AP_DCIS6		Brain_astrocytoma_grade_III_B_H1055	Lung_Bronchial_Brush_7BE
	Breast_carcinoma_epithelium_BEREP4+_AP_DCIS7		Brain_astrocytoma_grade_III_B_H272	Lung_Bronchial_Brush_8ABE
	Breast_carcinoma_epithelium_BerEP4+_AP_IDC8		Brain_astrocytoma_grade_III_B_H970	Lung_Bronchial_Brush_8BBE
	Breast_carcinoma_epithelium_BerEP4+_AP_IDC9		Brain_astrocytoma_grade_III_B_R140	Lung_Bronchial_Brush_9BE
	Breast_carcinoma_epithelium_BerEP4+AP_IDC7		Brain_astrocytoma_grade_III_B_R927	Lung_never1
	Breast_carcinoma_epithelium_CD24+_AP_IDC28		Brain_ependymoma_B_1150	Lung_never2
	Breast_carcinoma_epithelium_CD24+_AP_PE2		Brain_ependymoma_B_1394	Lung_never3
	Breast_carcinoma_epithelium_CD44+_AP_ASC3		Brain_ependymoma_B_H580	Lung_never4
	Breast_carcinoma_epithelium_CD44+_AP_PE2		Brain_ependymoma_B_R1023	Lung_normal_B_1
	Breast_carcinoma_epithelium_PROCR+_AP_IDC28		Brain_ependymoma_B_R353
	Breast_carcinoma_epithelium_PROCR+_AP_IDC29		Brain_ependymoma_B_R455
	Breast_carcinoma_epithelium_X_MUC1+_AP		Brain_ependymoma_B_R510
	Breast_carcinoma_MD_LCIS		Brain_ependymoma_B_R512
	Breast_carcinoma_myoepithelium_X_ITGB6+_AP		Brain_ependymoma_B_R582
	Breast_fibroadenoma_MD		Brain_ependymoma_B_R628
	Breast_metastatic_carcinoma_B_LN2		Brain_glioblastoma_B_GBM1062
	Breast_phyllodes_tumor_fibroblasts_AP_070202		Brain_glioblastoma_B_H1110
			Brain_glioblastoma_B_H1353
			Brain_glioblastoma_B_H1425C
			Brain_glioblastoma_B_H833
			Brain_glioblastoma_B_pooled
			Brain_glioblastoma_B_R20
			Brain_glioblastoma_B_R336
			Brain_glioblastoma_B_R70
			Brain_medulloblastoma_B_96-04-P019
			Brain_medulloblastoma_B_97-05-P015
			Brain_medulloblastoma_B_97-05-P312
			Brain_medulloblastoma_B_98-05-P040
			Brain_medulloblastoma_B_98-09-P558
			Brain_medulloblastoma_B_C609
			Brain_medulloblastoma_B_DL5
			Brain_medulloblastoma_B_DL7
			Brain_medulloblastoma_B_H1322
			Brain_medulloblastoma_B_H1413
			Brain_medulloblastoma_B_H275
			Brain_medulloblastoma_B_H306
			Brain_medulloblastoma_B_H484
			Brain_medulloblastoma_B_H876
			Brain_medulloblastoma_B_H972
			Brain_meningioma_grade_I_B_SF4271
			Brain_meningioma_grade_I_B_SF4465
			Brain_meningioma_grade_III_B_SF2366
