# Supplementary material for: Human Cancer Long Non-Coding RNA Transcriptomes
Source: PLoS One. 2011 Oct 3;6(10):e25915. doi: 10.1371/journal.pone.0025915 (PMC3185064; doi:10.1371/journal.pone.0025915)
Supplement: Table S11 — Top differentially expressed brain, breast and lung lncRNAs. (XLSX) [file pone.0025915.s014.xlsx]

## Sheet: top cancer lncRNAs
Supplementary Table 11 - Top differentially expressed brain, breast, lung lncRNAs
Brain
Ensembl ID	LncRNA	Chr	Start (bp)	End (bp)	Strand	Mean Normal	Mean Cancer	Fold Change	FDR p-value
ENSG00000225884	AC098872.3	2	192658151	192684976	1	0	27.193	27.193	3.0005e-06
ENSG00000215386	C21orf34	21	17442842	17982094	1	0	21.0351	21.0351	2.07415e-05
ENSG00000245410	AC132872.3	17	80200543	80203317	1	0	17.6316	17.6316	0.000284746
ENSG00000226458	RP11-417O11.6	10	75788171	75789962	1	0	16.7719	16.7719	0.000687585
ENSG00000250666	RP11-463J17.1	4	190802670	190806023	1	0	16.0702	16.0702	4.16056e-05
ENSG00000254119	RP11-705O24.1	8	62697606	62856739	1	0	15.8772	15.8772	3.66235e-05
ENSG00000231383	RP11-293N1.1	3	191955826	192000886	1	0	13.9298	13.9298	0.000257077
ENSG00000230544	RP11-199F6.7	13	114586640	114588308	1	0	13.6842	13.6842	0.000780818
ENSG00000247185	SUZ12P	17	29036657	29097067	1	0	13.3684	13.3684	0.000216946
ENSG00000249604	RP11-286E11.2	4	108857187	108862411	-1	2.6	33.0877	12.726	1.14227e-05
ENSG00000006534	ALDH3B1	11	67776048	67796744	1	16.2	2.77193	-5.8443	9.44015e-05
ENSG00000232656	IDI2-AS1	10	1068606	1090138	1	72.4	12.1579	-5.95498	0
ENSG00000147676	MAL2	8	120177273	120257913	1	9.4	1.35088	-6.95844	0.00148442
ENSG00000245832	RP11-179A16.1	11	81590893	82429124	-1	31.8	4.4386	-7.16443	7.17746e-09
ENSG00000231105	RP5-1071N3.1	1	21619783	21626267	1	19.8	2.68421	-7.37647	7.06185e-05
ENSG00000238261	BX004987.5	1	143377281	143404415	1	40.6	5.4386	-7.46516	0.000250374
ENSG00000237524	AC114783.1	2	127656472	127659673	1	32	4	-8	0.00458844
ENSG00000254823	RP11-109E10.1	11	123184382	123185478	-1	14.6	1.52632	-9.56552	2.39599e-07
ENSG00000248942	CTD-2275D24.4	5	73602235	73604150	-1	58.6	5.21053	-11.2465	2.87877e-06
ENSG00000223859	AC007403.3	2	67267678	67269098	1	79.6	4.87719	-16.3209	0.000362169
Lung
Ensembl ID	LncRNA	Chr	Start (bp)	End (bp)	Strand	Mean Normal	Mean Cancer	Fold Change	FDR p-value
ENSG00000224761	RP11-508N22.8	10	38464596	38501285	1	0.791667	428.583	541.368	1.17767e-11
ENSG00000241219	RP11-572M11.1	3	112769759	112782290	-1	0.708333	64.5	91.0588	4.78617e-11
ENSG00000250920	RP11-297P16.4	4	104472084	104480284	-1	0.333333	12.75	38.25	0
ENSG00000230651	AC096655.2	2	108439519	108443285	-1	5.66667	126.917	22.3971	0
ENSG00000228678	RP11-255A11.13	9	33500946	33502751	1	0	15.9167	15.9167	0
ENSG00000230310	CTD-2192J16.11	19	12663411	12664458	1	1.04167	13.1667	12.64	2.52536e-11
ENSG00000163364	AC017048.3	2	177494568	177502659	-1	0	10.3333	10.3333	5.31799e-11
ENSG00000227608	DCUN1D2-AS1	13	114110944	114116670	1	2.54167	21.6667	8.52459	1.45211e-12
ENSG00000248717	RP11-451H23.3	5	180111766	180113546	1	0	8.25	8.25	8.39219e-10
ENSG00000225210	AL589743.1	14	19650018	19718563	1	2.95833	22.5	7.60563	0
ENSG00000233219	RP11-89N17.3	7	33908113	33913843	-1	49.75	1.5	0.0301508	4.91945e-09
ENSG00000237737	AC005041.9	2	74612613	74621009	1	33.75	0	0.0296296	0.000248539
ENSG00000249610	CTC-441N14.1	5	121490191	121491710	-1	16.7083	0.416667	0.0249377	0.000344969
ENSG00000224945	RP11-82L18.2	9	91703519	91724849	-1	156.875	3.75	0.0239044	0.0163501
ENSG00000248614	AC116562.3	4	4034897	4076780	1	50.5	0.916667	0.0181518	0.000123982
ENSG00000248255	AC126775.1	5	146939557	147041572	1	23.0833	0.416667	0.0180505	4.78039e-05
ENSG00000231064	RP11-263K19.4	1	155166659	155175286	1	23.875	0.416667	0.017452	6.93881e-06
ENSG00000228858	RP11-95K23.5	9	41285357	41287306	1	29.0417	0.5	0.0172166	0.00016773
ENSG00000206567	AC022007.5	3	10048102	10052893	-1	27.1667	0.416667	0.0153374	1.07521e-06
ENSG00000255446	CTD-2531D15.4	11	62189317	62194196	-1	211.292	1.66667	0.00788799	0.00015822
Breast
Ensembl ID	LncRNA	Chr	Start (bp)	End (bp)	Strand	Mean Normal	Mean Cancer	Fold Change	FDR p-value
ENSG00000235123	AF042090.2	21	41755010	41757285	1	0	26.9688	26.9688	3.52253e-05
ENSG00000254815	RP11-496I9.1	11	557595	560107	1	1	14.9375	14.9375	3.70472e-05
ENSG00000226917	RP11-328M4.3	6	41470182	41487590	1	0	12.3438	12.3438	0.000119585
ENSG00000227066	RP3-340N1.2	1	20480831	20487061	1	1	12.1875	12.1875	0.000104798
ENSG00000247363	RP11-637A17.2	12	69068151	69081535	-1	0	11.8125	11.8125	0.000316656
ENSG00000130600	H19	11	2016406	2022700	-1	12.0769	134.25	11.1162	0.000325531
ENSG00000233393	AP000688.29	21	37477179	37481988	1	4.46154	42.2188	9.46282	0.00102655
ENSG00000257084	U47924.27	12	7072409	7073610	1	1.30769	12.2812	9.39154	0.000199105
ENSG00000228680	AC004692.4	7	43278665	43288867	-1	0	9	9	1.93589e-05
ENSG00000254452	RP11-867G23.4	11	66044250	66044963	-1	1	8.75	8.75	0.000110286
ENSG00000248175	CTC-428G20.3	5	114539713	114541943	-1	16.8462	2.78125	-6.05704	0.00576636
ENSG00000229017	RP11-439L18.3	6	143287561	143358719	-1	10.6154	1.65625	-6.40929	0.000614618
ENSG00000253199	RP11-421P23.1	8	20831308	20852630	1	29.6923	4.375	-6.78681	0.0187091
ENSG00000243701	RP11-446H18.3	3	106959539	107045811	1	17.8462	2.59375	-6.88044	0.0035492
ENSG00000255451	RP11-58K22.1	11	44490014	44491979	1	16.0769	2.28125	-7.04742	0.000308474
ENSG00000237992	AC010096.2	2	19675211	19688611	1	13.6154	1.90625	-7.1425	0.00849753
ENSG00000234551	RP11-123H22.1	13	104077550	104080035	1	7.61538	0.90625	-8.40318	0.0265998
ENSG00000249396	RP11-1C1.4	5	10493639	10502840	-1	9	0.90625	-9.93103	0.00268027
ENSG00000236536	AC003986.7	7	19159556	19161539	1	10.8462	0	-11	0.000685516
ENSG00000253690	RP11-380I10.4	8	28107580	28196772	-1	69.3846	3.15625	-21.9832	0.0262371
